# Supplementary material for: Dynamic sentiment spillovers among crude oil, gold, and Bitcoin markets: Evidence from time and frequency domain analyses
Source: PLoS One. 2020 Dec 3;15(12):e0242515. doi: 10.1371/journal.pone.0242515 (PMC7714240; doi:10.1371/journal.pone.0242515)
Supplement: S1 File — (ZIP) [file pone.0242515.s001.zip]

Archive with 11 entries (10 files):
- Data and Code/OilGoldBit/
- Data and Code/OilGoldBit/.Rhistory
- Data and Code/OilGoldBit/Bitcoin.csv
- Data and Code/OilGoldBit/Gold.csv
- Data and Code/OilGoldBit/Hodrick-Perscott detrended.R
- Data and Code/OilGoldBit/MCSI.csv
- Data and Code/OilGoldBit/oil_gold_Bitcoin.csv
- Data and Code/OilGoldBit/Oil_Gold_Bitcoin.r
- Data and Code/OilGoldBit/Robustness.csv
- Data and Code/OilGoldBit/VIX.csv
- Data and Code/OilGoldBit/WTI.csv
