# Supplementary material for: Dynamic sentiment spillovers among crude oil, gold, and Bitcoin markets: Evidence from time and frequency domain analyses
Source: PLoS One. 2020 Dec 3;15(12):e0242515. doi: 10.1371/journal.pone.0242515 (PMC7714240; doi:10.1371/journal.pone.0242515)
Supplement: S1 File — (ZIP) [file pone.0242515.s001.zip › Data and Code/OilGoldBit/Bitcoin.csv]

Date	Bit_Pric	Bit_High	Bit_Low	Bit_Ret	Bit_Vola	Bit_Sent
2013/4/1	104	106	92.2	11.79	0.069657763	0.355072464
2013/4/2	118	118.4	99	13.44	0.099090719	0.479381443
2013/4/3	135	147	110	14.43	0.187228291	0.175675676
2013/4/4	132.1	142.1	116.4	-2.13	0.140812851	0.110894942
2013/4/5	142.3	144.9	130.2	7.72	0.059728091	0.323129252
2013/4/6	142.6	143.9	139.5	0.22	0.021977015	0.204545455
2013/4/7	162.3	164.9	142.6	13.79	0.063380016	0.383408072
2013/4/8	187.5	194.9	162.6	15.53	0.091125749	0.270897833
2013/4/9	230	240.1	186.5	22.67	0.125045022	0.311567164
2013/4/10	165	266	105	-28.26	0.625227675	-0.127329193
2013/4/11	124.9	188.7	110.2	-24.3	0.338605828	-0.312738854
2013/4/12	117	140	54.3	-6.33	0.672490637	0.231621937
2013/4/13	93	130	85.5	-20.51	0.259555875	-0.331460674
2013/4/14	90	110	84.4	-3.23	0.186747802	-0.28125
2013/4/15	82.4	102	71.5	-8.46	0.245453153	-0.142622951
2013/4/16	68.4	84.5	50	-17.03	0.35392373	0.033333333
2013/4/17	93.1	98.8	63.3	36.15	0.249199494	0.33943662
2013/4/18	109	113	86	17.13	0.166274623	0.351851852
2013/4/19	118.5	136.4	105.5	8.69	0.174536159	-0.079288026
2013/4/20	126.6	132	115	6.87	0.088419132	0.182352941
2013/4/21	119.2	130.5	110	-5.86	0.115090755	-0.051219512
2013/4/22	127.4	127.4	118.5	6.88	0.029886277	0.5
2013/4/23	143.5	144	125	12.62	0.066969324	0.473684211
2013/4/24	154.2	166.4	141	7.47	0.108449132	0.019685039
2013/4/25	141.7	162	120.1	-8.1	0.205521108	0.015513126
2013/4/26	136.9	145	121.4	-3.39	0.124295377	0.156779661
2013/4/27	128	139.9	122.7	-6.5	0.082831906	-0.191860465
2013/4/28	134.4	136.7	127.5	5.03	0.038751543	0.25
2013/4/29	144	149.1	133	7.11	0.068450732	0.183229814
2013/4/30	139.2	146.9	134	-3.31	0.061551793	-0.096899225
2013/5/1	116.4	140.1	104	-16.41	0.179089151	-0.156509695
2013/5/2	106.3	126.9	91.1	-8.7	0.22781945	-0.075418994
2013/5/3	98.1	109	79	-7.67	0.223123262	0.136666667
2013/5/4	112.9	116.3	92	15.09	0.140755315	0.360082305
2013/5/5	116	118.8	107	2.73	0.072171776	0.262711864
2013/5/6	112.3	124.9	106	-3.22	0.114414229	-0.166666667
2013/5/7	109.6	114	97.5	-2.36	0.110113625	0.233333333
2013/5/8	113.2	116.8	109.5	3.28	0.041081217	0.006849315
2013/5/9	112.8	113.7	108.8	-0.35	0.031270275	0.316326531
2013/5/10	117.7	122.5	111.5	4.34	0.061133863	0.063636364
2013/5/11	115.6	118.7	113	-1.75	0.033003694	-0.043859649
2013/5/12	114.8	117.5	112.4	-0.71	0.031125387	-0.029411765
2013/5/13	118	118.9	114.5	2.75	0.020411625	0.295454545
2013/5/14	111.4	119.8	109.4	-5.58	0.053250783	-0.307692308
2013/5/15	114.2	116.4	103	2.53	0.085399484	0.335820896
2013/5/16	118.2	119	112.1	3.49	0.036406738	0.384057971
2013/5/17	123.5	125.6	116.6	4.48	0.044915671	0.266666667
2013/5/18	123.2	125.3	122.3	-0.23	0.017107958	-0.2
2013/5/19	122.5	124.5	119.5	-0.58	0.028840631	0.1
2013/5/20	122	123.7	120.1	-0.39	0.020765925	0.027777778
2013/5/21	122.9	123.1	121.1	0.71	0.010661823	0.4
2013/5/22	123.8	124.5	122	0.74	0.013619236	0.22
2013/5/23	126.3	126.9	123	2.02	0.01821522	0.346153846
2013/5/24	133.1	134	125.4	5.38	0.033572728	0.395348837
2013/5/25	132	133.5	128.2	-0.83	0.028328138	0.216981132
2013/5/26	133.5	136	130.6	1.14	0.027815447	0.037037037
2013/5/27	129.8	135.5	124	-2.79	0.060363331	0.004347826
2013/5/28	129	130.6	125.4	-0.59	0.028593029	0.192307692
2013/5/29	132.3	132.7	127.6	2.52	0.022812523	0.421568627
2013/5/30	128.8	132.4	126.5	-2.61	0.027619077	-0.110169492
2013/5/31	128.8	130	126.3	0	0.020472662	0.175675676
2013/6/1	129.3	129.8	127.1	0.37	0.014715584	0.314814815
2013/6/2	122.5	130.1	115	-5.26	0.080736504	-0.003311258
2013/6/3	120.7	122.8	115.1	-1.44	0.045124527	0.227272727
2013/6/4	121.4	124	118.8	0.55	0.030125347	1.33E-15
2013/6/5	121.9	123.5	119.5	0.41	0.023175141	0.1
2013/6/6	119	123.3	117	-2.4	0.033943918	-0.182539683
2013/6/7	111	119.1	106.2	-6.7	0.068612719	-0.127906977
2013/6/8	107.9	113.2	107	-2.8	0.035741199	-0.35483871
2013/6/9	100.4	109	88	-6.91	0.145164046	0.09047619
2013/6/10	106.3	110.6	95	5.88	0.101566307	0.224358974
2013/6/11	109	109.6	103.2	2.49	0.039675441	0.40625
2013/6/12	108.8	112.3	106	-0.2	0.040871281	-0.055555556
2013/6/13	103.9	110.3	100.3	-4.44	0.060832491	-0.14
2013/6/14	100	104.7	97.1	-3.8	0.047727318	-0.118421053
2013/6/15	99.8	103.7	97.5	-0.2	0.043658704	-0.129032258
2013/6/16	99.9	101.8	98.9	0.1	0.020479213	-0.155172414
2013/6/17	101.9	102.4	98.9	2.05	0.021273981	0.357142857
2013/6/18	107.3	113.3	101	5.3	0.074807196	0.012195122
2013/6/19	108.3	111	104.7	0.84	0.040968782	0.071428571
2013/6/20	111.3	114.5	107.1	2.81	0.044140407	0.067567568
2013/6/21	109.5	115	107.6	-1.61	0.046004078	-0.243243243
2013/6/22	108.2	110	107.5	-1.19	0.014460334	-0.22
2013/6/23	107.9	109	106.2	-0.28	0.018365652	0.107142857
2013/6/24	102.1	108.3	100.8	-5.38	0.037222676	-0.326666667
2013/6/25	103.3	110	100	1.21	0.06722246	-0.17
2013/6/26	104	105.5	101.8	0.65	0.024925611	0.094594595
2013/6/27	101.7	104	100.1	-2.17	0.023210118	-0.08974359
2013/6/28	94.7	101.8	92.3	-6.96	0.053129631	-0.247368421
2013/6/29	95	100.4	93	0.36	0.054303929	-0.22972973
2013/6/30	97.5	98.1	93.8	2.64	0.027260289	0.360465116
2013/7/1	88.1	98.2	86	-9.7	0.069240618	-0.327868852
2013/7/2	90.4	92.6	87.5	2.68	0.03676367	0.068627451
2013/7/3	78.9	91.2	76	-12.74	0.097014514	-0.309210526
2013/7/4	80	84.3	72	1.46	0.111417088	0.150406504
2013/7/5	68.5	80.6	65.4	-14.42	0.111633806	-0.296052632
2013/7/6	69.7	75	66.8	1.69	0.08140547	-0.146341463
2013/7/7	76.5	77	66.6	9.82	0.084686524	0.451923077
2013/7/8	76	80	72.5	-0.65	0.069591217	-0.033333333
2013/7/9	76.7	78.3	72.5	0.92	0.054259231	0.224137931
2013/7/10	88	89.8	75.5	14.73	0.087604066	0.374125874
2013/7/11	89	90.7	85	1.11	0.045441905	0.201754386
2013/7/12	94	104.2	88	5.63	0.115006359	-0.12962963
2013/7/13	98.3	98.3	87.8	4.61	0.075222072	0.5
2013/7/14	94.4	99	92.9	-3.97	0.037226404	-0.254098361
2013/7/15	98.9	101.9	93.1	4.73	0.056939864	0.159090909
2013/7/16	97.1	100.7	96	-1.81	0.03183914	-0.265957447
2013/7/17	98.5	100	96.2	1.44	0.025933843	0.105263158
2013/7/18	90.1	98.8	86.2	-8.56	0.078941399	-0.19047619
2013/7/19	92	95.2	87.6	2.14	0.057452877	0.078947368
2013/7/20	89.8	93.1	89.3	-2.37	0.025325025	-0.368421053
2013/7/21	92	92	88	2.43	0.027656939	0.5
2013/7/22	91.6	92	89.8	-0.43	0.017031608	0.318181818
2013/7/23	95.6	97.1	91.6	4.32	0.031470655	0.227272727
2013/7/24	95.1	96	92.3	-0.49	0.027752616	0.256756757
2013/7/25	96.9	97.5	93.6	1.96	0.026431411	0.346153846
2013/7/26	96	97.5	96	-0.96	0.009313219	-0.5
2013/7/27	94.4	97	93	-1.69	0.027904744	-0.15
2013/7/28	98.8	100.6	94	4.64	0.038683889	0.227272727
2013/7/29	101.5	102.8	98.4	2.73	0.025982044	0.204545455
2013/7/30	108	108	100.5	6.39	0.03296205	0.5
2013/7/31	106.2	111.7	103.6	-1.62	0.052267312	-0.179012346
2013/8/1	104	108	103	-2.08	0.030908711	-0.3
2013/8/2	104.5	108	101.2	0.48	0.045958999	-0.014705882
2013/8/3	104.9	105.9	102	0.43	0.02650302	0.243589744
2013/8/4	105.1	106	103.5	0.16	0.016866764	0.14
2013/8/5	106.7	107.8	105	1.52	0.016079879	0.107142857
2013/8/6	106.6	107.5	105.1	-0.15	0.015991941	0.125
2013/8/7	106	107	105.2	-0.53	0.011488297	-0.055555556
2013/8/8	103.1	106.7	101	-2.77	0.034805132	-0.131578947
2013/8/9	102.8	105.8	101.9	-0.24	0.026587039	-0.269230769
2013/8/10	103	103.9	102.4	0.19	0.010236749	-0.1
2013/8/11	105	105.2	102.7	1.94	0.012039223	0.42
2013/8/12	106.8	108.1	103.5	1.72	0.028895736	0.217391304
2013/8/13	109.6	109.6	104.5	2.61	0.029670002	0.5
2013/8/14	112.6	115	108	2.7	0.041134599	0.157142857
2013/8/15	110	113.3	108.8	-2.28	0.024692606	-0.233333333
2013/8/16	109	112.3	108.2	-0.91	0.025742332	-0.304878049
2013/8/17	112.8	114	108.2	3.45	0.03010941	0.293103448
2013/8/18	113.4	114.7	112	0.56	0.01654396	0.018518519
2013/8/19	118.5	123.8	111.8	4.52	0.066796621	0.058333333
2013/8/20	121.2	123	116.8	2.28	0.033798542	0.209677419
2013/8/21	123.3	125	119.7	1.73	0.028732186	0.179245283
2013/8/22	122	124.5	120.5	-1.05	0.022153512	-0.125
2013/8/23	118.5	122	118.4	-2.86	0.010833544	-0.472222222
2013/8/24	119.6	121.4	118	0.92	0.019293724	-0.029411765
2013/8/25	122.1	123	119.1	2.1	0.018782024	0.269230769
2013/8/26	120.1	123	119.9	-1.67	0.014833019	-0.435483871
2013/8/27	131.3	133	120	9.34	0.046764098	0.369230769
2013/8/28	128.8	131.7	128	-1.93	0.016195148	-0.283783784
2013/8/29	129.3	131.2	128.2	0.42	0.016228813	-0.133333333
2013/8/30	138	142.8	128.6	6.75	0.0620081	0.161971831
2013/8/31	141	148.7	135.9	2.15	0.062411966	-0.1015625
2013/9/1	146	147.3	141	3.55	0.021962391	0.293650794
2013/9/2	144	148.5	142.1	-1.38	0.029978986	-0.203125
2013/9/3	144	148.9	142.2	0	0.032667763	-0.231343284
2013/9/4	132.5	145.8	130.1	-7.98	0.06157203	-0.347133758
2013/9/5	130.2	138	127.2	-1.74	0.056683585	-0.222222222
2013/9/6	121.9	134	121.9	-6.37	0.052882015	-0.5
2013/9/7	129	131	121.3	5.82	0.041366219	0.293814433
2013/9/8	126.3	129.9	124.1	-2.07	0.029526128	-0.120689655
2013/9/9	133.1	137.5	124	5.37	0.065409139	0.174074074
2013/9/10	132.6	136	131.4	-0.36	0.024283201	-0.239130435
2013/9/11	142.1	145.9	127.5	7.15	0.085063598	0.293478261
2013/9/12	139.4	145.5	137.5	-1.94	0.038214698	-0.2625
2013/9/13	140.7	145.6	137.8	0.94	0.038618752	-0.128205128
2013/9/14	136.7	142	136.5	-2.81	0.021369195	-0.463636364
2013/9/15	138.3	141	135	1.16	0.029926714	0.05
2013/9/16	139.4	142.2	137.9	0.81	0.021235432	-0.151162791
2013/9/17	139.1	141.4	138	-0.19	0.017194176	-0.176470588
2013/9/18	140.4	142	139	0.91	0.013991677	-0.033333333
2013/9/19	135.1	141.2	131.1	-3.82	0.046763191	-0.103960396
2013/9/20	133.8	137.3	131	-0.92	0.032710672	-0.055555556
2013/9/21	134.4	136	132	0.43	0.020954874	0.1
2013/9/22	134	135	131	-0.28	0.021291766	0.25
2013/9/23	133.4	135	132	-0.45	0.015667155	-0.033333333
2013/9/24	134.8	136.6	132.5	1.03	0.020575588	0.06097561
2013/9/25	135	138	134.7	0.16	0.017239712	-0.409090909
2013/9/26	137.1	139	134.7	1.56	0.020073776	0.058139535
2013/9/27	138.9	142.7	134.8	1.33	0.039507391	0.018987342
2013/9/28	142.5	143	138	2.57	0.01945149	0.4
2013/9/29	143.9	145.8	141.4	0.97	0.020824624	0.068181818
2013/9/30	141.9	145.8	138.1	-1.38	0.037434623	-0.006493506
2013/10/1	140.3	144.4	139.4	-1.13	0.023947179	-0.32
2013/10/2	123	141.9	109.7	-12.33	0.162860144	-0.086956522
2013/10/3	131	132	120.1	6.5	0.054040681	0.415966387
2013/10/4	136.8	139.8	128.5	4.45	0.053159534	0.234513274
2013/10/5	136.7	138	135.3	-0.09	0.013986096	0.018518519
2013/10/6	137.8	138	134.1	0.8	0.019746873	0.448717949
2013/10/7	135.8	139	135.1	-1.45	0.017955042	-0.320512821
2013/10/8	136.5	137.8	135.6	0.51	0.010960387	-0.090909091
2013/10/9	139.5	142.1	135.8	2.21	0.02911147	0.087301587
2013/10/10	140.4	141.7	138.5	0.65	0.015667275	0.09375
2013/10/11	140.1	141.9	138.9	-0.22	0.015074178	-0.1
2013/10/12	142.9	143.1	139.4	1.99	0.013804864	0.445945946
2013/10/13	147.5	147.6	141.5	3.25	0.022364107	0.483606557
2013/10/14	151.4	153.7	146	2.6	0.03252146	0.201298701
2013/10/15	158.1	158.1	150.6	4.44	0.021185714	0.5
2013/10/16	152.8	163	144.2	-3.33	0.08415725	-0.042553191
2013/10/17	157.6	159.9	150.8	3.12	0.036692044	0.247252747
2013/10/18	168.3	168.3	156.5	6.78	0.030933199	0.5
2013/10/19	183.1	195.8	167.1	8.84	0.099221192	0.057491289
2013/10/20	186.1	186.1	177.2	1.61	0.033329844	0.5
2013/10/21	192.8	197.4	183.2	3.59	0.048005457	0.176056338
2013/10/22	203	205.5	192.8	5.3	0.031609226	0.303149606
2013/10/23	228	228	200.7	12.31	0.053515745	0.5
2013/10/24	207	233.4	175.3	-9.21	0.193966329	0.045611015
2013/10/25	197.9	209	176.6	-4.4	0.116360319	0.157407407
2013/10/26	188.6	198.4	187	-4.71	0.02910621	-0.359649123
2013/10/27	206.9	207.8	188.9	9.73	0.034560949	0.452380952
2013/10/28	206.9	209.8	200.4	0	0.032509263	0.191489362
2013/10/29	216	216.5	204.2	4.4	0.0314586	0.459349593
2013/10/30	208	216.5	204	-3.7	0.034891372	-0.18
2013/10/31	211.2	215	205.4	1.52	0.030905909	0.104166667
2013/11/1	213.4	214.9	209.7	1.07	0.016085703	0.211538462
2013/11/2	211.7	214.9	211	-0.82	0.011968199	-0.320512821
2013/11/3	224	226.9	212.1	5.82	0.032122545	0.304054054
2013/11/4	238.2	239	221.9	6.32	0.035795766	0.453216374
2013/11/5	251.3	258.9	229	5.52	0.08017837	0.245819398
2013/11/6	264.1	272.5	251.4	5.09	0.047939454	0.101895735
2013/11/7	309.6	324.2	263.6	17.25	0.107588877	0.259075908
2013/11/8	355	358	308	14.65	0.063244317	0.44
2013/11/9	367.8	395	340	3.6	0.103874079	0.005454545
2013/11/10	336.3	372.5	290	-8.56	0.168703311	0.061212121
2013/11/11	363	376	321.4	7.93	0.100280457	0.261904762
2013/11/12	380	391.8	359	4.7	0.054907328	0.140243902
2013/11/13	434.9	445	372.2	14.42	0.094112143	0.361263736
2013/11/14	433.4	447.5	402.5	-0.33	0.075151723	0.186666667
2013/11/15	433.9	457.9	413	0.12	0.073083568	-0.034521158
2013/11/16	462	476.9	428	6.46	0.065779688	0.195296524
2013/11/17	528.3	536.8	457	14.36	0.077020144	0.393483709
2013/11/18	785.4	787.9	522	48.67	0.152611033	0.490597969
2013/11/19	645.7	900.9	502.6	-17.79	0.394804667	-0.140723073
2013/11/20	638	650	453.3	-1.2	0.257208235	0.438993391
2013/11/21	764.9	784.3	595.2	19.9	0.15898151	0.397408778
2013/11/22	802	822	682.3	4.85	0.128826726	0.356836077
2013/11/23	832.5	890	799.5	3.8	0.072516336	-0.135359116
2013/11/24	795	855	745.2	-4.5	0.093028699	-0.046448087
2013/11/25	830	850	759	4.4	0.075541595	0.28021978
2013/11/26	970	975	825.1	16.86	0.066626471	0.46664443
2013/11/27	1,079.90	1,094.80	914.3	11.33	0.108523276	0.417451524
2013/11/28	1,101.40	1,224.50	1,032.10	1.99	0.120565354	-0.13981289
2013/11/29	1,206.90	1,241.90	1,050.00	9.58	0.104157546	0.31761334
2013/11/30	1,205.70	1,232.90	1,150.20	-0.11	0.0492307	0.171100363
2013/12/1	1,004.40	1,216.80	840.3	-16.69	0.236457787	-0.064143426
2013/12/2	1,096.60	1,117.70	975	9.18	0.079562581	0.352137351
2013/12/3	1,154.90	1,185.60	1,064.90	5.32	0.068761856	0.245650373
2013/12/4	1,237.60	1,239.70	1,131.30	7.16	0.048217173	0.480627306
2013/12/5	1,106.30	1,239.90	870	-10.6	0.241977384	0.138821303
2013/12/6	845	1,118.90	800.1	-23.62	0.167112469	-0.359159348
2013/12/7	697	896	576	-17.51	0.288988425	-0.121875
2013/12/8	804	829	653	15.34	0.143410901	0.357954545
2013/12/9	919	980	787.7	14.3	0.130122777	0.182787311
2013/12/10	1,033.70	1,067.70	912	12.49	0.083880758	0.281631342
2013/12/11	919.9	1,056.80	856.1	-11.01	0.130114022	-0.182112606
2013/12/12	900	941	839.5	-2.17	0.079789097	0.096059113
2013/12/13	936.8	989.9	882.1	4.09	0.077769667	0.00742115
2013/12/14	908.9	947.9	875.1	-2.97	0.053386617	-0.035714286
2013/12/15	919.9	927.9	838	1.2	0.072119294	0.411012236
2013/12/16	759.9	924.9	714	-17.39	0.138888833	-0.282361309
2013/12/17	715	780	678.9	-5.92	0.090635398	-0.142927794
2013/12/18	541	717	454.9	-24.34	0.271248778	-0.171499428
2013/12/19	732	746	522.4	35.3	0.166678144	0.437388193
2013/12/20	650	774.4	621.3	-11.2	0.137091575	-0.312540823
2013/12/21	640.5	690	610	-1.46	0.086786936	-0.11875
2013/12/22	639.5	699.9	615	-0.15	0.091699127	-0.211425206
2013/12/23	713.2	724.9	631	11.53	0.070582726	0.375399361
2013/12/24	702.8	729.9	666	-1.47	0.06429409	0.075899844
2013/12/25	707.3	710	673.9	0.64	0.036925455	0.425207756
2013/12/26	802	829.6	707.2	13.39	0.081195902	0.274509804
2013/12/27	803	836.8	767.9	0.13	0.060845004	0.009433962
2013/12/28	762	806	715.6	-5.11	0.077797071	0.013274336
2013/12/29	785	804	735	3.01	0.060761999	0.224637681
2013/12/30	804.8	818.8	781	2.53	0.029634027	0.12962963
2013/12/31	805.9	813.9	777	0.14	0.032938034	0.283197832
2014/1/1	815.9	829.9	771	1.24	0.05162572	0.262308998
2014/1/2	856.9	886.2	810.5	5.02	0.055333716	0.112945839
2014/1/3	884.3	888.2	839.4	3.19	0.034858523	0.420081967
2014/1/4	924.7	932.2	848.3	4.57	0.060730267	0.410607867
2014/1/5	1,014.70	1,029.90	911.4	9.74	0.064087641	0.371729958
2014/1/6	1,012.70	1,093.40	964.7	-0.21	0.088711843	-0.127039627
2014/1/7	879.9	1,044.00	879.8	-13.11	0.083296278	-0.499390987
2014/1/8	938.8	966.9	858.9	6.7	0.073401685	0.239814815
2014/1/9	937	964.6	866.5	-0.2	0.076105559	0.218654434
2014/1/10	957.8	964.8	905.9	2.22	0.042513451	0.381154499
2014/1/11	1,005.30	1,010.80	935	4.97	0.04616318	0.427440633
2014/1/12	939.8	1,022.70	922.1	-6.52	0.059962655	-0.324055666
2014/1/13	922.9	949.2	879.9	-1.8	0.052598439	0.12049062
2014/1/14	919.3	942.5	904.2	-0.39	0.029279536	-0.105744125
2014/1/15	941.2	973.1	915.1	2.39	0.041039371	-0.05
2014/1/16	913.5	955.5	910.5	-2.95	0.028603376	-0.433333333
2014/1/17	894.2	929.8	867.2	-2.12	0.047528378	-0.068690096
2014/1/18	905.7	924.7	884.7	1.29	0.030290976	0.025
2014/1/19	954.8	958.1	901.9	5.42	0.027175881	0.441281139
2014/1/20	956	980.5	926	0.12	0.040494604	0.050458716
2014/1/21	962.2	974.3	943.2	0.65	0.022613983	0.110932476
2014/1/22	951	973.9	935	-1.17	0.02792289	-0.088688946
2014/1/23	944.2	958.1	936.3	-0.71	0.015667308	-0.137614679
2014/1/24	916.5	949.5	902.9	-2.92	0.030378862	-0.208154506
2014/1/25	961	978.4	915.9	4.86	0.036136071	0.2216
2014/1/26	1,007.00	1,038.10	950.7	4.78	0.054997231	0.14416476
2014/1/27	943.5	1,021.50	937.2	-6.3	0.045340286	-0.425266904
2014/1/28	932.7	972.6	911.7	-1.15	0.045225866	-0.155172414
2014/1/29	925.7	950.6	918.9	-0.75	0.023577242	-0.285488959
2014/1/30	941.4	953.2	909.5	1.7	0.031523725	0.229977117
2014/1/31	938.8	954.7	924.6	-0.27	0.022620832	-0.028239203
2014/2/1	940.4	969.2	927.8	0.17	0.030948348	-0.195652174
2014/2/2	953.3	959.4	934.4	1.37	0.016636127	0.256
2014/2/3	931.7	959.6	931.7	-2.27	0.015193464	-0.5
2014/2/4	926.6	949.1	900.8	-0.54	0.036840212	0.034161491
2014/2/5	904.5	939.8	890	-2.39	0.035467296	-0.208835341
2014/2/6	828.9	908.8	800.9	-8.36	0.070916877	-0.240500463
2014/2/7	695.7	833.1	651.7	-16.07	0.135025704	-0.257442117
2014/2/8	648.8	719.3	632.1	-6.74	0.080398507	-0.308486239
2014/2/9	659.6	694.1	622.5	1.66	0.076408645	0.018156425
2014/2/10	582.6	700	500	-11.67	0.225414175	-0.087
2014/2/11	579	609.7	550.2	-0.63	0.072616481	-0.015966387
2014/2/12	531.1	585.1	511.9	-8.26	0.077706243	-0.237704918
2014/2/13	451.4	549.2	451.3	-15	0.094680472	-0.49897855
2014/2/14	427.7	500	302.2	-5.26	0.355773769	0.134479272
2014/2/15	371.1	447.9	310.1	-13.24	0.24506239	-0.057329463
2014/2/16	299.8	540	220.4	-19.21	0.620403827	-0.251564456
2014/2/17	272.3	411.2	263.4	-9.18	0.310832752	-0.439783491
2014/2/18	294	370.1	248.3	7.96	0.278866869	-0.124794745
2014/2/19	261.5	308.6	257.2	-11.03	0.106160726	-0.416342412
2014/2/20	111.9	271.6	109.2	-57.21	0.365435835	-0.483374384
2014/2/21	111.6	160.1	91.7	-0.32	0.394955815	-0.209064327
2014/2/22	255.6	290.6	96.7	129.11	0.581071374	0.319494585
2014/2/23	310.2	349.1	220.3	21.35	0.302629053	0.197981366
2014/2/24	174	316.9	131.9	-43.9	0.50471279	-0.272432432
2014/2/25	135.8	174.6	102.3	-21.97	0.34633698	-0.036652835
2014/2/26	593.1	650	522.8	336.84	#NUM!	0.052672956
2014/2/27	596.5	629.9	580.5	0.56	0.057815481	-0.17611336
2014/2/28	573.9	599	570	-3.78	0.025486331	-0.365517241
2014/3/1	557.4	564.1	262.8	-2.88	0.545788585	0.477763027
2014/3/2	544.6	562.9	541.5	-2.3	0.023274603	-0.355140187
2014/3/3	662.2	695.4	545.4	21.6	0.120935613	0.278666667
2014/3/4	661.8	686.2	645.2	-0.05	0.043638966	-0.095121951
2014/3/5	658.3	666	636.8	-0.54	0.031684187	0.23630137
2014/3/6	648.3	661.8	636.2	-1.53	0.026273113	-0.02734375
2014/3/7	616.7	655.2	600.3	-4.86	0.053507127	-0.201275046
2014/3/8	609.2	625.7	588.6	-1.22	0.042646081	0.055256065
2014/3/9	627	637.6	598.5	2.93	0.041023568	0.228900256
2014/3/10	613	633.7	594.7	-2.25	0.042742119	-0.030769231
2014/3/11	608.7	619.7	599.9	-0.7	0.022571967	-0.055555556
2014/3/12	619.4	640.8	608.2	1.76	0.035474944	-0.156441718
2014/3/13	625	636.1	616.1	0.91	0.021942046	-0.055
2014/3/14	614	631.2	610.6	-1.76	0.020701496	-0.334951456
2014/3/15	624	628.8	609.2	1.63	0.020011249	0.255102041
2014/3/16	619.1	627.3	613.2	-0.78	0.015328685	-0.081560284
2014/3/17	606.4	622.5	602.7	-2.06	0.018851337	-0.313131313
2014/3/18	598.9	611.7	585.7	-1.23	0.02978353	0.007692308
2014/3/19	595	607.1	590.1	-0.66	0.019698972	-0.211764706
2014/3/20	566	598.4	560.3	-4.87	0.03450622	-0.350393701
2014/3/21	549.6	587.4	540.2	-2.9	0.056421219	-0.300847458
2014/3/22	564.3	570	537.2	2.68	0.038595103	0.326219512
2014/3/23	551.2	564.3	538.6	-2.34	0.029634024	-0.009727626
2014/3/24	567.6	572.5	531.3	2.98	0.049673944	0.381067961
2014/3/25	562.9	569.7	550.4	-0.82	0.023914319	0.147668394
2014/3/26	562.5	575.4	546.3	-0.08	0.036755961	0.056701031
2014/3/27	460.5	567.8	460.5	-18.13	0.079311668	-0.5
2014/3/28	482.6	515	453.8	4.81	0.084782419	-0.029411765
2014/3/29	477.1	494.3	473.8	-1.14	0.029170992	-0.33902439
2014/3/30	446.9	479	424	-6.33	0.076186829	-0.083636364
2014/3/31	444.7	473.4	422.5	-0.51	0.080497902	-0.063850688
2014/4/1	463.5	487.4	438	4.23	0.071176462	0.016194332
2014/4/2	424.4	480.3	409.3	-8.43	0.098913522	-0.287323944
2014/4/3	436.3	448.7	386.7	2.81	0.104066283	0.3
2014/4/4	444.4	456.5	415.5	1.85	0.065673744	0.204878049
2014/4/5	456.6	461.2	439.4	2.76	0.029798865	0.288990826
2014/4/6	455.7	472.4	446.3	-0.21	0.040249952	-0.139846743
2014/4/7	462.4	485.1	448	1.47	0.055677489	-0.111859838
2014/4/8	466.6	480.7	457.6	0.9	0.034464174	-0.11038961
2014/4/9	457.3	479.7	451.1	-1.98	0.041687463	-0.283216783
2014/4/10	384.6	463.5	384.6	-15.9	0.075489258	-0.5
2014/4/11	435.1	450.4	355.7	13.13	0.148279848	0.33843717
2014/4/12	437.6	469.8	428	0.58	0.066106176	-0.270334928
2014/4/13	427.6	454.1	409.9	-2.3	0.071060204	-0.099547511
2014/4/14	478.4	497.8	420.1	11.88	0.097475633	0.25032175
2014/4/15	526.4	526.6	466.4	10.04	0.061712901	0.496677741
2014/4/16	537	549	496.1	2	0.07074949	0.2731569
2014/4/17	502	537	486.9	-6.51	0.055103355	-0.198602794
2014/4/18	485.5	512.2	472	-3.28	0.053968887	-0.164179104
2014/4/19	506	516.9	473.2	4.22	0.056936347	0.250572082
2014/4/20	498.5	522.2	488.7	-1.48	0.046025285	-0.207462687
2014/4/21	495.2	524.7	490.7	-0.67	0.047437648	-0.367647059
2014/4/22	487.9	520.5	483.4	-1.46	0.051683895	-0.378706199
2014/4/23	487.3	510	482.3	-0.13	0.039678147	-0.319494585
2014/4/24	500.3	507.3	477.2	2.67	0.040058834	0.26744186
2014/4/25	464.5	502.5	438.3	-7.16	0.085053411	-0.091900312
2014/4/26	457.9	468.7	448.6	-1.43	0.02973802	-0.037313433
2014/4/27	443.2	461.4	437.4	-3.21	0.031833645	-0.258333333
2014/4/28	441.9	451.1	420.8	-0.28	0.049299632	0.196369637
2014/4/29	446.1	453.8	430.7	0.95	0.036529805	0.166666667
2014/4/30	445.6	452.6	430.9	-0.11	0.034836711	0.177419355
2014/5/1	460.1	464.5	444.5	3.25	0.023862236	0.28
2014/5/2	453.7	463.4	442	-1.4	0.032365023	0.046728972
2014/5/3	438.6	454.2	429.1	-3.31	0.034279609	-0.121513944
2014/5/4	436	446.6	428.8	-0.59	0.028561534	-0.095505618
2014/5/5	430.9	443.9	426.4	-1.19	0.027522685	-0.242857143
2014/5/6	432.2	435	420.2	0.31	0.024508381	0.310810811
2014/5/7	446.5	458.8	423.5	3.32	0.052906063	0.151558074
2014/5/8	441.1	455.5	439.5	-1.22	0.024200301	-0.4
2014/5/9	445.5	455.8	438.5	0.98	0.026738172	-0.095375723
2014/5/10	451.9	459.5	441.4	1.45	0.027029757	0.080110497
2014/5/11	433.2	455.4	429	-4.13	0.032978279	-0.340909091
2014/5/12	438.2	441.1	430.2	1.15	0.016195196	0.233944954
2014/5/13	433.9	442.3	432.7	-0.98	0.014273186	-0.375
2014/5/14	442.6	444.3	433.9	2.01	0.011260651	0.336538462
2014/5/15	448.1	450	441.5	1.24	0.011069481	0.276470588
2014/5/16	453.6	455.1	441.9	1.23	0.019419765	0.386363636
2014/5/17	452.8	455.9	452.2	-0.19	0.005675507	-0.337837838
2014/5/18	450.1	454	449	-0.59	0.006889489	-0.28
2014/5/19	443.9	451.7	441.2	-1.39	0.014211713	-0.242857143
2014/5/20	484.6	486.2	437.3	9.16	0.051143885	0.467280164
2014/5/21	488.8	495.2	481.7	0.88	0.018824807	0.025925926
2014/5/22	515.4	519.3	485.5	5.43	0.034197936	0.384615385
2014/5/23	518.1	540.9	515.2	0.53	0.034568438	-0.387159533
2014/5/24	520.5	526.7	510.4	0.46	0.022075224	0.119631902
2014/5/25	570.4	575.2	520.5	9.6	0.041459433	0.412248629
2014/5/26	582	586.4	564.7	2.03	0.023537914	0.297235023
2014/5/27	570.1	586.2	555.3	-2.05	0.036146998	-0.021035599
2014/5/28	570.8	581.8	562.6	0.13	0.023758943	-0.072916667
2014/5/29	564.4	573.8	557.7	-1.12	0.018886941	-0.083850932
2014/5/30	612.3	613.3	564	8.49	0.030286778	0.479716024
2014/5/31	627.9	629	604.7	2.54	0.023046091	0.45473251
2014/6/1	649.8	675	622	3.48	0.053850255	0.024528302
2014/6/2	655.5	662.6	625.5	0.88	0.040523867	0.308625337
2014/6/3	669.4	676.5	631.4	2.13	0.047129675	0.342572062
2014/6/4	638.9	669.8	602.1	-4.56	0.069808805	0.043574594
2014/6/5	660.2	665.4	635.6	3.33	0.025115107	0.325503356
2014/6/6	650.4	663.8	647.1	-1.48	0.015420934	-0.30239521
2014/6/7	651.7	659.8	641	0.19	0.020434059	0.069148936
2014/6/8	651	658.9	648.7	-0.1	0.011051738	-0.274509804
2014/6/9	644.3	652.1	639.1	-1.03	0.012717778	-0.1
2014/6/10	655.6	661.4	641.7	1.75	0.018441931	0.205583756
2014/6/11	643	663	642.3	-1.93	0.018913856	-0.466183575
2014/6/12	597.1	643.8	591.1	-7.13	0.038803226	-0.386148008
2014/6/13	610.3	619.1	594.9	2.21	0.02471318	0.136363636
2014/6/14	583.4	613.8	563.7	-4.41	0.053348937	-0.106786427
2014/6/15	582.3	587.8	560.8	-0.19	0.033407845	0.296296296
2014/6/16	599.1	606.1	580.5	2.88	0.024842298	0.2265625
2014/6/17	605.1	608.4	594.9	1	0.014613754	0.255555556
2014/6/18	606.2	614.4	603.6	0.19	0.012552786	-0.259259259
2014/6/19	600.2	612.6	598.7	-1	0.015031627	-0.392086331
2014/6/20	590.8	602	587.1	-1.57	0.014741146	-0.251677852
2014/6/21	597	599.2	584.8	1.06	0.01594935	0.347222222
2014/6/22	603.6	610.1	592	1.1	0.020185609	0.140883978
2014/6/23	591.2	604.7	582.9	-2.06	0.022547961	-0.119266055
2014/6/24	588.8	595.7	585.4	-0.41	0.012087204	-0.169902913
2014/6/25	568.5	589.6	566.9	-3.45	0.017026576	-0.429515419
2014/6/26	582.7	582.7	565.8	2.51	0.01399032	0.5
2014/6/27	602.2	603.9	580.1	3.35	0.019634374	0.428571429
2014/6/28	597.6	608.8	594	-0.78	0.016759849	-0.256756757
2014/6/29	601.1	604.3	593.2	0.59	0.012610385	0.211711712
2014/6/30	635.1	637.3	596.5	5.67	0.031735872	0.446078431
2014/7/1	643.2	652.5	634.1	1.27	0.018677439	-0.005434783
2014/7/2	645.7	652.1	604.6	0.39	0.053743827	0.365263158
2014/7/3	638	646.4	633.6	-1.19	0.012018651	-0.15625
2014/7/4	624	642.2	623	-2.21	0.01640264	-0.447916667
2014/7/5	623	627.8	619.7	-0.16	0.009141603	-0.092592593
2014/7/6	626.7	629.4	622.7	0.59	0.006619332	0.097014925
2014/7/7	613.6	627.9	607.3	-2.08	0.019584811	-0.194174757
2014/7/8	615.3	619.7	609.3	0.28	0.011859536	0.076923077
2014/7/9	623	623.8	610.5	1.25	0.013138898	0.439849624
2014/7/10	618.4	625	611.7	-0.74	0.014526921	0.003759398
2014/7/11	632.9	633.6	616.1	2.35	0.013514516	0.46
2014/7/12	635.9	638.6	625.9	0.47	0.013929663	0.287401575
2014/7/13	628	638.6	627.5	-1.24	0.009641861	-0.454954955
2014/7/14	618.3	629	616.1	-1.55	0.010966925	-0.329457364
2014/7/15	619.6	624.4	617.3	0.21	0.008013098	-0.176056338
2014/7/16	614.8	622.4	614.2	-0.77	0.008036658	-0.426829268
2014/7/17	626.6	632.5	610	1.92	0.022718235	0.237777778
2014/7/18	627.5	630.2	617.9	0.14	0.013961364	0.280487805
2014/7/19	627	634.1	625.1	-0.07	0.010136829	-0.288888889
2014/7/20	621	627.9	620	-0.97	0.006641341	-0.373417722
2014/7/21	625.1	625.9	615	0.67	0.011767105	0.426605505
2014/7/22	622.5	628.8	620	-0.42	0.009634827	-0.215909091
2014/7/23	621.7	625	621	-0.13	0.00448369	-0.325
2014/7/24	601.9	622	599.4	-3.19	0.016610626	-0.389380531
2014/7/25	600.5	609.1	597.4	-0.23	0.013673258	-0.235042735
2014/7/26	596	603	593.3	-0.75	0.01047302	-0.221649485
2014/7/27	595	601.5	593.7	-0.16	0.009208504	-0.333333333
2014/7/28	587.9	597.5	578.1	-1.19	0.022165935	0.005154639
2014/7/29	585.8	591.3	579.5	-0.37	0.014106546	0.033898305
2014/7/30	564.6	586.1	564.2	-3.61	0.013927681	-0.48173516
2014/7/31	589.5	593.7	564	4.41	0.024292255	0.358585859
2014/8/1	598.8	604	586.4	1.57	0.018506885	0.204545455
2014/8/2	591.7	598.9	587.4	-1.18	0.011539619	-0.126086957
2014/8/3	588.9	592.1	580.6	-0.47	0.013631823	0.22173913
2014/8/4	592.8	595.1	586.5	0.65	0.009442855	0.23255814
2014/8/5	588.8	594.3	585.4	-0.68	0.009812624	-0.117977528
2014/8/6	589.8	593.8	587.2	0.17	0.007853386	-0.106060606
2014/8/7	592.8	595.1	587.9	0.51	0.00801304	0.180555556
2014/8/8	595.8	608.2	592.1	0.51	0.018829149	-0.270186335
2014/8/9	589.5	595.6	587.4	-1.06	0.007223188	-0.243902439
2014/8/10	592.1	596.6	588.1	0.43	0.009794023	-0.029411765
2014/8/11	575.9	593.6	571.7	-2.73	0.020169941	-0.308219178
2014/8/12	567.7	578.3	562	-1.43	0.018153742	-0.150306748
2014/8/13	542.1	573.5	523.2	-4.5	0.058276275	-0.124254473
2014/8/14	504.8	544.9	495.9	-6.88	0.049594421	-0.318367347
2014/8/15	496.5	515.2	483.2	-1.65	0.044211967	-0.084375
2014/8/16	522	524.3	483.2	5.15	0.048604189	0.444038929
2014/8/17	485.5	524.7	478.2	-6.99	0.047509492	-0.343010753
2014/8/18	462.2	493.3	450	-4.8	0.057309877	-0.218244804
2014/8/19	485.1	487	455.8	4.96	0.035799153	0.439102564
2014/8/20	516.8	521.8	468.5	6.53	0.065234492	0.40619137
2014/8/21	517.9	537.2	511.4	0.22	0.034922035	-0.248062016
2014/8/22	516.1	524.4	500.6	-0.36	0.032867043	0.151260504
2014/8/23	497.7	516.8	494	-3.57	0.022451155	-0.337719298
2014/8/24	509.7	514.8	496.8	2.42	0.020324771	0.216666667
2014/8/25	502.9	511.3	499.7	-1.33	0.013907031	-0.224137931
2014/8/26	512.6	516	501.8	1.91	0.015730447	0.26056338
2014/8/27	515.2	527.4	512.7	0.52	0.019899588	-0.329931973
2014/8/28	510.8	521.6	503.3	-0.87	0.024715618	-0.090163934
2014/8/29	512.6	515.2	506.7	0.35	0.011576833	0.194117647
2014/8/30	506	512.9	503.1	-1.29	0.010999303	-0.204081633
2014/8/31	481.8	508.3	478.3	-4.78	0.030220972	-0.383333333
2014/9/1	477.2	487.5	471.8	-0.95	0.022389279	-0.156050955
2014/9/2	478.9	487	470.5	0.37	0.024308672	0.009090909
2014/9/3	480	487.3	476.8	0.23	0.015394126	-0.195238095
2014/9/4	491	498.5	476.3	2.28	0.028979169	0.162162162
2014/9/5	483.6	495	483.1	-1.49	0.014384783	-0.457983193
2014/9/6	484.5	491.4	480.8	0.17	0.015420461	-0.150943396
2014/9/7	485.8	490.7	478.5	0.26	0.017751687	0.098360656
2014/9/8	475.7	487	469.5	-2.07	0.022348668	-0.145714286
2014/9/9	474.9	478.6	467.5	-0.17	0.01661075	0.166666667
2014/9/10	479.7	491	471.6	1.01	0.027889716	-0.082474227
2014/9/11	478.5	488.9	474.6	-0.25	0.020990199	-0.227272727
2014/9/12	477.7	479.7	471.1	-0.16	0.012816465	0.26744186
2014/9/13	478.2	480.6	474.6	0.09	0.00887372	0.1
2014/9/14	477.7	480.3	472	-0.09	0.012349662	0.186746988
2014/9/15	477.7	479.3	473.7	0	0.008337354	0.214285714
2014/9/16	466.8	478.8	464	-2.29	0.016894509	-0.310810811
2014/9/17	461.1	469.4	458.3	-1.21	0.015098653	-0.247747748
2014/9/18	424.3	462.3	408.8	-7.99	0.069869893	-0.210280374
2014/9/19	397.7	429.2	386.1	-6.27	0.063042354	-0.230858469
2014/9/20	411.5	427.7	387.5	3.49	0.066564889	0.097014925
2014/9/21	401.6	415.1	394.5	-2.41	0.032670012	-0.155339806
2014/9/22	404.1	410.8	398.6	0.62	0.021010967	-0.049180328
2014/9/23	436.9	445.5	394.8	8.11	0.070213809	0.330374753
2014/9/24	423.8	439.2	422.1	-3	0.020668201	-0.400584795
2014/9/25	412.3	427.5	409.6	-2.71	0.024910003	-0.349162011
2014/9/26	404.5	416.4	399.7	-1.9	0.026402453	-0.21257485
2014/9/27	399	407.1	394.7	-1.35	0.020161315	-0.153225806
2014/9/28	379.1	402.3	374.1	-5	0.04026938	-0.322695035
2014/9/29	376.8	389.3	372.6	-0.61	0.030850721	-0.248502994
2014/9/30	388.2	395.2	374.7	3.03	0.032796909	0.158536585
2014/10/1	382.8	395.1	381.1	-1.37	0.024028308	-0.378571429
2014/10/2	375.1	385.6	371.2	-2.01	0.023758552	-0.229166667
2014/10/3	363.5	378.2	362.8	-3.12	0.021903041	-0.454545455
2014/10/4	335.3	369.9	327.1	-7.74	0.070880528	-0.308411215
2014/10/5	322.9	344.3	294.9	-3.72	0.107290526	0.066801619
2014/10/6	331.5	347.9	303	2.69	0.096472075	0.134743875
2014/10/7	331.6	345.5	321.7	0.03	0.050555257	-0.084033613
2014/10/8	350.9	351.6	325.4	5.8	0.041880214	0.473282443
2014/10/9	360.9	384.6	347.6	2.86	0.069635485	-0.140540541
2014/10/10	361.7	378.1	353.3	0.22	0.048075382	-0.161290323
2014/10/11	361.2	370.1	350.5	-0.14	0.038529632	0.045918367
2014/10/12	373.2	374.6	352.3	3.31	0.038394784	0.437219731
2014/10/13	387.3	391.2	366	3.79	0.04104284	0.345238095
2014/10/14	397.1	407.7	385.7	2.53	0.036093886	0.018181818
2014/10/15	393.2	397.9	388.2	-0.99	0.01638099	0.015463918
2014/10/16	379.8	398.8	371.6	-3.41	0.045070041	-0.198529412
2014/10/17	380.5	384.8	372.4	0.19	0.023182013	0.153225806
2014/10/18	390.9	395.7	373.6	2.73	0.037031621	0.28280543
2014/10/19	387.3	394.5	383.9	-0.92	0.018396818	-0.179245283
2014/10/20	380.4	387.8	378.4	-1.78	0.013239088	-0.287234043
2014/10/21	382.4	388.2	377.4	0.52	0.019721285	-0.037037037
2014/10/22	378.9	383.7	377	-0.89	0.011066394	-0.21641791
2014/10/23	355.8	381.1	353.5	-6.11	0.035795342	-0.416666667
2014/10/24	355.1	360.9	351.4	-0.19	0.018854091	-0.110526316
2014/10/25	346.7	356.6	341.5	-2.36	0.026739683	-0.155629139
2014/10/26	348.7	356.8	344.2	0.56	0.025250617	-0.142857143
2014/10/27	350.1	356.4	344.9	0.41	0.023100961	-0.047826087
2014/10/28	351.1	355.7	348.3	0.28	0.014800367	-0.121621622
2014/10/29	335.1	352.8	334.7	-4.54	0.023179735	-0.477900552
2014/10/30	344.9	350.4	333.4	2.91	0.030254379	0.176470588
2014/10/31	337.9	348	336.1	-2.03	0.021029048	-0.348739496
2014/11/1	325.4	339	320.7	-3.68	0.031431224	-0.243169399
2014/11/2	322.5	329.8	319.8	-0.88	0.021076954	-0.23
2014/11/3	324.2	332.9	321.7	0.52	0.024124172	-0.276785714
2014/11/4	328	328.8	320.1	1.15	0.017559641	0.408045977
2014/11/5	338	342	326.5	3.06	0.026931295	0.241935484
2014/11/6	347.7	351.1	335.7	2.86	0.026358725	0.279220779
2014/11/7	341.9	351.6	340.2	-1.67	0.020835592	-0.350877193
2014/11/8	343.5	346.3	339.8	0.49	0.013097223	0.069230769
2014/11/9	362	362.2	341.8	5.39	0.024606302	0.490196078
2014/11/10	367.1	374.7	356.6	1.41	0.033953041	0.080110497
2014/11/11	365.4	371	361.9	-0.47	0.017344862	-0.115384615
2014/11/12	432	442.7	365.8	18.23	0.085211169	0.360858257
2014/11/13	428.7	480.5	390.9	-0.77	0.146075695	-0.078125
2014/11/14	396.5	430.2	382	-7.51	0.068551405	-0.199170124
2014/11/15	374.9	407.3	368	-5.46	0.062707784	-0.324427481
2014/11/16	385.6	390.4	370.5	2.87	0.032586571	0.25879397
2014/11/17	384.7	412.3	378.3	-0.24	0.061125806	-0.311764706
2014/11/18	379.2	394.9	372	-1.44	0.041337467	-0.18558952
2014/11/19	381.4	389.3	374.3	0.6	0.027598373	-0.026666667
2014/11/20	357.3	383	355.1	-6.33	0.034593626	-0.421146953
2014/11/21	351.8	358.7	343.8	-1.55	0.028490391	0.036912752
2014/11/22	352	364.2	350.5	0.07	0.027311403	-0.390510949
2014/11/23	365.9	370.6	352.6	3.93	0.025621465	0.238888889
2014/11/24	378.9	388.7	361.9	3.55	0.045640887	0.134328358
2014/11/25	376.4	395.7	370.6	-0.64	0.046302285	-0.268924303
2014/11/26	365.4	378.3	364	-2.94	0.019984484	-0.402097902
2014/11/27	368.8	374.4	364.8	0.95	0.017504809	-0.083333333
2014/11/28	377.6	383.3	358.4	2.38	0.045233462	0.271084337
2014/11/29	376.3	389.3	372.2	-0.35	0.031793819	-0.260233918
2014/11/30	374.9	381.1	372.6	-0.36	0.01581482	-0.229411765
2014/12/1	378.6	383.6	373	0.98	0.018882509	0.028301887
2014/12/2	380.6	384.9	375.4	0.54	0.017389621	0.047368421
2014/12/3	377	384.7	373.6	-0.97	0.019861125	-0.193693694
2014/12/4	369.8	380.4	366.2	-1.89	0.024081024	-0.246478873
2014/12/5	377.6	379.7	366.4	2.11	0.021603207	0.342105263
2014/12/6	376.3	380.3	372	-0.36	0.015482567	0.018072289
2014/12/7	376.5	377.9	372.5	0.06	0.010206211	0.240740741
2014/12/8	365	377.4	364.6	-3.06	0.01481199	-0.46875
2014/12/9	352.2	365.4	343.8	-3.5	0.036970475	-0.111111111
2014/12/10	347.9	354.1	345.1	-1.21	0.016530012	-0.188888889
2014/12/11	347.7	367.1	337.8	-0.07	0.058954111	-0.162116041
2014/12/12	353.4	356.4	346	1.65	0.018335168	0.211538462
2014/12/13	348.2	353.1	343.8	-1.46	0.01651607	-0.02688172
2014/12/14	349.4	351.6	344.6	0.32	0.014082781	0.185714286
2014/12/15	345.4	351.2	343.6	-1.14	0.013711221	-0.263157895
2014/12/16	330.2	346.5	328.9	-4.39	0.023829084	-0.426136364
2014/12/17	320	335.7	314.3	-3.09	0.0423027	-0.23364486
2014/12/18	310.3	325.6	303.4	-3.02	0.046143898	-0.189189189
2014/12/19	317.8	320.2	306.4	2.4	0.027380266	0.326086957
2014/12/20	330.4	332.6	316	3.96	0.026855118	0.36746988
2014/12/21	322.6	332	320.1	-2.34	0.021076834	-0.289915966
2014/12/22	330.8	335.3	319.9	2.54	0.029352647	0.207792208
2014/12/23	335.3	339.3	328	1.33	0.022445388	0.146017699
2014/12/24	322.4	336.3	320.6	-3.83	0.023285749	-0.385350318
2014/12/25	319	323.4	316.3	-1.06	0.014258088	-0.11971831
2014/12/26	330	332.9	316.4	3.45	0.029066597	0.324242424
2014/12/27	315.3	330.7	312	-4.44	0.029746545	-0.323529412
2014/12/28	316.5	322.8	310.5	0.38	0.027411772	-0.012195122
2014/12/29	314.1	321.6	308.3	-0.76	0.029528076	-0.063909774
2014/12/30	311.3	316.2	309.3	-0.91	0.014582639	-0.210144928
2014/12/31	318.2	319.1	308.9	2.24	0.01846266	0.411764706
2015/1/1	314.9	321.4	313.5	-1.05	0.01637829	-0.32278481
2015/1/2	315.2	316.4	313.1	0.1	0.007403241	0.136363636
2015/1/3	287.1	315.8	284.9	-8.91	0.04353651	-0.428802589
2015/1/4	264.7	289.9	255.9	-7.8	0.072249546	-0.241176471
2015/1/5	274.8	278.3	262.9	3.82	0.032788524	0.272727273
2015/1/6	282.3	285.1	271.5	2.7	0.030225318	0.294117647
2015/1/7	291.3	296.1	280.7	3.21	0.032328536	0.188311688
2015/1/8	282.7	292.7	279	-2.97	0.028294542	-0.229927007
2015/1/9	288	290.6	277.3	1.87	0.031084478	0.304511278
2015/1/10	273.4	289.3	272	-5.08	0.029060189	-0.419075145
2015/1/11	264.8	278	263.8	-3.14	0.031292284	-0.429577465
2015/1/12	269.3	273.1	263.3	1.72	0.02364187	0.112244898
2015/1/13	221.3	269.1	217.1	-17.84	0.089447295	-0.419230769
2015/1/14	164.9	230.9	157.3	-25.47	0.199790413	-0.39673913
2015/1/15	209.8	231.3	164.6	27.2	0.188058182	0.177661169
2015/1/16	206.9	222.6	198.7	-1.36	0.07998062	-0.156903766
2015/1/17	199.6	212.6	191.7	-3.51	0.069752642	-0.122009569
2015/1/18	210.6	220.7	192.5	5.49	0.090797167	0.141843972
2015/1/19	215.9	219.5	205.5	2.49	0.044005267	0.242857143
2015/1/20	210.6	216.6	203.4	-2.46	0.041829754	0.045454545
2015/1/21	228.2	229.3	207.1	8.37	0.051701603	0.45045045
2015/1/22	232.7	238.8	225.6	1.99	0.0383907	0.037878788
2015/1/23	232.2	237	224.8	-0.23	0.037426807	0.106557377
2015/1/24	248.2	248.9	229.6	6.89	0.039049673	0.46373057
2015/1/25	252.1	256.4	241.4	1.58	0.041571744	0.213333333
2015/1/26	269.2	310.9	251.5	6.78	0.145070538	-0.202020202
2015/1/27	263.3	276.9	247.3	-2.2	0.078919913	0.040540541
2015/1/28	236.2	267.7	228.1	-10.29	0.090688818	-0.295454545
2015/1/29	234	241.5	220.4	-0.92	0.064582981	0.144549763
2015/1/30	231.8	244.8	227.2	-0.92	0.052561312	-0.238636364
2015/1/31	218.5	235.4	216.5	-5.75	0.046291915	-0.394179894
2015/2/1	225.3	231.4	209.7	3.1	0.067052395	0.218894009
2015/2/2	238.9	242.5	220.5	6.02	0.056462149	0.336363636
2015/2/3	227.4	247.5	223.9	-4.79	0.063911145	-0.351694915
2015/2/4	226.6	230.7	220.2	-0.36	0.032943065	0.10952381
2015/2/5	216.5	229.9	214.4	-4.44	0.040343656	-0.364516129
2015/2/6	223	226.2	215.6	2.97	0.028508087	0.198113208
2015/2/7	227.7	231	222.4	2.12	0.023504029	0.11627907
2015/2/8	223.7	230.2	219.5	-1.76	0.031834351	-0.107476636
2015/2/9	220.3	225	215.7	-1.49	0.0283505	-0.005376344
2015/2/10	219.7	222.2	214.4	-0.3	0.025295307	0.179487179
2015/2/11	218.8	223.5	217.3	-0.38	0.019781173	-0.258064516
2015/2/12	221.8	223	217.3	1.35	0.016231394	0.289473684
2015/2/13	236.2	241.6	220.6	6.48	0.050956091	0.242857143
2015/2/14	258.6	261.3	235.4	9.51	0.047356908	0.395752896
2015/2/15	233.3	264.6	226.6	-9.81	0.088845028	-0.323684211
2015/2/16	235.8	240	228	1.1	0.03570889	0.15
2015/2/17	243.2	247.2	232	3.13	0.040557148	0.236842105
2015/2/18	235.2	245.5	231.7	-3.29	0.035209601	-0.246376812
2015/2/19	241.9	244.1	234.9	2.86	0.020762983	0.260869565
2015/2/20	244.5	247.8	238.8	1.07	0.02532847	0.133333333
2015/2/21	244.4	247.3	242.6	-0.04	0.013591588	-0.117021277
2015/2/22	235.7	246.5	232.7	-3.55	0.033897638	-0.282608696
2015/2/23	238.8	240.1	231.3	1.31	0.025177824	0.352272727
2015/2/24	238.9	240.3	235.5	0.03	0.014308082	0.208333333
2015/2/25	237.3	239.6	234.6	-0.65	0.014352829	0.04
2015/2/26	236.5	238.2	233.5	-0.34	0.013980703	0.138297872
2015/2/27	253.5	258.7	235.7	7.16	0.049589511	0.273913043
2015/2/28	254.1	255.4	248.7	0.23	0.018816899	0.305970149
2015/3/1	257.9	260.6	244.8	1.53	0.043384189	0.329113924
2015/3/2	273.8	274.8	256.1	6.13	0.032956694	0.446524064
2015/3/3	280.6	287.1	266.1	2.52	0.051551685	0.19047619
2015/3/4	271.9	284.5	265.9	-3.11	0.043634237	-0.177419355
2015/3/5	275.2	280.8	262.8	1.22	0.046322634	0.188888889
2015/3/6	272.6	278	269	-0.97	0.022536139	-0.1
2015/3/7	274.9	278.3	269.4	0.86	0.022407205	0.117977528
2015/3/8	274.5	278.8	271.3	-0.15	0.019291135	-0.073333333
2015/3/9	290	293.3	273.8	5.66	0.03449838	0.330769231
2015/3/10	291.4	301	288.1	0.47	0.030975033	-0.244186047
2015/3/11	295.6	297.7	288.9	1.45	0.019265639	0.261363636
2015/3/12	293.9	297	290.8	-0.59	0.014507521	-4.61E-15
2015/3/13	287.2	294.9	286.1	-2.26	0.015859979	-0.375
2015/3/14	281.6	288.4	279.3	-1.95	0.019065431	-0.247252747
2015/3/15	284.9	286.4	280.4	1.16	0.013097234	0.25
2015/3/16	290.4	294	284.8	1.94	0.019098637	0.108695652
2015/3/17	285.4	292.5	283.3	-1.73	0.019844562	-0.27173913
2015/3/18	255.9	285.6	248.2	-10.32	0.072220716	-0.294117647
2015/3/19	260.9	264.8	247	1.96	0.047806396	0.280898876
2015/3/20	261.8	264.7	257.9	0.33	0.018303543	0.073529412
2015/3/21	259.7	263.3	254	-0.79	0.02501229	0.112903226
2015/3/22	268.6	270.4	259	3.41	0.022022116	0.342105263
2015/3/23	265.5	271	259.4	-1.16	0.030147285	0.025862069
2015/3/24	246.7	267	242.7	-7.06	0.049502042	-0.335390947
2015/3/25	246.4	249.2	234.8	-0.14	0.042308017	0.305555556
2015/3/26	248	254.7	243.5	0.67	0.031619638	-0.098214286
2015/3/27	247.2	250.1	244.5	-0.33	0.015910484	-0.017857143
2015/3/28	252	254.3	246.3	1.95	0.019170541	0.2125
2015/3/29	242.1	252.8	238.9	-3.94	0.031216505	-0.269784173
2015/3/30	246.8	248.8	236.6	1.95	0.033537409	0.336065574
2015/3/31	244.1	248.7	241.2	-1.07	0.020564649	-0.113333333
2015/4/1	246.2	247.7	239.6	0.86	0.022957475	0.314814815
2015/4/2	252.6	254.9	244.3	2.58	0.025421659	0.283018868
2015/4/3	254.5	256.5	251.3	0.74	0.013725758	0.115384615
2015/4/4	252.9	255.2	250.3	-0.62	0.013169435	0.030612245
2015/4/5	259.6	260.3	250.6	2.67	0.021338216	0.427835052
2015/4/6	255	261.5	252.3	-1.8	0.022758409	-0.206521739
2015/4/7	253	255.6	250.1	-0.78	0.014620834	0.027272727
2015/4/8	244.6	254.3	242.6	-3.32	0.025790859	-0.329059829
2015/4/9	243.3	246.2	237.6	-0.51	0.025013147	0.162790698
2015/4/10	234.7	244.1	231.3	-3.53	0.030786841	-0.234375
2015/4/11	236.5	240	233.1	0.75	0.02011059	-0.007246377
2015/4/12	235.9	237.5	232.3	-0.27	0.015634275	0.192307692
2015/4/13	223.6	236.8	220.4	-5.2	0.038195429	-0.304878049
2015/4/14	218	224.7	214.3	-2.5	0.029583023	-0.144230769
2015/4/15	223	223.6	217.1	2.28	0.015317751	0.407692308
2015/4/16	228	229.5	222.9	2.25	0.015309389	0.272727273
2015/4/17	222.6	229.3	220.6	-2.36	0.022911235	-0.270114943
2015/4/18	223.4	224.5	220.6	0.34	0.012211709	0.217948718
2015/4/19	223	226.9	222	-0.15	0.015457455	-0.295918367
2015/4/20	224.2	226.7	221.6	0.55	0.015765568	0.009803922
2015/4/21	233.7	235.3	223.3	4.23	0.026423793	0.366666667
2015/4/22	233.8	238.4	231.8	0.02	0.019910572	-0.196969697
2015/4/23	235.4	236.1	232.6	0.69	0.009677441	0.3
2015/4/24	231.1	236.6	229.1	-1.83	0.019674795	-0.233333333
2015/4/25	226.1	232.3	223.1	-2.14	0.025134931	-0.173913043
2015/4/26	218.7	226.7	214.1	-3.29	0.034764868	-0.134920635
2015/4/27	229	242.6	216.6	4.69	0.075068941	-0.023076923
2015/4/28	225.8	229.9	222	-1.38	0.023174813	-0.018987342
2015/4/29	225.4	227.2	222.3	-0.17	0.015418177	0.132653061
2015/4/30	235.8	240	224.7	4.59	0.037141853	0.225490196
2015/5/1	233.2	239.4	232.4	-1.09	0.019867035	-0.385714286
2015/5/2	235.3	236.4	231.7	0.91	0.013066414	0.265957447
2015/5/3	240	243.6	233.8	1.98	0.026319367	0.132653061
2015/5/4	239	243.2	237.4	-0.43	0.016904129	-0.224137931
2015/5/5	235.8	239.6	231.8	-1.32	0.02190941	0.012820513
2015/5/6	230	237.1	228.2	-2.46	0.022151748	-0.297752809
2015/5/7	237.7	240.3	228.3	3.35	0.029842257	0.283333333
2015/5/8	243.7	247	235.8	2.53	0.028918479	0.205357143
2015/5/9	241.4	247.9	238.5	-0.96	0.026727016	-0.191489362
2015/5/10	240	244.8	238.2	-0.6	0.019019126	-0.227272727
2015/5/11	241.8	243.9	238.9	0.77	0.013907026	0.08
2015/5/12	241.6	243	239.2	-0.1	0.011160454	0.131578947
2015/5/13	236.4	243.9	234.1	-2.15	0.025643987	-0.265306122
2015/5/14	236.9	239.2	232.4	0.22	0.020393354	0.161764706
2015/5/15	237.2	238.8	235.5	0.13	0.009822828	0.015151515
2015/5/16	236.2	237.8	234.6	-0.41	0.009231349	-4.44E-15
2015/5/17	236.3	237.8	235.4	0.03	0.007184295	-0.125
2015/5/18	232.6	237.1	231.5	-1.55	0.013739372	-0.303571429
2015/5/19	232	234.5	231.3	-0.27	0.009607664	-0.28125
2015/5/20	234	235.2	231.5	0.84	0.009861662	0.175675676
2015/5/21	235.4	236.6	233.6	0.61	0.008234326	0.1
2015/5/22	240.4	242	234.6	2.12	0.017617813	0.283783784
2015/5/23	238.9	241.7	238.1	-0.59	0.009879189	-0.277777778
2015/5/24	241	242.4	237.5	0.85	0.013382206	0.214285714
2015/5/25	237.4	241.8	235.8	-1.48	0.01509418	-0.233333333
2015/5/26	237.8	239	235.6	0.18	0.010094843	0.147058824
2015/5/27	237.3	238.9	235.9	-0.23	0.008852373	-0.033333333
2015/5/28	237.3	238.4	236.2	0	0.006565436	6.44E-15
2015/5/29	237	237.9	235.1	-0.12	0.008364117	0.178571429
2015/5/30	233.2	237.1	231.6	-1.61	0.013194806	-0.209090909
2015/5/31	229.8	234	229.1	-1.45	0.011829326	-0.357142857
2015/6/1	223.1	231.8	221	-2.92	0.028248994	-0.305555556
2015/6/2	225.7	227.4	222.3	1.17	0.014334512	0.166666667
2015/6/3	225.6	227.9	223.7	-0.07	0.013170286	-0.047619048
2015/6/4	224.2	226.7	223.5	-0.61	0.009282861	-0.28125
2015/6/5	225.3	226.4	222.1	0.48	0.013236214	0.244186047
2015/6/6	224.7	225.8	223.5	-0.24	0.007061899	0.02173913
2015/6/7	223.5	226.4	222.2	-0.57	0.012830463	-0.19047619
2015/6/8	228.6	229.9	223	2.28	0.016309216	0.311594203
2015/6/9	229.6	231.4	227.5	0.43	0.011725987	0.038461538
2015/6/10	228.8	230.4	227.8	-0.34	0.007734186	-0.115384615
2015/6/11	229.9	230.6	228.5	0.48	0.0057421	0.166666667
2015/6/12	230.5	231.6	229.3	0.25	0.006879865	0.02173913
2015/6/13	232.5	233.1	229	0.88	0.011348004	0.353658537
2015/6/14	233.8	235.5	232.1	0.55	0.009702982	4.22E-15
2015/6/15	237	238.6	233.3	1.39	0.013443352	0.198113208
2015/6/16	249.8	254.1	235.7	5.41	0.041819785	0.266304348
2015/6/17	247.4	258.5	245.1	-0.98	0.037285929	-0.328358209
2015/6/18	248.4	251.9	242.5	0.43	0.02681948	0.127659574
2015/6/19	244.1	250.8	243.6	-1.73	0.017503078	-0.430555556
2015/6/20	245	246.6	238.7	0.35	0.022994408	0.297468354
2015/6/21	244.1	246	240.9	-0.36	0.014682517	0.12745098
2015/6/22	247.5	248.6	243.2	1.38	0.012913974	0.296296296
2015/6/23	243.8	247.7	242.3	-1.5	0.012444765	-0.222222222
2015/6/24	240.6	244.5	239.1	-1.31	0.013480742	-0.222222222
2015/6/25	242.6	243.6	239.3	0.83	0.011497146	0.26744186
2015/6/26	242.9	243.5	240.1	0.16	0.009957448	0.323529412
2015/6/27	250.7	251.6	241.8	3.2	0.019987088	0.408163265
2015/6/28	248.9	251.6	246.6	-0.74	0.013490531	-0.04
2015/6/29	257	257.5	248	3.25	0.017496912	0.447368421
2015/6/30	264.1	268.7	255.4	2.78	0.031655138	0.154135338
2015/7/1	257.6	265	254.4	-2.46	0.024346705	-0.198113208
2015/7/2	254.9	261.3	253.1	-1.06	0.021604369	-0.280487805
2015/7/3	255.4	256.7	252.4	0.2	0.011908979	0.197674419
2015/7/4	260.5	261.1	253.4	2.02	0.017211239	0.422077922
2015/7/5	270.1	274.1	257.6	3.68	0.037671292	0.257575758
2015/7/6	269.1	277.5	266.5	-0.39	0.028598443	-0.263636364
2015/7/7	266.2	271.3	263.2	-1.07	0.020366005	-0.12962963
2015/7/8	268.6	273.6	263.2	0.91	0.026870265	0.019230769
2015/7/9	269.1	272.3	265.1	0.19	0.018941562	0.055555556
2015/7/10	283.6	297.9	266.9	5.38	0.070641477	0.038709677
2015/7/11	292	298.8	282.3	2.94	0.035874924	0.087878788
2015/7/12	310.4	315.9	291.3	6.33	0.042810204	0.276422764
2015/7/13	290.4	310.9	276.9	-6.47	0.07075077	-0.102941176
2015/7/14	287	297	285.2	-1.17	0.027790609	-0.347457627
2015/7/15	283.4	292.9	283.2	-1.23	0.022581567	-0.479381443
2015/7/16	276.6	290.8	273.3	-2.41	0.041256946	-0.311428571
2015/7/17	279.6	280.8	271.2	1.1	0.023736864	0.375
2015/7/18	274	282.5	243.2	-1.99	0.105853162	0.283715013
2015/7/19	273.2	277.1	271.9	-0.32	0.013304925	-0.25
2015/7/20	277.7	278.9	271.8	1.65	0.015123576	0.330985915
2015/7/21	275.1	281	274.2	-0.93	0.016337398	-0.367647059
2015/7/22	276.5	277.4	273.1	0.5	0.010603723	0.290697674
2015/7/23	275.5	277.9	274.5	-0.34	0.008418001	-0.205882353
2015/7/24	288.4	289.8	274.3	4.66	0.026332406	0.409677419
2015/7/25	288.7	291.2	284.7	0.13	0.015978579	0.115384615
2015/7/26	291.8	293.3	286.8	1.05	0.014391784	0.269230769
2015/7/27	293	295.8	285.4	0.42	0.02524605	0.230769231
2015/7/28	293.7	296.7	291.7	0.24	0.011955534	-0.1
2015/7/29	288.4	294.7	286.9	-1.81	0.015189397	-0.307692308
2015/7/30	287	289.9	284.9	-0.47	0.011939242	-0.08
2015/7/31	283.7	288.7	280.8	-1.15	0.018268679	-0.132911392
2015/8/1	280.5	284.5	276.3	-1.15	0.019490313	0.012195122
2015/8/2	281.4	282.5	275.9	0.32	0.016665931	0.333333333
2015/8/3	281.6	285	278.9	0.08	0.015318283	-0.057377049
2015/8/4	284.3	285.7	279.6	0.97	0.014067805	0.270491803
2015/8/5	281.7	285.5	280.5	-0.91	0.011109586	-0.26
2015/8/6	278	282	276.5	-1.32	0.011230301	-0.227272727
2015/8/7	277.9	279.6	274.3	-0.04	0.013569412	0.179245283
2015/8/8	258.6	278.9	257.4	-6.94	0.034553186	-0.444186047
2015/8/9	263.9	266.8	258.6	2.04	0.01811882	0.146341463
2015/8/10	263.3	266.6	260.5	-0.22	0.016329541	-0.040983607
2015/8/11	269	269.9	261.4	2.18	0.018265579	0.394117647
2015/8/12	267.7	271.5	263.7	-0.51	0.020426596	0.012820513
2015/8/13	263.4	268.4	261.3	-1.58	0.016056187	-0.204225352
2015/8/14	265	267.2	260.2	0.6	0.01841681	0.185714286
2015/8/15	260.5	266.5	259.4	-1.7	0.01582908	-0.345070423
2015/8/16	257.1	261.9	254.6	-1.31	0.018253985	-0.157534247
2015/8/17	257.1	259.9	252.9	0	0.019342734	0.1
2015/8/18	246.7	257.5	245.7	-4.05	0.020840688	-0.415254237
2015/8/19	226	247.9	214.3	-8.4	0.08744238	-0.151785714
2015/8/20	234.7	238	225.5	3.83	0.030016399	0.236
2015/8/21	232.4	236.3	230.5	-0.96	0.016482507	-0.172413793
2015/8/22	229.5	235.1	221	-1.23	0.043162117	0.102836879
2015/8/23	226.8	232.7	224.3	-1.22	0.024959657	-0.202380952
2015/8/24	211.4	228.4	207.8	-6.76	0.050407745	-0.325242718
2015/8/25	220.5	226.6	196.3	4.29	0.098268713	0.298679868
2015/8/26	225	230.7	218.8	2.02	0.035344454	0.021008403
2015/8/27	222.7	228.4	222	-1	0.019104657	-0.390625
2015/8/28	231.6	234.8	219.6	4	0.040541138	0.289473684
2015/8/29	228.5	233.1	226.4	-1.36	0.018850737	-0.186567164
2015/8/30	228.4	232.3	225.4	-0.04	0.021353996	-0.065217391
2015/8/31	229.5	231.8	224.2	0.47	0.023430018	0.197368421
2015/9/1	227.2	231.4	225.8	-1	0.016161706	-0.25
2015/9/2	228.6	230.6	225.6	0.64	0.015040002	0.1
2015/9/3	226.2	229.6	225.4	-1.06	0.011279213	-0.30952381
2015/9/4	230.3	231.1	225.8	1.79	0.011971789	0.349056604
2015/9/5	233.7	235.6	228.3	1.49	0.020310649	0.239726027
2015/9/6	239.9	243.6	234.7	2.65	0.020718689	0.084269663
2015/9/7	239.6	242.7	237.5	-0.12	0.015320205	-0.096153846
2015/9/8	243.2	246.4	239.2	1.53	0.01884158	0.055555556
2015/9/9	237.4	244.3	236.5	-2.4	0.017302152	-0.384615385
2015/9/10	238.1	240.6	234.3	0.28	0.018701202	0.103174603
2015/9/11	239.9	241	237.4	0.76	0.009558221	0.194444444
2015/9/12	235.6	240.3	233.3	-1.79	0.017621783	-0.171428571
2015/9/13	230.2	236.2	228.3	-2.3	0.019226329	-0.259493671
2015/9/14	229.9	232.6	226	-0.12	0.020378953	0.090909091
2015/9/15	229.5	242.8	228	-0.17	0.044770446	-0.398648649
2015/9/16	228.6	230.9	225.1	-0.41	0.017870001	0.103448276
2015/9/17	232.7	235.2	227.9	1.8	0.019366501	0.157534247
2015/9/18	232.2	234.7	230.6	-0.22	0.012408437	-0.109756098
2015/9/19	231.1	233.4	230.2	-0.47	0.009313565	-0.21875
2015/9/20	231.1	232.7	229.9	0	0.008574398	-0.071428571
2015/9/21	226.3	231.6	225	-2.06	0.015697107	-0.303030303
2015/9/22	230	233.2	224.1	1.63	0.026296021	0.148351648
2015/9/23	229.9	232.2	228.5	-0.05	0.011376778	-0.121621622
2015/9/24	233.8	235.8	229.6	1.68	0.015667842	0.177419355
2015/9/25	235	237.6	232.7	0.54	0.014417412	-0.030612245
2015/9/26	234.3	235.7	232.7	-0.31	0.00888486	0.033333333
2015/9/27	232.5	234.8	231.8	-0.77	0.007719441	-0.266666667
2015/9/28	238.9	240.4	232.4	2.74	0.016891761	0.3125
2015/9/29	236.7	240.4	234.8	-0.9	0.015653908	-0.160714286
2015/9/30	235.9	237.8	234.4	-0.33	0.009976698	-0.058823529
2015/10/1	237.1	238.7	234.7	0.47	0.011538793	0.1
2015/10/2	236.7	238.4	235.1	-0.14	0.009815113	-0.015151515
2015/10/3	238.6	239.5	236.1	0.79	0.008800477	0.235294118
2015/10/4	238.3	277.6	237.5	-0.1	0.111418956	-0.480049875
2015/10/5	240.1	240.5	236.4	0.76	0.0112441	0.402439024
2015/10/6	246.1	247.6	239.4	2.49	0.01816053	0.317073171
2015/10/7	243	247.3	241.6	-1.28	0.014478683	-0.254385965
2015/10/8	242.6	244.8	241.6	-0.16	0.009266193	-0.1875
2015/10/9	244	244.6	241.3	0.6	0.008922657	0.318181818
2015/10/10	245.4	245.9	242.9	0.54	0.007923127	0.333333333
2015/10/11	247.6	248.3	244.5	0.94	0.009382096	0.315789474
2015/10/12	245.4	248	244.6	-0.93	0.008020554	-0.264705882
2015/10/13	248.8	251.2	243.1	1.4	0.021551098	0.203703704
2015/10/14	252.3	255.1	248.3	1.43	0.017036959	0.088235294
2015/10/15	254.4	256.8	251.2	0.84	0.014732999	0.071428571
2015/10/16	262.9	267.3	253.9	3.31	0.030076841	0.171641791
2015/10/17	269.6	275.4	261.7	2.55	0.032554554	0.076642336
2015/10/18	261.7	272.4	259.5	-2.93	0.028865967	-0.329457364
2015/10/19	263.8	266	259.9	0.82	0.015647966	0.139344262
2015/10/20	269.8	272.1	262.7	2.25	0.020530824	0.255319149
2015/10/21	267.1	272.2	263.5	-0.98	0.022128821	-0.086206897
2015/10/22	274.4	278.7	266.8	2.74	0.025914188	0.138655462
2015/10/23	276.9	279.8	273.2	0.91	0.015931916	0.060606061
2015/10/24	282.6	283	277	2.04	0.008207853	0.433333333
2015/10/25	287.9	295.6	281.8	1.88	0.031875882	-0.057971014
2015/10/26	285.1	287.6	279.6	-0.94	0.01912131	0.1875
2015/10/27	294.7	298.4	285.1	3.34	0.024769971	0.221804511
2015/10/28	303.5	307.5	294	3.01	0.025924893	0.203703704
2015/10/29	313.6	318.5	300.2	3.32	0.036545414	0.232240437
2015/10/30	327.1	334.9	310.8	4.3	0.045846173	0.176348548
2015/10/31	311.2	333.3	304.6	-4.85	0.055601749	-0.270034843
2015/11/1	323	324.3	304.7	3.76	0.037525795	0.433673469
2015/11/2	359.3	365.8	319.8	11.25	0.067866596	0.358695652
2015/11/3	396.5	416.8	354.6	10.36	0.096448684	0.173633441
2015/11/4	400.9	492.8	368.6	1.11	0.205940252	-0.239935588
2015/11/5	382.7	447.2	366.1	-4.54	0.138826413	-0.295314427
2015/11/6	369.8	396.4	348.8	-3.37	0.088037717	-0.058823529
2015/11/7	385.1	391.8	369	4.13	0.034055136	0.206140351
2015/11/8	371.6	389.8	365.5	-3.51	0.039726194	-0.248971193
2015/11/9	380.2	385.1	360.2	2.33	0.045149472	0.303212851
2015/11/10	336.7	381.4	323.2	-11.45	0.089263309	-0.268041237
2015/11/11	304.7	341.8	292.4	-9.5	0.091174326	-0.251012146
2015/11/12	333.9	346.1	306.1	9.56	0.065520643	0.195
2015/11/13	333.8	341.8	323.9	-0.02	0.038098126	0.053072626
2015/11/14	331.8	369.8	326.4	-0.6	0.088723348	-0.375576037
2015/11/15	317.5	334.8	314.2	-4.32	0.035505742	-0.339805825
2015/11/16	330.2	332	314.1	4.02	0.030610365	0.399441341
2015/11/17	333.9	342.9	328.1	1.12	0.030518407	-0.108108108
2015/11/18	335.9	337.4	329.4	0.6	0.01660021	0.3125
2015/11/19	325	335.6	323.4	-3.26	0.016151199	-0.368852459
2015/11/20	321.1	327.1	309.5	-1.19	0.038543666	0.159090909
2015/11/21	324.7	328.4	318.4	1.11	0.020757399	0.13
2015/11/22	322.8	326.9	319.4	-0.59	0.016024456	-0.046666667
2015/11/23	322.1	325	319.9	-0.2	0.011118008	-0.068627451
2015/11/24	318.4	323.3	315.5	-1.17	0.015716197	-0.128205128
2015/11/25	327.5	330	315.7	2.88	0.025933142	0.325174825
2015/11/26	353.7	368.9	327.4	8.01	0.069530787	0.13373494
2015/11/27	359.5	363.9	345.1	1.63	0.03617645	0.265957447
2015/11/28	355.8	360.1	350.5	-1.03	0.018051222	0.052083333
2015/11/29	370.8	372.8	354.5	4.22	0.024521014	0.390710383
2015/11/30	378	382.6	367.9	1.92	0.024996044	0.18707483
2015/12/1	361.8	379	353.7	-4.28	0.040551155	-0.179841897
2015/12/2	360	363.4	347.2	-0.5	0.032292128	0.290123457
2015/12/3	360.3	371.4	355.5	0.09	0.031029354	-0.198113208
2015/12/4	361.7	364	354.3	0.38	0.018999884	0.262886598
2015/12/5	386.7	390.3	361.5	6.92	0.034557329	0.375
2015/12/6	393.4	402.2	382.6	1.73	0.033721621	0.051020408
2015/12/7	394.3	398.7	381.7	0.23	0.030880769	0.241176471
2015/12/8	410.7	411.1	388	4.16	0.032056378	0.482683983
2015/12/9	416	424.6	403.3	1.3	0.035551512	0.096244131
2015/12/10	415.5	420.4	409.5	-0.12	0.018592225	0.050458716
2015/12/11	449.8	453.4	413.7	8.26	0.041732248	0.409319899
2015/12/12	432.3	467.7	403.7	-3.9	0.101241867	-0.053125
2015/12/13	434.7	441	420.8	0.56	0.033045035	0.188118812
2015/12/14	442	449.5	428.8	1.68	0.031716039	0.137681159
2015/12/15	462.6	464.2	440.7	4.67	0.023217404	0.431914894
2015/12/16	454	465.2	437.4	-1.87	0.042136219	0.097122302
2015/12/17	455.5	458.4	447.3	0.34	0.017255601	0.238738739
2015/12/18	463.2	466.1	453.5	1.68	0.016321133	0.26984127
2015/12/19	461.2	466	452.3	-0.43	0.02099807	0.149635036
2015/12/20	441.8	462.8	431.1	-4.21	0.042475769	-0.162460568
2015/12/21	437.6	445.5	424	-0.95	0.034587836	0.13255814
2015/12/22	437	443.2	433.3	-0.13	0.015980223	-0.126262626
2015/12/23	442.4	444.8	434.3	1.24	0.015066801	0.271428571
2015/12/24	453	460.6	441.8	2.38	0.025555465	0.095744681
2015/12/25	454	457.4	449.5	0.24	0.012260431	0.069620253
2015/12/26	415.4	456.5	400.5	-8.52	0.074162506	-0.233928571
2015/12/27	422.4	425.5	406.1	1.69	0.031380376	0.340206186
2015/12/28	421.8	429.9	417.1	-0.15	0.021396033	-0.1328125
2015/12/29	431.9	433.6	419.3	2.41	0.018554741	0.381118881
2015/12/30	427.1	435	420.8	-1.1	0.02244832	-0.056338028
2015/12/31	430	433.1	417.1	0.66	0.026367127	0.30625
2016/1/1	434	438	425.9	0.94	0.0189718	0.169421488
2016/1/2	433.7	437.4	430.7	-0.06	0.01092322	-0.052238806
2016/1/3	430.7	434.1	423.1	-0.7	0.017724715	0.190909091
2016/1/4	433.3	435.3	428.6	0.61	0.01031724	0.201492537
2016/1/5	431.2	435.3	428.9	-0.49	0.010038061	-0.140625
2016/1/6	430.8	432.1	425	-0.09	0.011771604	0.316901408
2016/1/7	457	457.5	428.5	6.09	0.027976824	0.482758621
2016/1/8	452.9	462.9	446.5	-0.91	0.024913345	-0.109756098
2016/1/9	448.3	454.5	444.9	-1.01	0.013704505	-0.145833333
2016/1/10	446.2	448.9	438.6	-0.47	0.016246379	0.237864078
2016/1/11	447.7	451.1	441.8	0.34	0.014603537	0.134408602
2016/1/12	445	448.4	443.1	-0.6	0.00752387	-0.141509434
2016/1/13	432.2	443.7	420.4	-2.89	0.033671923	0.006437768
2016/1/14	429.1	433.7	427	-0.71	0.010061925	-0.186567164
2016/1/15	372.3	430.1	364.7	-13.25	0.075721665	-0.383792049
2016/1/16	385	386.7	350.4	3.43	0.066793543	0.453168044
2016/1/17	382.5	390.7	377.7	-0.67	0.023614938	-0.130769231
2016/1/18	384.4	387.3	373.2	0.5	0.026131523	0.294326241
2016/1/19	379.5	386.7	375.9	-1.29	0.01838225	-0.166666667
2016/1/20	414.6	425.7	374	9.26	0.073058457	0.285299807
2016/1/21	410.2	423.4	403.9	-1.05	0.03271861	-0.176923077
2016/1/22	382.6	411.5	374.9	-6.73	0.049496671	-0.289617486
2016/1/23	388.6	395.4	380.3	1.56	0.025817047	0.049668874
2016/1/24	402.1	405.4	385.5	3.48	0.028508913	0.334170854
2016/1/25	392.8	403.8	386.9	-2.33	0.026511894	-0.150887574
2016/1/26	389.8	397.7	387.9	-0.76	0.017019383	-0.306122449
2016/1/27	395	397.4	389.4	1.34	0.011777657	0.2
2016/1/28	379.7	395.4	376.7	-3.88	0.023771567	-0.339572193
2016/1/29	380.3	385.8	363.5	0.16	0.042248755	0.253363229
2016/1/30	377.8	381.8	375	-0.67	0.012041742	-0.088235294
2016/1/31	369.8	380.5	366.9	-2.1	0.022012816	-0.286764706
2016/2/1	372.2	379.8	365.3	0.63	0.027277506	-0.024137931
2016/2/2	373.9	376.6	371.4	0.47	0.009436149	-0.019230769
2016/2/3	368	375.9	366.2	-1.58	0.015603618	-0.31443299
2016/2/4	390.6	391.8	368	6.15	0.023987116	0.449579832
2016/2/5	386.5	391.1	384.5	-1.07	0.010084997	-0.196969697
2016/2/6	376.7	386.4	372.9	-2.53	0.019400684	-0.218518519
2016/2/7	377.9	382.6	375.3	0.33	0.0135223	-0.143835616
2016/2/8	372.6	380.9	372.1	-1.4	0.014003783	-0.443181818
2016/2/9	375.3	377.6	371.4	0.72	0.010820137	0.129032258
2016/2/10	381.9	385.4	374.1	1.75	0.018032283	0.190265487
2016/2/11	379.5	383.2	372.8	-0.64	0.019132353	0.144230769
2016/2/12	384	386.4	379.3	1.21	0.010874529	0.161971831
2016/2/13	390.1	392.6	383.3	1.58	0.013817544	0.231182796
2016/2/14	405.5	405.9	390.1	3.95	0.01421911	0.474683544
2016/2/15	401.1	410.9	396.6	-1.09	0.024135982	-0.185314685
2016/2/16	406.4	409.8	398	1.33	0.018986067	0.211864407
2016/2/17	417.1	421.5	405	2.64	0.023131938	0.233333333
2016/2/18	421.4	425.5	414.8	1.02	0.016857312	0.11682243
2016/2/19	420	424.3	416.4	-0.34	0.013146382	-0.044303797
2016/2/20	440.1	442.7	419.5	4.78	0.024404792	0.387931034
2016/2/21	437.9	447.6	425.5	-0.5	0.035738923	0.061085973
2016/2/22	437.8	440.2	431.3	-0.02	0.014494776	0.230337079
2016/2/23	419.9	440.8	414.4	-4.09	0.035060226	-0.291666667
2016/2/24	422.7	425.2	410.4	0.67	0.024795879	0.331081081
2016/2/25	423.5	427.2	417.5	0.18	0.016225759	0.118556701
2016/2/26	427.3	427.6	419.1	0.91	0.013105809	0.464705882
2016/2/27	431.3	434.1	427.3	0.93	0.009556971	0.088235294
2016/2/28	432.5	435.6	421.2	0.27	0.023797201	0.284722222
2016/2/29	436.2	441.3	429.8	0.86	0.017928951	0.056521739
2016/3/1	434	439	428.5	-0.5	0.016859951	0.023809524
2016/3/2	425.4	435.9	423.9	-2	0.015283232	-0.375
2016/3/3	419.6	425.8	414.9	-1.36	0.016257044	-0.068807339
2016/3/4	409.5	423.4	407.2	-2.4	0.023030117	-0.358024691
2016/3/5	399	410.1	386.9	-2.56	0.038000976	0.021551724
2016/3/6	406	412	393.1	1.74	0.031419364	0.182539683
2016/3/7	414.9	416.6	402	2.19	0.021307384	0.383561644
2016/3/8	411.9	416.7	408.4	-0.72	0.013509296	-0.078313253
2016/3/9	412.8	414.9	408.9	0.21	0.010227085	0.15
2016/3/10	415.8	417.5	410.3	0.74	0.011455159	0.263888889
2016/3/11	419.1	422.4	415.1	0.79	0.011324649	0.047945205
2016/3/12	410.4	420.7	407	-2.09	0.019420341	-0.251824818
2016/3/13	412.4	415.9	409.6	0.5	0.010390667	-0.055555556
2016/3/14	414.3	416.1	411.2	0.46	0.007880314	0.132653061
2016/3/15	415.1	417.4	412.3	0.2	0.00862199	0.049019608
2016/3/16	415.9	417	413.3	0.19	0.006197421	0.202702703
2016/3/17	418.2	419.6	415.3	0.54	0.006427142	0.174418605
2016/3/18	408.2	418.6	402.5	-2.39	0.023305782	-0.145962733
2016/3/19	408.7	410.5	402.1	0.13	0.01465821	0.285714286
2016/3/20	411.5	413.5	407.2	0.69	0.009996384	0.182539683
2016/3/21	411.1	413.1	407.3	-0.1	0.010008574	0.155172414
2016/3/22	416.2	417.9	410.8	1.24	0.00936467	0.26056338
2016/3/23	417	419.6	414.2	0.19	0.009094616	0.018518519
2016/3/24	414.7	417.7	412.9	-0.54	0.00741995	-0.125
2016/3/25	415.7	417.3	412.4	0.23	0.008229091	0.173469388
2016/3/26	416.5	417.7	413.9	0.19	0.006360509	0.184210526
2016/3/27	424.6	427.4	415.5	1.94	0.015950939	0.264705882
2016/3/28	422.2	425.4	419.7	-0.56	0.008877181	-0.061403509
2016/3/29	415	424.5	406.4	-1.71	0.028954425	-0.024861878
2016/3/30	412.4	416.2	408.4	-0.62	0.012823486	0.012820513
2016/3/31	415.7	417.2	411.5	0.78	0.008366232	0.236842105
2016/4/1	415.6	416.9	412.8	0	0.007007508	0.182926829
2016/4/2	418.5	420.1	415.1	0.69	0.007278842	0.18
2016/4/3	419.1	420.2	417	0.13	0.005339538	0.15625
2016/4/4	419.3	420.4	416.2	0.06	0.00711671	0.238095238
2016/4/5	422.1	423.7	418	0.65	0.008638055	0.219298246
2016/4/6	421.3	422.8	419.5	-0.19	0.005426258	0.045454545
2016/4/7	420.1	422	417.9	-0.27	0.006688162	0.036585366
2016/4/8	417.7	423.5	415.5	-0.58	0.013022472	-0.225
2016/4/9	418	418.9	412.4	0.09	0.011113808	0.361538462
2016/4/10	420.3	421.6	416.7	0.53	0.00753127	0.234693878
2016/4/11	421.4	422.4	418.1	0.28	0.007064145	0.26744186
2016/4/12	424.7	426.7	420.7	0.79	0.008762143	0.166666667
2016/4/13	423.5	426.6	421.4	-0.3	0.008502483	-0.096153846
2016/4/14	424	425.4	421.8	0.13	0.005973297	0.111111111
2016/4/15	428.7	429.5	423.3	1.1	0.007637588	0.370967742
2016/4/16	430	432	426.8	0.32	0.008363545	0.115384615
2016/4/17	426.3	430.6	423.8	-0.88	0.009896919	-0.132352941
2016/4/18	427.7	429.1	424.4	0.34	0.007525014	0.20212766
2016/4/19	434.9	436.1	426.8	1.69	0.011119609	0.370967742
2016/4/20	441.2	442.9	432.5	1.43	0.014212511	0.336538462
2016/4/21	449.3	450.8	439.5	1.85	0.013902895	0.367256637
2016/4/22	445.3	450.2	441.9	-0.9	0.011940291	-0.090361446
2016/4/23	450.1	451.5	443.1	1.08	0.011479765	0.333333333
2016/4/24	457.6	461.8	447.9	1.66	0.019010413	0.197841727
2016/4/25	461.7	466.2	451.8	0.91	0.021506638	0.1875
2016/4/26	466	468.9	459.2	0.92	0.013616615	0.201030928
2016/4/27	447	467.9	444.6	-4.08	0.025067202	-0.396995708
2016/4/28	448.5	450.1	433.9	0.33	0.025998904	0.401234568
2016/4/29	455	456.3	445.2	1.45	0.014936018	0.382882883
2016/4/30	448.5	456.9	446.6	-1.42	0.01339649	-0.315533981
2016/5/1	452.2	454.2	447.5	0.83	0.009181965	0.201492537
2016/5/2	444.2	453.9	440.2	-1.78	0.018608135	-0.208029197
2016/5/3	450.3	451.5	441.5	1.37	0.013366761	0.38
2016/5/4	445.8	450.9	444.2	-0.99	0.008535359	-0.26119403
2016/5/5	448.1	449.2	444.4	0.51	0.006891413	0.270833333
2016/5/6	459.6	461.5	445.7	2.56	0.018883187	0.379746835
2016/5/7	458.5	460.6	454.6	-0.24	0.009184376	0.15
2016/5/8	457.9	460.2	454.9	-0.13	0.008166767	0.066037736
2016/5/9	460.4	464.2	455.4	0.56	0.013120289	0.068181818
2016/5/10	449.4	462.1	446.8	-2.41	0.01841353	-0.330065359
2016/5/11	452.5	456.1	449.6	0.7	0.009243457	-0.053846154
2016/5/12	454.4	455.3	448.4	0.43	0.010513809	0.369565217
2016/5/13	455.4	457.2	451.5	0.22	0.00878022	0.184210526
2016/5/14	456.4	457.7	453.6	0.23	0.006223232	0.182926829
2016/5/15	458.1	460.3	455	0.37	0.007865367	0.08490566
2016/5/16	454.9	459.6	450.7	-0.71	0.013146139	-0.028089888
2016/5/17	453.3	456.3	451.7	-0.36	0.006827477	-0.152173913
2016/5/18	454.2	456.6	452.4	0.21	0.00643306	-0.071428571
2016/5/19	442.7	455.2	441.1	-2.55	0.015440088	-0.386524823
2016/5/20	442.1	447.8	435.4	-0.12	0.019871743	0.040322581
2016/5/21	443.6	445.2	439.7	0.35	0.008545476	0.209090909
2016/5/22	439.6	444.2	436.9	-0.91	0.010282011	-0.130136986
2016/5/23	443.7	445	438.2	0.93	0.009224544	0.308823529
2016/5/24	446.1	447.9	442	0.55	0.008761132	0.194915254
2016/5/25	449.8	451.2	445.4	0.82	0.007562413	0.25862069
2016/5/26	453.3	454.3	447.7	0.78	0.009158662	0.348484848
2016/5/27	474	479.2	452.7	4.58	0.029004557	0.303773585
2016/5/28	524.2	531.8	467	10.58	0.067006314	0.382716049
2016/5/29	516	548	493.2	-1.56	0.073956118	-0.083941606
2016/5/30	532.3	544.2	512.8	3.14	0.037337274	0.121019108
2016/5/31	528.9	546.9	513.2	-0.63	0.04486137	-0.034124629
2016/6/1	537.4	542.3	521.3	1.6	0.026128943	0.266666667
2016/6/2	537.1	541.5	530.5	-0.06	0.014536988	0.1
2016/6/3	567	573.7	534.3	5.57	0.037244277	0.329949239
2016/6/4	572	592.7	560.9	0.87	0.038738142	-0.150943396
2016/6/5	574.9	583.6	567.8	0.52	0.019191277	-0.050632911
2016/6/6	583.6	586.7	571.7	1.51	0.015743173	0.293333333
2016/6/7	575.6	591.3	543.6	-1.37	0.059089194	0.170859539
2016/6/8	580.5	582.4	567.8	0.86	0.017206616	0.369863014
2016/6/9	574.7	580.7	569.3	-1	0.012583636	-0.026315789
2016/6/10	577.9	579.3	571.1	0.56	0.009484936	0.329268293
2016/6/11	591.6	592.6	576.3	2.37	0.013216393	0.438650307
2016/6/12	666.5	683.8	592.8	12.67	0.068243707	0.30989011
2016/6/13	700.1	718.2	652.8	5.03	0.060186358	0.22324159
2016/6/14	685.1	702.5	654.7	-2.13	0.048197022	0.135983264
2016/6/15	690.8	695.1	670.5	0.82	0.025027779	0.325203252
2016/6/16	761.2	769.7	687.4	10.2	0.05212554	0.39671932
2016/6/17	743.9	771.9	704.2	-2.27	0.063513909	0.086410635
2016/6/18	753.8	776	727.1	1.33	0.045347249	0.04601227
2016/6/19	761	765.1	740.4	0.96	0.022496412	0.334008097
2016/6/20	734	764.6	717.4	-3.56	0.03907805	-0.148305085
2016/6/21	667.4	732.2	626	-9.07	0.093838042	-0.110169492
2016/6/22	590.6	677.8	586.6	-11.51	0.06787845	-0.456140351
2016/6/23	620.8	629.5	539.3	5.13	0.105237265	0.403547672
2016/6/24	656.9	687.4	616.4	5.81	0.068705755	0.070422535
2016/6/25	663.5	688.1	640.8	1.01	0.05005569	-0.020084567
2016/6/26	625.4	665.2	609.9	-5.74	0.049091248	-0.219710669
2016/6/27	644.7	650.3	615.2	3.08	0.034379982	0.34045584
2016/6/28	644.9	659.3	634.3	0.04	0.027380529	-0.076
2016/6/29	636.5	645.9	621.8	-1.29	0.025733594	0.109958506
2016/6/30	670	673	631.2	5.26	0.032085739	0.428229665
2016/7/1	674.6	685.1	661.1	0.68	0.024887347	0.0625
2016/7/2	698.1	700.5	671.5	3.48	0.020887432	0.417241379
2016/7/3	661.6	701.5	644.6	-5.22	0.049607512	-0.201230228
2016/7/4	675.2	679	644	2.04	0.035304588	0.391428571
2016/7/5	663.7	679.2	657.3	-1.7	0.020567475	-0.207762557
2016/7/6	672.7	678.4	662.2	1.36	0.01490344	0.148148148
2016/7/7	635.3	676.2	605	-5.57	0.070298237	-0.074438202
2016/7/8	662.8	663.4	630.2	4.33	0.024850821	0.481927711
2016/7/9	651.8	663.5	620.7	-1.65	0.046277995	0.226635514
2016/7/10	647.1	652	636.8	-0.72	0.016150854	0.177631579
2016/7/11	646.7	657.5	640	-0.06	0.019107594	-0.117142857
2016/7/12	670.6	673.2	644.6	3.69	0.020693844	0.409090909
2016/7/13	661.2	672	656	-1.4	0.014605561	-0.175
2016/7/14	657.3	661.9	646.3	-0.59	0.016550587	0.205128205
2016/7/15	664.2	667.5	656.5	1.06	0.009787825	0.2
2016/7/16	660.7	665.4	655.7	-0.53	0.009874724	0.015463918
2016/7/17	676.3	680.9	660.1	2.37	0.016409126	0.278846154
2016/7/18	670.4	680.4	664.6	-0.88	0.015709206	-0.132911392
2016/7/19	671.1	673.2	663.6	0.11	0.010173663	0.28125
2016/7/20	664.4	672.3	659.5	-1	0.012086948	-0.1171875
2016/7/21	664.6	666.5	657.8	0.03	0.009328748	0.281609195
2016/7/22	651.1	669.4	645.7	-2.03	0.022053175	-0.272151899
2016/7/23	655.2	658.2	648	0.62	0.010337466	0.205882353
2016/7/24	659.3	664.2	651	0.63	0.013668051	0.128787879
2016/7/25	654	662.5	651.1	-0.8	0.011203651	-0.245614035
2016/7/26	654.4	657.8	643.5	0.06	0.015596929	0.262237762
2016/7/27	654.5	659.1	646	0.02	0.014228352	0.148854962
2016/7/28	654.1	658	650.8	-0.06	0.00778227	-0.041666667
2016/7/29	655.4	657.4	651	0.2	0.006817445	0.1875
2016/7/30	654.7	657.5	652.1	-0.11	0.005802134	-0.018518519
2016/7/31	621.9	654.9	621.4	-5.02	0.018595128	-0.485074627
2016/8/1	607	627.9	603.5	-2.39	0.02360365	-0.356557377
2016/8/2	513.4	613.8	471.4	-15.42	0.154874919	-0.20505618
2016/8/3	566.4	573.1	514.1	10.32	0.046178632	0.386440678
2016/8/4	576.2	584.9	559.5	1.73	0.029548092	0.157480315
2016/8/5	574.7	580	565.8	-0.27	0.01749968	0.126760563
2016/8/6	586.5	596.7	565.3	2.05	0.036102376	0.175159236
2016/8/7	590.8	596	580.9	0.75	0.017587503	0.155629139
2016/8/8	589.2	594.2	585.4	-0.27	0.010429021	-0.068181818
2016/8/9	585.3	591.2	581.1	-0.68	0.011477579	-0.084158416
2016/8/10	590.9	600.5	580.9	0.97	0.022745321	0.010204082
2016/8/11	587.8	599.2	585.4	-0.52	0.016196421	-0.326086957
2016/8/12	587.1	591.1	582.2	-0.12	0.010721185	0.050561798
2016/8/13	584.6	590.1	582.8	-0.43	0.008402329	-0.253424658
2016/8/14	569.1	585.8	559.9	-2.66	0.02727657	-0.144787645
2016/8/15	567	575	559.3	-0.37	0.019470378	-0.00955414
2016/8/16	580.2	583.4	563.4	2.34	0.020059257	0.34
2016/8/17	572.3	581.1	568.7	-1.35	0.012640032	-0.209677419
2016/8/18	573.4	579.5	570.8	0.18	0.010672734	-0.201149425
2016/8/19	574.6	577.9	566.3	0.2	0.014314596	0.215517241
2016/8/20	582.6	583.5	572.3	1.4	0.010648851	0.419642857
2016/8/21	580.7	585.3	577.8	-0.33	0.008900886	-0.113333333
2016/8/22	587.5	591.9	577.1	1.17	0.016382435	0.202702703
2016/8/23	583.6	589.9	578.6	-0.67	0.013053489	-0.057522124
2016/8/24	579.7	584.5	576.8	-0.67	0.008406069	-0.123376623
2016/8/25	578	580.7	570.8	-0.29	0.012083429	0.227272727
2016/8/26	579.4	582.7	575.8	0.24	0.008300469	0.02173913
2016/8/27	570.3	580.4	567.3	-1.56	0.012772079	-0.270992366
2016/8/28	575	576.3	569.2	0.81	0.007115337	0.316901408
2016/8/29	574.2	578.6	571.4	-0.13	0.008825575	-0.111111111
2016/8/30	577.3	579.9	572.5	0.54	0.008447564	0.148648649
2016/8/31	573.9	578.3	571.7	-0.6	0.007240285	-0.166666667
2016/9/1	572	705	569.4	-0.33	0.152526255	-0.480825959
2016/9/2	575.3	577.6	569.3	0.58	0.009595809	0.222891566
2016/9/3	598.8	605	572.6	4.09	0.029840745	0.308641975
2016/9/4	609.5	615.2	590.8	1.79	0.026427286	0.266393443
2016/9/5	605.8	610.6	598.8	-0.62	0.013316947	0.093220339
2016/9/6	610.4	612	603.5	0.77	0.008697947	0.311764706
2016/9/7	613.2	616.5	606.2	0.45	0.011582771	0.17961165
2016/9/8	625.6	629.3	611.3	2.02	0.016282203	0.294444444
2016/9/9	623.2	627.6	617.3	-0.39	0.011485113	0.072815534
2016/9/10	624.5	627.5	621.1	0.22	0.007142807	0.03125
2016/9/11	605.6	630.8	592.8	-3.03	0.039579012	-0.163157895
2016/9/12	608	610.6	603	0.39	0.00851655	0.157894737
2016/9/13	608.6	612	604.9	0.1	0.008240671	0.021126761
2016/9/14	609.5	612.2	606.4	0.15	0.006677755	0.034482759
2016/9/15	608.1	610.7	605.1	-0.23	0.006369256	0.035714286
2016/9/16	607.8	610.4	605.2	-0.05	0.006051031	-1.09E-14
2016/9/17	607.1	609.6	604.5	-0.12	0.005907012	0.009803922
2016/9/18	610.7	612.4	605.2	0.6	0.007511735	0.263888889
2016/9/19	609.8	612.4	607	-0.14	0.006206255	0.018518519
2016/9/20	609.2	611.3	605.9	-0.1	0.006259857	0.111111111
2016/9/21	597.2	608.8	591.7	-1.98	0.015894751	-0.178362573
2016/9/22	595.6	599.8	592.8	-0.26	0.008141708	-0.1
2016/9/23	602.9	603.7	594.1	1.22	0.008404003	0.416666667
2016/9/24	602.6	605.9	600.5	-0.05	0.006333684	-0.111111111
2016/9/25	601.5	604.9	598.3	-0.18	0.007685843	-0.015151515
2016/9/26	606.5	608.5	598.2	0.84	0.010922852	0.305825243
2016/9/27	605.5	609	601.7	-0.18	0.008479844	0.020547945
2016/9/28	604.7	606.9	602.6	-0.13	0.004968068	-0.011627907
2016/9/29	604.7	607.2	602	0	0.006090881	0.019230769
2016/9/30	608.1	608.8	602.3	0.57	0.006746898	0.392307692
2016/10/1	613.4	615	607.1	0.87	0.007367364	0.297468354
2016/10/2	610.7	614.2	607.7	-0.44	0.007018056	-0.038461538
2016/10/3	611.6	613.2	608.5	0.15	0.005371002	0.159574468
2016/10/4	609	612.7	606.5	-0.43	0.006693579	-0.096774194
2016/10/5	611.8	613.7	608	0.47	0.005952194	0.166666667
2016/10/6	611	612.7	608.5	-0.14	0.004808494	0.095238095
2016/10/7	616	619.4	609.1	0.83	0.010723883	0.169902913
2016/10/8	617.7	619.6	614.9	0.26	0.005109939	0.095744681
2016/10/9	615.8	618.3	613	-0.3	0.005793479	0.028301887
2016/10/10	617.3	618.8	612.8	0.25	0.006733828	0.25
2016/10/11	640.5	642.3	615.6	3.75	0.019229938	0.43258427
2016/10/12	636	642.5	632.2	-0.7	0.010561639	-0.131067961
2016/10/13	635.6	639.5	632.3	-0.06	0.008008681	-0.041666667
2016/10/14	637.9	640.5	630.7	0.37	0.010688005	0.234693878
2016/10/15	637	641.4	635.1	-0.14	0.006938223	-0.198412698
2016/10/16	640.1	642.2	636.4	0.49	0.005663873	0.137931034
2016/10/17	637.4	641.3	634.9	-0.43	0.006593716	-0.109375
2016/10/18	635.3	639.3	632.2	-0.32	0.007636088	-0.063380282
2016/10/19	629.1	637.3	624.1	-0.99	0.013496633	-0.121212121
2016/10/20	628.3	630.8	625.5	-0.11	0.005924261	0.028301887
2016/10/21	630.5	633.3	627.6	0.34	0.006025236	0.00877193
2016/10/22	655.5	659.9	629.7	3.97	0.022523468	0.354304636
2016/10/23	653	661.2	648.8	-0.37	0.0131932	-0.161290323
2016/10/24	650.5	654.3	645.7	-0.39	0.009071686	0.058139535
2016/10/25	651	662.5	647.7	0.08	0.016043965	-0.277027027
2016/10/26	674.7	678.4	651.4	3.64	0.018046138	0.362962963
2016/10/27	682.3	687.9	672.3	1.13	0.014657391	0.141025641
2016/10/28	686.2	688.4	678.6	0.58	0.009507741	0.275510204
2016/10/29	715	720.2	685.2	4.18	0.024114707	0.351428571
2016/10/30	697.3	714.9	689.5	-2.47	0.020271174	-0.192913386
2016/10/31	698.7	707.2	682.2	0.2	0.025474294	0.16
2016/11/1	726.8	734.4	695.2	4.02	0.029984299	0.306122449
2016/11/2	733.5	735.8	718.1	0.93	0.016280145	0.370056497
2016/11/3	684.9	744.4	670.4	-6.63	0.06044561	-0.304054054
2016/11/4	702.1	706.6	681.3	2.51	0.020622393	0.322134387
2016/11/5	702.1	706.4	694	0	0.012552855	0.153225806
2016/11/6	709.9	714.1	697.6	1.11	0.015038531	0.245454545
2016/11/7	705.4	711.7	698.3	-0.64	0.012878743	0.029850746
2016/11/8	710.9	714.6	701	0.78	0.012708158	0.227941176
2016/11/9	721.4	741.2	707.1	1.48	0.032133471	-0.080645161
2016/11/10	714.6	723	707.3	-0.95	0.014391983	-0.035031847
2016/11/11	715	719.8	711.7	0.06	0.008010679	-0.092592593
2016/11/12	704.3	717.4	701.1	-1.5	0.013254472	-0.303680982
2016/11/13	702	705.6	685	-0.33	0.02099901	0.325242718
2016/11/14	704.6	708	696.1	0.37	0.011783714	0.214285714
2016/11/15	711.1	716.9	697.9	0.93	0.01813143	0.194736842
2016/11/16	740.3	746	708.1	4.1	0.026978858	0.349604222
2016/11/17	737.5	751.9	730.1	-0.37	0.020706707	-0.160550459
2016/11/18	747	751.4	731	1.28	0.017768693	0.284313725
2016/11/19	747.9	755.3	737.4	0.12	0.016970959	0.086592179
2016/11/20	728.5	752.3	712.8	-2.59	0.034498062	-0.102531646
2016/11/21	736.2	744.3	726.5	1.05	0.015845638	0.04494382
2016/11/22	749.3	754	730.6	1.79	0.019400008	0.299145299
2016/11/23	741.1	750.9	731.3	-1.1	0.017449293	2.89E-15
2016/11/24	735.3	744.2	726.2	-0.78	0.016645188	0.005555556
2016/11/25	740.4	741.3	729	0.69	0.011052653	0.426829268
2016/11/26	734.1	741	725.6	-0.84	0.013915893	0.051948052
2016/11/27	729.4	738.3	727.1	-0.64	0.010052563	-0.294642857
2016/11/28	733.3	738.1	727.7	0.53	0.0094864	0.038461538
2016/11/29	732.6	737	727.8	-0.1	0.008876836	0.02173913
2016/11/30	742.5	745.4	730.6	1.36	0.011445326	0.304054054
2016/12/1	752.6	755.5	741.1	1.37	0.010682321	0.298611111
2016/12/2	770.9	779	752.3	2.43	0.019606135	0.196629213
2016/12/3	764.2	772.3	755.8	-0.87	0.014310924	0.009090909
2016/12/4	766.4	769.2	758.8	0.28	0.009476336	0.230769231
2016/12/5	754.3	769.2	746	-1.57	0.019273922	-0.142241379
2016/12/6	758.2	762.5	750.9	0.51	0.010364895	0.129310345
2016/12/7	765.6	769	754.3	0.97	0.012239186	0.268707483
2016/12/8	768.5	773.4	761.2	0.38	0.011008228	0.098360656
2016/12/9	770.5	773.5	765	0.26	0.007654118	0.147058824
2016/12/10	774	777	769.2	0.46	0.006559942	0.115384615
2016/12/11	767.9	774.2	763	-0.79	0.009070778	-0.0625
2016/12/12	778.5	781.3	767.9	1.38	0.008743033	0.291044776
2016/12/13	778.7	790.3	767.8	0.03	0.020453792	-0.015555556
2016/12/14	776.5	780.8	771	-0.29	0.008777786	0.06122449
2016/12/15	775.2	780.3	773.1	-0.17	0.006483717	-0.208333333
2016/12/16	782	783.9	773.3	0.88	0.007938202	0.320754717
2016/12/17	787.2	791.6	779.4	0.65	0.010187629	0.139344262
2016/12/18	789	791.3	783.8	0.23	0.006591968	0.193333333
2016/12/19	789.8	793.7	786.3	0.1	0.006604668	-0.027027027
2016/12/20	799.1	800	787.1	1.18	0.008876634	0.430232558
2016/12/21	829.2	833.1	796	3.77	0.022452398	0.394878706
2016/12/22	860.2	874.7	828.9	3.73	0.030403049	0.183406114
2016/12/23	917.2	920.3	858	6.63	0.029125814	0.45024077
2016/12/24	891.1	920.5	880.8	-2.85	0.025460165	-0.240554156
2016/12/25	891.1	895.2	851.4	0	0.035749136	0.406392694
2016/12/26	898.4	909.3	885.9	0.82	0.017751257	0.034188034
2016/12/27	925.8	937.9	893.4	3.05	0.028830879	0.228089888
2016/12/28	972.2	974.5	925.5	5.01	0.019903232	0.453061224
2016/12/29	971.1	982.6	949.2	-0.11	0.024508687	0.155688623
2016/12/30	959	971.6	927.4	-1.24	0.032183337	0.214932127
2016/12/31	963.4	965.5	942.4	0.45	0.016973169	0.409090909
2017/1/1	995.4	1,001.60	956.1	3.33	0.025785854	0.363736264
2017/1/2	1,017.00	1,031.70	990.2	2.17	0.025792186	0.145783133
2017/1/3	1,033.30	1,035.50	1,006.50	1.6	0.017494513	0.424137931
2017/1/4	1,135.40	1,148.50	1,022.30	9.88	0.057533295	0.396196513
2017/1/5	989.3	1,150.60	874.5	-12.86	0.174427763	-0.08420862
2017/1/6	886.2	1,027.40	852.5	-10.43	0.11274099	-0.307318468
2017/1/7	888.9	900.9	806.7	0.31	0.078581893	0.372611465
2017/1/8	900.9	936.1	875.8	1.35	0.046454947	-0.083747927
2017/1/9	899.8	910.5	870.9	-0.12	0.031553806	0.22979798
2017/1/10	904.4	911.3	890.1	0.51	0.016363114	0.174528302
2017/1/11	785.4	917.7	751.6	-13.15	0.11040526	-0.296508128
2017/1/12	810.1	828.2	739.5	3.14	0.077929119	0.295941375
2017/1/13	824.8	835	771	1.82	0.055454825	0.340625
2017/1/14	819.6	838.9	808.3	-0.63	0.026015915	-0.130718954
2017/1/15	821.2	826.4	808.6	0.19	0.015387544	0.207865169
2017/1/16	827.3	836.7	817.7	0.75	0.015606891	0.005263158
2017/1/17	899.7	906.4	825	8.74	0.040965165	0.417690418
2017/1/18	872	913.7	845.9	-3.07	0.050985222	-0.115044248
2017/1/19	895.2	905.3	870.7	2.66	0.02217764	0.208092486
2017/1/20	892.9	901.5	878.9	-0.26	0.017927687	0.119469027
2017/1/21	919.8	928.9	889.5	3.02	0.024425737	0.269035533
2017/1/22	918.8	938.4	888.6	-0.11	0.038631769	0.106425703
2017/1/23	921.5	928	910.8	0.29	0.01312157	0.122093023
2017/1/24	893.8	925.6	889.2	-3.01	0.021014434	-0.373626374
2017/1/25	894.4	905.7	883.6	0.07	0.017489567	-0.011312217
2017/1/26	915.6	919.3	893.5	2.36	0.013822445	0.356589147
2017/1/27	918	922.6	907.9	0.27	0.011260393	0.18707483
2017/1/28	918.5	921.9	912.8	0.05	0.007019365	0.126373626
2017/1/29	914.5	922.4	912.7	-0.43	0.006972857	-0.31443299
2017/1/30	920.7	922.3	911.5	0.68	0.00718913	0.351851852
2017/1/31	965.5	967.5	917.4	4.86	0.023062203	0.46007984
2017/2/1	982.4	986.6	959.8	1.75	0.016192531	0.343283582
2017/2/2	1,004.00	1,009.10	973.5	2.19	0.021480788	0.356741573
2017/2/3	1,013.00	1,023.70	989.2	0.9	0.023628785	0.189855072
2017/2/4	1,031.80	1,041.00	1,000.40	1.86	0.025711432	0.273399015
2017/2/5	1,016.10	1,033.70	1,004.00	-1.53	0.018300544	-0.092592593
2017/2/6	1,024.70	1,030.60	1,010.80	0.84	0.012682595	0.202020202
2017/2/7	1,049.60	1,054.10	1,019.90	2.43	0.017869237	0.368421053
2017/2/8	1,055.50	1,069.20	1,020.30	0.56	0.032999816	0.219836401
2017/2/9	979	1,073.00	924.7	-7.25	0.09428386	-0.133850303
2017/2/10	997.6	1,005.60	947	1.91	0.040925114	0.363481229
2017/2/11	1,008.30	1,014.30	983.9	1.07	0.020501005	0.302631579
2017/2/12	996.5	1,007.80	992.5	-1.17	0.007947821	-0.238562092
2017/2/13	995.4	1,007.60	975.1	-0.12	0.023226573	0.124615385
2017/2/14	1,008.30	1,013.80	986.5	1.3	0.017570989	0.298534799
2017/2/15	1,008.20	1,010.90	999.7	-0.01	0.007910357	0.258928571
2017/2/16	1,031.90	1,040.30	1,007.40	2.35	0.017507996	0.244680851
2017/2/17	1,049.40	1,057.40	1,025.90	1.69	0.018647081	0.246031746
2017/2/18	1,052.30	1,063.20	1,044.70	0.27	0.012323004	-0.089189189
2017/2/19	1,048.90	1,056.50	1,037.70	-0.32	0.012569562	0.095744681
2017/2/20	1,077.60	1,081.80	1,041.00	2.73	0.021338303	0.397058824
2017/2/21	1,119.00	1,123.00	1,073.50	3.85	0.021477731	0.419191919
2017/2/22	1,120.50	1,132.30	1,094.80	0.13	0.02386159	0.185333333
2017/2/23	1,171.90	1,181.60	1,113.50	4.59	0.031267097	0.357562408
2017/2/24	1,176.50	1,211.70	1,092.40	0.39	0.073466002	0.204945516
2017/2/25	1,149.10	1,180.00	1,116.20	-2.33	0.036577996	0.015673981
2017/2/26	1,171.60	1,177.50	1,130.60	1.96	0.026116922	0.374200426
2017/2/27	1,188.80	1,195.80	1,164.30	1.47	0.016553654	0.277777778
2017/2/28	1,189.30	1,208.20	1,175.80	0.04	0.019253824	-0.083333333
2017/3/1	1,222.70	1,225.00	1,154.60	2.81	0.038249391	0.467329545
2017/3/2	1,255.50	1,287.00	1,212.00	2.68	0.039182921	0.08
2017/3/3	1,283.30	1,291.30	1,250.80	2.22	0.017917636	0.302469136
2017/3/4	1,264.30	1,285.80	1,228.70	-1.48	0.030889855	0.123467601
2017/3/5	1,271.20	1,273.30	1,242.10	0.55	0.017305419	0.432692308
2017/3/6	1,277.00	1,280.60	1,261.00	0.46	0.01055598	0.316326531
2017/3/7	1,232.70	1,280.90	1,148.70	-3.47	0.074195296	0.135400908
2017/3/8	1,147.00	1,242.00	1,136.90	-6.95	0.043389453	-0.403901047
2017/3/9	1,191.30	1,207.00	1,129.30	3.87	0.040704192	0.297940798
2017/3/10	1,112.40	1,330.40	988.7	-6.63	0.205785827	-0.137986538
2017/3/11	1,179.20	1,202.70	1,104.80	6.01	0.047770055	0.259959142
2017/3/12	1,225.10	1,235.50	1,160.90	3.89	0.037059149	0.360589812
2017/3/13	1,238.20	1,245.60	1,205.60	1.07	0.022155025	0.315
2017/3/14	1,243.10	1,255.50	1,218.40	0.4	0.021105754	0.165768194
2017/3/15	1,253.40	1,256.90	1,236.40	0.83	0.010438178	0.329268293
2017/3/16	1,172.90	1,260.20	1,119.00	-6.43	0.073273639	-0.118271955
2017/3/17	1,071.70	1,174.90	1,063.50	-8.63	0.042205727	-0.426391382
2017/3/18	971.4	1,103.60	940.2	-9.36	0.095327044	-0.309057528
2017/3/19	1,022.60	1,063.70	967.3	5.27	0.05917955	0.073651452
2017/3/20	1,047.50	1,057.50	1,005.00	2.44	0.032767827	0.30952381
2017/3/21	1,121.30	1,125.50	1,043.90	7.04	0.031960757	0.448529412
2017/3/22	1,044.70	1,121.90	997.8	-6.83	0.070327731	-0.122078969
2017/3/23	1,035.00	1,062.80	1,022.00	-0.93	0.027102075	-0.181372549
2017/3/24	939.7	1,038.40	927.3	-9.21	0.052538797	-0.388388839
2017/3/25	966.3	996	890.4	2.83	0.077452445	0.21875
2017/3/26	969.4	1,004.30	946.7	0.32	0.04180401	-0.105902778
2017/3/27	1,045.10	1,048.80	961.8	7.81	0.03926531	0.457471264
2017/3/28	1,044.40	1,068.40	1,015.50	-0.07	0.035963805	0.0463138
2017/3/29	1,041.90	1,058.70	1,008.30	-0.24	0.03455949	0.166666667
2017/3/30	1,037.90	1,052.70	1,020.90	-0.38	0.021596468	0.034591195
2017/3/31	1,079.10	1,088.20	1,035.20	3.97	0.025608368	0.328301887
2017/4/1	1,086.10	1,103.70	1,067.50	0.65	0.023272087	0.013812155
2017/4/2	1,097.40	1,109.50	1,074.20	1.04	0.02195994	0.157223796
2017/4/3	1,147.60	1,157.90	1,095.60	4.57	0.027371377	0.334670947
2017/4/4	1,141.80	1,161.20	1,122.20	-0.5	0.023989938	0.002564103
2017/4/5	1,129.90	1,143.80	1,110.10	-1.04	0.02019536	0.087537092
2017/4/6	1,188.70	1,201.60	1,130.50	5.21	0.02927072	0.318565401
2017/4/7	1,190.50	1,201.20	1,173.20	0.15	0.016680866	0.117857143
2017/4/8	1,180.80	1,198.20	1,166.70	-0.82	0.018164918	-0.052380952
2017/4/9	1,204.30	1,215.10	1,174.00	2	0.021010944	0.237226277
2017/4/10	1,206.70	1,214.90	1,194.80	0.2	0.011748825	0.092039801
2017/4/11	1,220.70	1,229.60	1,195.80	1.16	0.018369455	0.236686391
2017/4/12	1,212.50	1,225.50	1,207.40	-0.67	0.009654208	-0.218232044
2017/4/13	1,176.20	1,218.70	1,150.30	-3	0.036240871	-0.121345029
2017/4/14	1,177.30	1,195.40	1,162.20	0.1	0.019940259	-0.045180723
2017/4/15	1,177.00	1,194.80	841.5	-0.03	0.250207598	0.449617888
2017/4/16	1,176.80	1,188.00	1,166.70	-0.02	0.01281186	-0.025821596
2017/4/17	1,194.00	1,203.00	1,172.80	1.46	0.015546412	0.201986755
2017/4/18	1,206.10	1,213.90	1,191.10	1.01	0.011855344	0.157894737
2017/4/19	1,215.20	1,218.20	1,194.10	0.76	0.013363901	0.375518672
2017/4/20	1,238.10	1,246.60	1,210.70	1.88	0.017073631	0.263231198
2017/4/21	1,249.60	1,257.00	1,235.60	0.93	0.010698617	0.154205607
2017/4/22	1,240.90	1,257.00	1,215.80	-0.7	0.023233848	0.109223301
2017/4/23	1,249.10	1,256.20	1,223.10	0.66	0.018474077	0.285498489
2017/4/24	1,248.20	1,256.40	1,234.90	-0.08	0.012224239	0.118604651
2017/4/25	1,264.30	1,272.60	1,244.20	1.29	0.01382343	0.207746479
2017/4/26	1,286.60	1,309.20	1,263.00	1.77	0.023018477	0.010822511
2017/4/27	1,332.90	1,346.80	1,285.30	3.6	0.024613056	0.27398374
2017/4/28	1,329.60	1,356.20	1,287.60	-0.25	0.036753936	0.112244898
2017/4/29	1,336.30	1,343.70	1,314.20	0.5	0.015413454	0.249152542
2017/4/30	1,351.90	1,358.90	1,309.70	1.17	0.025124902	0.357723577
2017/5/1	1,415.80	1,448.70	1,342.80	4.73	0.045333202	0.189329556
2017/5/2	1,445.90	1,471.10	1,394.80	2.13	0.03533951	0.169724771
2017/5/3	1,485.60	1,496.40	1,424.10	2.74	0.030700618	0.350622407
2017/5/4	1,516.80	1,609.80	1,437.10	2.1	0.079344262	-0.03850608
2017/5/5	1,507.80	1,588.10	1,485.00	-0.59	0.047482589	-0.27885548
2017/5/6	1,545.30	1,560.40	1,503.90	2.49	0.021112333	0.232743363
2017/5/7	1,554.40	1,572.90	1,495.20	0.59	0.035746757	0.261904762
2017/5/8	1,664.50	1,667.70	1,552.90	7.08	0.026697906	0.472125436
2017/5/9	1,697.50	1,757.40	1,620.00	1.98	0.056328955	0.064046579
2017/5/10	1,752.30	1,766.20	1,665.00	3.23	0.036756537	0.362648221
2017/5/11	1,819.30	1,864.80	1,741.50	3.82	0.042395962	0.130981346
2017/5/12	1,686.40	1,822.50	1,641.20	-7.31	0.057041245	-0.250689465
2017/5/13	1,763.70	1,770.50	1,594.60	4.59	0.068764192	0.461341671
2017/5/14	1,772.60	1,802.80	1,736.10	0.5	0.026511065	0.047226387
2017/5/15	1,708.90	1,776.70	1,656.80	-3.59	0.043935199	-0.065471226
2017/5/16	1,729.30	1,752.60	1,653.70	1.19	0.040500961	0.264408493
2017/5/17	1,801.30	1,842.80	1,704.00	4.16	0.049221433	0.201008646
2017/5/18	1,881.00	1,980.50	1,791.10	4.42	0.065965851	-0.025343189
2017/5/19	1,962.00	1,969.70	1,875.30	4.31	0.022626691	0.418432203
2017/5/20	2,040.20	2,048.40	1,944.40	3.98	0.027608936	0.421153846
2017/5/21	2,044.20	2,094.90	1,980.10	0.2	0.039895794	0.058362369
2017/5/22	2,124.40	2,264.80	1,998.60	3.92	0.085299114	-0.02742299
2017/5/23	2,272.60	2,286.30	2,110.80	6.97	0.037604614	0.421937322
2017/5/24	2,445.30	2,497.00	2,263.30	7.6	0.052342032	0.278776209
2017/5/25	2,307.20	2,781.80	2,210.50	-5.65	0.158888518	-0.330736916
2017/5/26	2,244.90	2,616.50	2,051.40	-2.7	0.171492877	-0.157582729
2017/5/27	2,052.40	2,322.40	1,868.60	-8.57	0.143472042	-0.09497576
2017/5/28	2,189.00	2,300.50	2,051.10	6.66	0.070688109	0.052927025
2017/5/29	2,278.20	2,337.40	2,117.30	4.07	0.065417443	0.231031349
2017/5/30	2,192.60	2,329.30	2,147.10	-3.76	0.052452926	-0.250274424
2017/5/31	2,303.30	2,330.60	2,168.40	5.05	0.040711229	0.331689273
2017/6/1	2,412.60	2,460.80	2,303.30	4.75	0.036798253	0.193968254
2017/6/2	2,492.60	2,494.00	2,385.60	3.31	0.02395204	0.487084871
2017/6/3	2,545.40	2,582.80	2,449.90	2.12	0.035030506	0.218585403
2017/6/4	2,524.10	2,559.80	2,478.20	-0.84	0.022364349	0.0625
2017/6/5	2,705.00	2,705.40	2,523.90	7.17	0.023195172	0.497796143
2017/6/6	2,870.50	2,931.20	2,699.70	6.12	0.044874244	0.237796976
2017/6/7	2,691.50	2,880.90	2,626.60	-6.24	0.051572692	-0.244789619
2017/6/8	2,798.80	2,808.40	2,623.60	3.99	0.041573771	0.448051948
2017/6/9	2,811.40	2,852.10	2,786.10	0.45	0.016367637	-0.116666667
2017/6/10	2,900.30	2,914.20	2,807.40	3.16	0.017855122	0.369850187
2017/6/11	2,973.40	2,977.90	2,867.30	2.52	0.021819897	0.459312839
2017/6/12	2,656.80	2,985.10	2,483.60	-10.65	0.109672705	-0.154636092
2017/6/13	2,713.00	2,784.80	2,647.40	2.12	0.033418242	-0.022561863
2017/6/14	2,467.30	2,803.70	2,349.00	-9.06	0.110308819	-0.239828458
2017/6/15	2,442.50	2,521.60	2,125.60	-1.01	0.121355997	0.300252525
2017/6/16	2,508.60	2,536.40	2,335.30	2.71	0.056152352	0.361760318
2017/6/17	2,655.10	2,690.70	2,454.80	5.84	0.054391897	0.349088597
2017/6/18	2,539.60	2,676.00	2,488.60	-4.35	0.043226887	-0.227854856
2017/6/19	2,616.80	2,617.80	2,518.80	3.04	0.019848401	0.48989899
2017/6/20	2,754.40	2,800.50	2,614.00	5.26	0.036787556	0.252815013
2017/6/21	2,677.60	2,804.40	2,624.40	-2.79	0.043509584	-0.204444444
2017/6/22	2,722.80	2,757.30	2,623.20	1.69	0.033722377	0.242729306
2017/6/23	2,710.40	2,759.70	2,699.50	-0.46	0.015382376	-0.318936877
2017/6/24	2,590.10	2,741.60	2,540.40	-4.44	0.045881049	-0.252982107
2017/6/25	2,541.60	2,660.70	2,472.40	-1.87	0.050612396	-0.132501328
2017/6/26	2,446.10	2,584.80	2,327.30	-3.76	0.070407618	-0.038640777
2017/6/27	2,583.80	2,585.10	2,309.60	5.63	0.072263979	0.495281307
2017/6/28	2,577.70	2,616.90	2,490.10	-0.23	0.035206155	0.190851735
2017/6/29	2,558.40	2,605.90	2,526.50	-0.75	0.021401703	-0.098236776
2017/6/30	2,480.60	2,576.30	2,469.50	-3.04	0.022906501	-0.396067416
2017/7/1	2,424.60	2,529.60	2,387.50	-2.26	0.038363841	-0.238916256
2017/7/2	2,536.50	2,555.30	2,375.90	4.61	0.04312721	0.395206243
2017/7/3	2,572.50	2,617.50	2,506.30	1.42	0.029452503	0.095323741
2017/7/4	2,617.30	2,658.70	2,570.00	1.74	0.021504836	0.033258174
2017/7/5	2,627.90	2,642.70	2,562.00	0.4	0.021869719	0.316604709
2017/7/6	2,614.20	2,634.80	2,581.80	-0.52	0.014045562	0.111320755
2017/7/7	2,513.90	2,617.50	2,484.70	-3.84	0.027565654	-0.280120482
2017/7/8	2,564.90	2,568.70	2,480.60	2.03	0.021303153	0.456867196
2017/7/9	2,511.40	2,576.70	2,509.60	-2.08	0.013225033	-0.473174367
2017/7/10	2,344.00	2,530.30	2,271.80	-6.67	0.062942808	-0.220696325
2017/7/11	2,324.30	2,412.80	2,265.50	-0.84	0.044295813	-0.100814664
2017/7/12	2,403.10	2,424.80	2,262.10	3.39	0.044565555	0.366625691
2017/7/13	2,362.40	2,436.70	2,335.00	-1.69	0.028231664	-0.230580138
2017/7/14	2,234.20	2,370.50	2,165.40	-5.43	0.053782183	-0.164553876
2017/7/15	1,975.10	2,237.10	1,974.00	-11.6	0.043441116	-0.49581908
2017/7/16	1,914.10	2,044.40	1,809.00	-3.09	0.08439837	-0.053525913
2017/7/17	2,233.40	2,233.80	1,913.80	16.68	0.051443103	0.49875
2017/7/18	2,320.20	2,400.70	2,164.60	3.89	0.069312606	0.159042778
2017/7/19	2,282.60	2,412.40	2,243.10	-1.62	0.050545141	-0.266686356
2017/7/20	2,866.00	2,932.80	2,282.10	25.56	0.105983567	0.397341325
2017/7/21	2,675.10	2,874.00	2,622.50	-6.66	0.048410359	-0.290854871
2017/7/22	2,836.50	2,876.70	2,658.60	6.04	0.042083424	0.31568088
2017/7/23	2,756.60	2,856.70	2,675.60	-2.82	0.042843876	-0.052733297
2017/7/24	2,763.40	2,798.90	2,715.70	0.25	0.021315403	0.073317308
2017/7/25	2,582.60	2,779.10	2,472.60	-6.54	0.071167261	-0.141109299
2017/7/26	2,559.20	2,631.70	2,441.50	-0.9	0.052889624	0.118822292
2017/7/27	2,691.90	2,712.90	2,547.70	5.18	0.031250474	0.372881356
2017/7/28	2,806.80	2,843.80	2,683.60	4.27	0.031642254	0.269038702
2017/7/29	2,733.50	2,812.10	2,699.40	-2.61	0.023774568	-0.197426797
2017/7/30	2,766.50	2,773.10	2,621.70	1.21	0.039229423	0.456406869
2017/7/31	2,883.30	2,916.30	2,723.10	4.22	0.04105167	0.329192547
2017/8/1	2,747.00	2,946.00	2,659.60	-4.73	0.065773833	-0.194832402
2017/8/2	2,720.50	2,773.80	2,668.90	-0.96	0.026632966	-0.008102955
2017/8/3	2,810.00	2,822.90	2,717.60	3.29	0.017709883	0.377492877
2017/8/4	2,878.50	2,892.70	2,779.50	2.44	0.023912845	0.374558304
2017/8/5	3,262.80	3,344.00	2,875.90	13.35	0.072430418	0.326532792
2017/8/6	3,232.00	3,295.10	3,166.50	-0.94	0.027577977	0.00933126
2017/8/7	3,401.90	3,425.10	3,198.50	5.26	0.036325277	0.397616946
2017/8/8	3,429.40	3,494.90	3,357.10	0.81	0.028042921	0.02467344
2017/8/9	3,348.80	3,437.10	3,251.00	-2.35	0.036593509	0.025523912
2017/8/10	3,425.70	3,453.80	3,322.90	2.3	0.023373881	0.285332315
2017/8/11	3,654.40	3,706.50	3,409.80	6.68	0.043042545	0.324401753
2017/8/12	3,871.60	3,967.30	3,611.40	5.94	0.055887963	0.231104243
2017/8/13	4,062.60	4,189.40	3,847.30	4.93	0.052294339	0.129348144
2017/8/14	4,327.90	4,336.70	3,978.90	6.53	0.046380087	0.475405254
2017/8/15	4,161.70	4,436.50	3,837.10	-3.84	0.09997042	0.041541542
2017/8/16	4,387.40	4,398.10	3,938.60	5.42	0.070979591	0.476713819
2017/8/17	4,278.90	4,487.50	4,194.10	-2.47	0.045241937	-0.210974778
2017/8/18	4,105.40	4,362.70	3,978.30	-4.06	0.059961957	-0.169354839
2017/8/19	4,150.50	4,189.70	3,957.50	1.1	0.039881657	0.331180017
2017/8/20	4,066.60	4,182.30	4,034.40	-2.02	0.022054301	-0.282285328
2017/8/21	4,005.10	4,097.30	3,966.90	-1.51	0.020820851	-0.207055215
2017/8/22	4,089.70	4,142.70	3,612.20	2.11	0.096555547	0.400094251
2017/8/23	4,141.10	4,255.60	4,070.50	1.26	0.030583714	-0.118584549
2017/8/24	4,318.40	4,364.10	4,111.70	4.28	0.033018152	0.318938193
2017/8/25	4,364.40	4,461.70	4,292.60	1.07	0.026590243	-0.075399172
2017/8/26	4,352.30	4,379.30	4,263.30	-0.28	0.019005811	0.267241379
2017/8/27	4,345.80	4,408.20	4,321.10	-0.15	0.014118224	-0.21641791
2017/8/28	4,390.30	4,403.10	4,195.20	1.03	0.033800025	0.438431938
2017/8/29	4,597.30	4,647.80	4,350.20	4.71	0.036916896	0.33030914
2017/8/30	4,583.00	4,644.10	4,491.80	-0.31	0.02355243	0.098818122
2017/8/31	4,735.10	4,765.10	4,580.10	3.32	0.019190052	0.337837838
2017/9/1	4,921.90	4,925.20	4,690.20	3.94	0.024735319	0.485957447
2017/9/2	4,573.80	4,976.50	4,448.60	-7.07	0.064785521	-0.26283387
2017/9/3	4,612.90	4,719.80	4,397.70	0.86	0.049797201	0.168115492
2017/9/4	4,267.50	4,621.00	4,098.60	-7.49	0.069671813	-0.176684533
2017/9/5	4,409.10	4,496.70	4,004.60	3.32	0.079603164	0.321987401
2017/9/6	4,618.70	4,660.00	4,401.50	4.75	0.028058473	0.340232108
2017/9/7	4,635.60	4,690.50	4,493.20	0.37	0.030385564	0.221743538
2017/9/8	4,326.50	4,699.60	4,130.90	-6.67	0.080524246	-0.156057675
2017/9/9	4,335.10	4,402.10	4,185.30	0.2	0.035785405	0.19095941
2017/9/10	4,245.90	4,338.10	4,032.10	-2.06	0.050383002	0.19869281
2017/9/11	4,217.90	4,364.40	4,134.60	-0.66	0.038087048	-0.137510879
2017/9/12	4,158.90	4,387.80	4,075.00	-1.4	0.051658712	-0.231777494
2017/9/13	3,870.30	4,174.60	3,752.00	-6.94	0.060742302	-0.220066257
2017/9/14	3,243.10	3,930.70	3,219.00	-16.21	0.087981023	-0.466137417
2017/9/15	3,713.80	3,824.40	2,979.90	14.51	0.155052742	0.369034932
2017/9/16	3,698.90	3,893.70	3,551.80	-0.4	0.065038851	-0.069757239
2017/9/17	3,689.60	3,796.60	3,485.80	-0.25	0.060537021	0.155727156
2017/9/18	4,100.30	4,122.80	3,689.00	11.13	0.042741962	0.44813278
2017/9/19	3,908.00	4,120.70	3,852.20	-4.69	0.037040195	-0.292178771
2017/9/20	3,882.20	4,053.00	3,846.80	-0.66	0.036839856	-0.328322017
2017/9/21	3,617.30	3,912.80	3,576.50	-6.82	0.045715848	-0.37867975
2017/9/22	3,600.80	3,753.50	3,505.80	-0.45	0.048271902	-0.116471538
2017/9/23	3,788.00	3,813.40	3,563.20	5.2	0.03607598	0.398481215
2017/9/24	3,667.50	3,790.90	3,633.90	-3.18	0.022083438	-0.285987261
2017/9/25	3,932.80	3,971.50	3,665.70	7.23	0.036136931	0.373446697
2017/9/26	3,892.70	3,982.30	3,858.80	-1.02	0.021368799	-0.225506073
2017/9/27	4,212.20	4,232.40	3,882.10	8.21	0.036066927	0.442335141
2017/9/28	4,195.60	4,274.60	4,112.90	-0.39	0.027200875	0.01144094
2017/9/29	4,172.80	4,237.50	4,030.40	-0.54	0.035402621	0.187590536
2017/9/30	4,360.60	4,383.30	4,164.30	4.5	0.023597685	0.396347032
2017/10/1	4,403.10	4,412.60	4,258.30	0.97	0.024553432	0.438431627
2017/10/2	4,401.30	4,477.40	4,364.70	-0.04	0.018070002	-0.175244011
2017/10/3	4,314.20	4,436.00	4,230.70	-1.98	0.031153685	-0.09327813
2017/10/4	4,218.70	4,355.30	4,183.60	-2.21	0.024791996	-0.295573675
2017/10/5	4,321.40	4,365.80	4,143.40	2.44	0.033829803	0.300359712
2017/10/6	4,371.90	4,422.10	4,296.90	1.17	0.019000318	0.099041534
2017/10/7	4,435.80	4,472.90	4,319.50	1.46	0.022983251	0.258148631
2017/10/8	4,611.70	4,622.90	4,419.40	3.97	0.020561907	0.444963145
2017/10/9	4,777.50	4,875.40	4,556.10	3.59	0.042566085	0.193391795
2017/10/10	4,763.40	4,930.00	4,722.80	-0.3	0.030431906	-0.304054054
2017/10/11	4,824.20	4,874.90	4,718.60	1.28	0.02166643	0.1756238
2017/10/12	5,432.60	5,432.60	4,815.00	12.61	0.042034846	0.5
2017/10/13	5,637.30	5,852.80	5,392.00	3.77	0.053329077	0.032335069
2017/10/14	5,824.70	5,839.60	5,568.90	3.33	0.026663859	0.444957518
2017/10/15	5,688.10	5,862.70	5,448.20	-2.34	0.04987999	0.078769602
2017/10/16	5,759.30	5,795.30	5,576.10	1.25	0.025814271	0.335766423
2017/10/17	5,598.60	5,773.30	5,521.10	-2.79	0.026219732	-0.192704203
2017/10/18	5,575.80	5,601.30	5,114.90	-0.41	0.064821309	0.447574013
2017/10/19	5,698.60	5,737.40	5,517.60	2.2	0.024122103	0.323475887
2017/10/20	5,993.10	6,075.30	5,611.40	5.17	0.046557466	0.322806639
2017/10/21	6,006.60	6,187.20	5,874.50	0.23	0.036711673	-0.077550368
2017/10/22	5,982.90	6,070.60	5,723.00	-0.4	0.04181312	0.247698504
2017/10/23	5,903.60	6,049.00	5,644.20	-1.32	0.048446357	0.140810277
2017/10/24	5,513.10	5,904.60	5,463.40	-6.62	0.034454863	-0.387352675
2017/10/25	5,734.00	5,748.00	5,375.60	4.01	0.040609922	0.462406015
2017/10/26	5,887.60	5,970.40	5,689.90	2.68	0.029789046	0.204812834
2017/10/27	5,764.60	5,997.80	5,692.30	-2.09	0.0345831	-0.263338789
2017/10/28	5,726.60	5,871.00	5,654.80	-0.66	0.026251334	-0.167900093
2017/10/29	6,147.50	6,295.40	5,679.40	7.35	0.057841491	0.259902597
2017/10/30	6,124.30	6,226.20	6,019.00	-0.38	0.023852882	0.008204633
2017/10/31	6,451.20	6,467.20	6,090.80	5.34	0.027238201	0.45749203
2017/11/1	6,737.80	6,738.70	6,355.00	4.44	0.031191032	0.497654418
2017/11/2	7,024.80	7,339.90	6,737.80	4.26	0.054857129	-0.023334994
2017/11/3	7,152.10	7,445.60	6,938.90	1.81	0.048702904	-0.079238208
2017/11/4	7,363.80	7,492.20	6,957.80	2.96	0.048954122	0.259730539
2017/11/5	7,389.50	7,599.40	7,284.30	0.35	0.029956567	-0.166137734
2017/11/6	6,959.20	7,429.70	6,934.70	-5.82	0.031165147	-0.450505051
2017/11/7	7,102.80	7,222.40	6,957.80	2.06	0.023188452	0.047996977
2017/11/8	7,444.40	7,869.10	7,027.00	4.81	0.074662232	-0.004334402
2017/11/9	7,129.60	7,457.10	7,040.80	-4.23	0.030385551	-0.286692289
2017/11/10	6,565.80	7,319.00	6,406.00	-7.91	0.078988511	-0.324972618
2017/11/11	6,339.90	6,821.50	6,197.90	-3.44	0.064268024	-0.272289929
2017/11/12	5,878.10	6,490.50	5,493.60	-7.28	0.108254194	-0.114304343
2017/11/13	6,522.50	6,760.10	5,828.30	10.96	0.08240801	0.245009659
2017/11/14	6,597.10	6,728.60	6,419.20	1.14	0.032567747	0.07498384
2017/11/15	7,283.20	7,330.10	6,596.90	10.4	0.041572324	0.436033824
2017/11/16	7,853.70	7,964.60	7,119.20	7.83	0.063885834	0.368819494
2017/11/17	7,700.00	8,000.20	7,534.70	-1.96	0.040608109	-0.144897959
2017/11/18	7,780.90	7,857.50	7,458.90	1.05	0.036344796	0.307827396
2017/11/19	8,042.60	8,100.90	7,675.40	3.36	0.032111285	0.362984724
2017/11/20	8,244.70	8,294.10	7,947.30	2.51	0.0259515	0.357554787
2017/11/21	8,100.00	8,368.40	7,819.10	-1.76	0.046803675	0.011378118
2017/11/22	8,234.50	8,304.40	8,091.60	1.66	0.015226908	0.171522556
2017/11/23	8,013.40	8,266.50	8,012.40	-2.69	0.014078565	-0.496064542
2017/11/24	8,200.80	8,332.90	7,900.20	2.34	0.034874739	0.19470765
2017/11/25	8,754.70	8,762.00	8,153.70	6.75	0.030606645	0.487999342
2017/11/26	9,318.40	9,474.60	8,746.60	6.44	0.040975845	0.28543956
2017/11/27	9,733.20	9,733.60	9,316.80	4.45	0.014699173	0.499040307
2017/11/28	9,906.00	9,969.60	9,638.20	1.78	0.021233031	0.308086904
2017/11/29	9,837.90	11,417.80	8,938.70	-0.69	0.173351987	-0.137287725
2017/11/30	9,946.80	10,689.10	9,023.80	1.11	0.119780666	0.054254489
2017/12/1	10,861.50	10,942.80	9,420.90	9.2	0.09072823	0.446579933
2017/12/2	10,912.70	11,175.20	10,715.50	0.47	0.02961761	-0.071024581
2017/12/3	11,246.20	11,851.10	10,578.40	3.06	0.078238089	0.024711244
2017/12/4	11,623.90	11,624.60	10,917.80	3.36	0.039353107	0.499009621
2017/12/5	11,667.10	11,901.90	11,486.10	0.37	0.02508972	-0.064694565
2017/12/6	13,749.60	13,843.20	11,661.80	17.85	0.064492141	0.457091776
2017/12/7	16,850.30	16,879.30	13,401.60	22.55	0.102341613	0.491661155
2017/12/8	16,047.60	17,294.80	13,906.10	-4.76	0.151682259	0.131953256
2017/12/9	14,843.40	16,313.20	13,151.50	-7.5	0.144879514	0.03512351
2017/12/10	15,059.60	15,783.20	13,031.00	1.46	0.135624751	0.237083061
2017/12/11	16,732.50	17,399.20	15,024.60	11.11	0.080377232	0.219236924
2017/12/12	17,083.90	17,560.70	16,254.50	2.1	0.053173056	0.134971674
2017/12/13	16,286.80	17,268.00	15,669.90	-4.67	0.061975303	-0.1139791
2017/12/14	16,467.90	16,941.10	16,023.60	1.11	0.038835063	-0.015749319
2017/12/15	17,604.80	17,987.00	16,442.20	6.9	0.047942192	0.252589332
2017/12/16	19,345.50	19,587.70	17,318.50	9.89	0.06378354	0.393266349
2017/12/17	19,065.70	19,870.60	18,750.90	-1.45	0.040050222	-0.218853264
2017/12/18	18,972.30	19,221.10	18,114.40	-0.49	0.042047226	0.275187494
2017/12/19	17,523.70	19,022.00	16,812.80	-7.64	0.072009169	-0.178209307
2017/12/20	16,462.00	17,813.60	15,642.70	-6.06	0.083388219	-0.122598922
2017/12/21	15,632.10	17,301.80	14,953.00	-5.04	0.098119166	-0.210873638
2017/12/22	13,665.00	15,823.70	10,875.70	-12.58	0.252704633	0.063722716
2017/12/23	14,396.50	15,493.20	13,356.10	5.35	0.100027089	-0.013172056
2017/12/24	13,790.00	14,413.70	12,166.50	-4.21	0.117583501	0.22245461
2017/12/25	13,833.50	14,467.40	13,010.70	0.32	0.075140103	0.064838333
2017/12/26	15,756.60	16,094.70	13,748.50	13.9	0.07600968	0.355894638
2017/12/27	15,416.60	16,514.60	14,534.70	-2.16	0.089403627	-0.054573463
2017/12/28	14,398.70	15,505.50	13,466.10	-6.6	0.090434171	-0.04270864
2017/12/29	14,392.60	15,109.80	13,951.10	-0.04	0.056525094	-0.118969535
2017/12/30	12,531.50	14,461.50	11,962.10	-12.93	0.102715889	-0.272185324
2017/12/31	13,850.40	14,241.80	12,359.40	10.52	0.078459035	0.292073948
2018/1/1	13,444.90	13,921.50	12,877.70	-2.93	0.052088481	0.043399119
2018/1/2	14,754.10	15,306.10	12,934.20	9.74	0.104062017	0.26727518
2018/1/3	15,156.60	15,435.00	14,579.70	2.73	0.036685772	0.174500175
2018/1/4	15,180.10	15,408.70	14,244.70	0.15	0.055805219	0.303608247
2018/1/5	16,954.80	17,126.90	14,832.40	11.69	0.074691951	0.424994552
2018/1/6	17,172.30	17,252.80	16,286.60	1.28	0.040173546	0.416683916
2018/1/7	16,228.20	17,184.80	15,791.10	-5.5	0.048306801	-0.186374399
2018/1/8	14,976.20	16,302.90	13,902.30	-7.71	0.101194366	-0.052653503
2018/1/9	14,778.50	15,324.60	14,613.40	-1.32	0.032626461	-0.267857143
2018/1/10	15,043.00	15,045.40	13,613.10	1.79	0.070422448	0.498324373
2018/1/11	13,535.40	15,109.10	13,048.30	-10.02	0.079976064	-0.263635481
2018/1/12	13,886.70	14,176.40	13,410.00	2.6	0.035824812	0.121998956
2018/1/13	14,292.20	14,640.70	13,888.20	2.92	0.03303547	0.036877076
2018/1/14	13,695.20	14,446.10	13,094.70	-4.18	0.064303327	-0.055645997
2018/1/15	13,697.50	14,396.60	13,475.40	0.02	0.046942548	-0.258901433
2018/1/16	11,362.00	13,711.00	10,050.70	-17.05	0.186329305	-0.141750676
2018/1/17	11,192.30	11,769.60	9,271.30	-1.49	0.169370835	0.268922868
2018/1/18	11,245.40	12,004.70	10,660.20	0.47	0.08409593	-0.064745258
2018/1/19	11,580.20	11,973.20	10,901.50	2.98	0.063551463	0.133292899
2018/1/20	12,858.90	13,082.20	11,567.30	11.04	0.057318429	0.352597531
2018/1/21	11,594.90	12,860.20	11,164.50	-9.83	0.076480754	-0.246181518
2018/1/22	10,864.80	11,970.90	10,136.80	-6.3	0.110508775	-0.103075078
2018/1/23	10,903.20	11,438.00	10,056.60	0.35	0.091174579	0.112856522
2018/1/24	11,452.30	11,549.50	10,584.50	5.04	0.053487466	0.399274611
2018/1/25	11,203.00	11,740.90	10,983.80	-2.18	0.045351306	-0.210474178
2018/1/26	11,118.10	11,655.30	10,389.40	-0.76	0.081328018	0.075637886
2018/1/27	11,467.50	11,621.70	10,908.40	3.14	0.040451765	0.283821674
2018/1/28	11,795.10	12,112.70	11,433.30	2.86	0.037038807	0.032528702
2018/1/29	11,244.80	11,888.10	11,119.00	-4.67	0.036716515	-0.336432193
2018/1/30	10,166.00	11,277.20	9,917.70	-9.59	0.06549859	-0.317359323
2018/1/31	10,265.40	10,397.70	9,742.20	0.98	0.045804143	0.298169336
2018/2/1	9,181.10	10,303.00	8,789.20	-10.56	0.088212719	-0.241115075
2018/2/2	8,893.20	9,201.40	7,915.80	-3.14	0.105295182	0.260267579
2018/2/3	9,241.10	9,506.90	8,249.30	3.91	0.09769094	0.288645038
2018/2/4	8,222.20	9,382.10	7,932.10	-11.03	0.093693911	-0.299931034
2018/2/5	6,938.50	8,383.20	6,651.90	-15.61	0.124714616	-0.334459655
2018/2/6	7,701.20	7,896.20	5,996.60	10.99	0.184004292	0.39734681
2018/2/7	7,594.70	8,536.50	7,196.60	-1.38	0.120739739	-0.202888275
2018/2/8	8,164.20	8,489.90	7,595.10	7.5	0.064699579	0.136008046
2018/2/9	8,699.80	8,735.60	7,784.60	6.56	0.071356876	0.462355415
2018/2/10	8,559.60	9,066.60	8,172.20	-1.61	0.072868303	-0.066860465
2018/2/11	8,081.90	8,564.20	7,843.70	-5.58	0.050855977	-0.169396253
2018/2/12	8,903.50	8,984.90	8,083.60	10.17	0.044062089	0.409686009
2018/2/13	8,539.20	8,942.70	8,378.00	-4.09	0.037958624	-0.214538693
2018/2/14	9,476.30	9,500.00	8,541.60	10.97	0.03805701	0.475271285
2018/2/15	10,037.30	10,206.80	9,348.50	5.92	0.050673183	0.302516603
2018/2/16	10,178.70	10,294.30	9,707.70	1.41	0.04058543	0.302932151
2018/2/17	11,073.50	11,095.90	10,070.90	8.79	0.043777466	0.478146341
2018/2/18	10,398.80	11,271.60	10,137.20	-6.09	0.063963417	-0.269393512
2018/2/19	11,169.40	11,250.50	10,324.80	7.41	0.040983038	0.412390623
2018/2/20	11,238.70	11,791.50	11,119.90	0.62	0.041566421	-0.323108993
2018/2/21	10,473.00	11,289.70	10,252.20	-6.81	0.051940943	-0.287180723
2018/2/22	9,841.70	10,930.20	9,743.90	-6.03	0.071597001	-0.417558796
2018/2/23	10,170.40	10,419.10	9,597.80	3.34	0.054353985	0.197187386
2018/2/24	9,704.30	10,506.10	9,394.50	-4.58	0.073701123	-0.221302627
2018/2/25	9,585.20	9,860.30	9,330.10	-1.23	0.038399019	-0.018860807
2018/2/26	10,285.10	10,378.40	9,410.30	7.3	0.053785989	0.403625659
2018/2/27	10,594.40	10,867.20	10,120.50	3.01	0.046942551	0.134659167
2018/2/28	10,333.90	11,070.70	10,303.40	-2.46	0.048774339	-0.460250228
2018/3/1	10,904.50	11,047.80	10,248.70	5.52	0.041210589	0.320673257
2018/3/2	10,827.70	11,167.00	10,677.10	-0.7	0.031473929	-0.192590325
2018/3/3	11,402.30	11,420.70	9,585.50	5.31	0.120235601	0.489973845
2018/3/4	11,416.50	11,490.30	10,878.40	0.12	0.038948341	0.379392058
2018/3/5	11,330.60	11,506.90	11,281.20	-0.75	0.013226417	-0.281125388
2018/3/6	10,675.10	11,316.40	10,412.00	-5.78	0.046456576	-0.209088899
2018/3/7	9,902.90	10,899.00	9,422.10	-7.23	0.088470231	-0.174453247
2018/3/8	9,300.00	10,109.00	9,037.00	-6.09	0.068665847	-0.254664179
2018/3/9	9,217.00	9,420.50	8,351.00	-0.89	0.085556987	0.30972417
2018/3/10	8,762.00	9,500.00	8,691.10	-4.94	0.05453322	-0.412350105
2018/3/11	9,529.60	9,719.60	8,516.40	8.76	0.0759023	0.342087766
2018/3/12	9,137.40	9,892.20	8,804.10	-4.12	0.078070485	-0.193686242
2018/3/13	9,154.90	9,482.00	8,875.10	0.19	0.046832464	-0.038968529
2018/3/14	8,210.60	9,353.40	7,958.50	-10.32	0.091812026	-0.319270199
2018/3/15	8,264.40	8,427.00	7,691.70	0.66	0.06467728	0.278865769
2018/3/16	8,289.20	8,604.80	7,929.10	0.3	0.057884991	0.032928815
2018/3/17	7,874.90	8,344.80	7,760.20	-5	0.044844099	-0.303797468
2018/3/18	8,201.20	8,283.60	7,323.30	4.14	0.083648418	0.414193481
2018/3/19	8,616.80	8,698.30	8,127.70	5.07	0.036717023	0.357167893
2018/3/20	8,912.60	9,039.60	8,326.80	3.43	0.054143207	0.321829405
2018/3/21	8,905.90	9,173.40	8,775.10	-0.08	0.031461968	-0.171604318
2018/3/22	8,726.20	9,096.20	8,499.10	-2.02	0.046399985	-0.119661698
2018/3/23	8,916.80	8,917.00	8,305.60	2.18	0.048664511	0.499672882
2018/3/24	8,547.40	9,008.80	8,523.60	-4.14	0.028864594	-0.450948063
2018/3/25	8,473.20	8,679.00	8,392.20	-0.87	0.023137971	-0.217573222
2018/3/26	8,143.50	8,515.70	7,865.90	-3.89	0.050466233	-0.072791628
2018/3/27	7,801.70	8,218.30	7,760.60	-4.2	0.030212831	-0.41020319
2018/3/28	7,954.90	8,110.40	7,754.50	1.96	0.029420948	0.063079517
2018/3/29	7,129.20	7,980.70	6,954.90	-10.38	0.069136187	-0.330083837
2018/3/30	6,853.70	7,288.10	6,603.80	-3.86	0.065223015	-0.134809294
2018/3/31	6,938.20	7,221.50	6,804.90	1.23	0.041540232	-0.180028805
2018/4/1	6,825.20	7,047.70	6,460.10	-1.63	0.060893827	0.121341048
2018/4/2	7,068.40	7,121.30	6,787.60	3.56	0.025976843	0.341474378
2018/4/3	7,424.20	7,519.30	7,032.90	5.03	0.035918516	0.304481908
2018/4/4	6,808.90	7,432.90	6,726.90	-8.29	0.045410957	-0.383852691
2018/4/5	6,782.00	6,918.20	6,592.50	-0.4	0.034082456	0.081823764
2018/4/6	6,624.30	6,859.70	6,523.40	-2.33	0.032333852	-0.199970265
2018/4/7	6,905.70	7,071.90	6,616.10	4.25	0.039401184	0.135366389
2018/4/8	7,030.50	7,113.40	6,903.90	1.81	0.017997211	0.104295943
2018/4/9	6,781.90	7,192.50	6,633.20	-3.54	0.052503298	-0.234131951
2018/4/10	6,854.80	6,899.50	6,671.60	1.08	0.022863817	0.303861343
2018/4/11	6,962.10	6,988.60	6,818.40	1.56	0.014546873	0.344300823
2018/4/12	7,926.60	8,009.60	6,779.30	13.85	0.085792542	0.43253678
2018/4/13	7,887.40	8,228.00	7,756.60	-0.49	0.041711815	-0.222528638
2018/4/14	8,004.40	8,180.20	7,839.30	1.48	0.028828891	-0.015693752
2018/4/15	8,363.60	8,411.50	8,004.60	4.49	0.021857976	0.382280659
2018/4/16	8,070.00	8,412.90	7,908.50	-3.51	0.037715416	-0.179817605
2018/4/17	7,908.60	8,171.70	7,852.80	-2	0.02519426	-0.325023518
2018/4/18	8,178.40	8,227.60	7,895.30	3.41	0.020261488	0.351941017
2018/4/19	8,290.80	8,303.70	8,126.70	1.37	0.012676536	0.427118644
2018/4/20	8,867.00	8,926.20	8,224.50	6.95	0.039991002	0.415633462
2018/4/21	8,923.10	9,027.70	8,614.50	0.63	0.032984857	0.246853824
2018/4/22	8,806.70	9,022.30	8,766.50	-1.3	0.018627889	-0.342845973
2018/4/23	8,952.80	9,001.00	8,785.30	1.66	0.013879563	0.276541493
2018/4/24	9,645.30	9,734.80	8,937.00	7.73	0.038572644	0.387816495
2018/4/25	8,873.10	9,753.10	8,768.10	-8.01	0.054344678	-0.393401015
2018/4/26	9,287.00	9,303.60	8,669.80	4.67	0.041118489	0.473808772
2018/4/27	8,940.90	9,386.30	8,920.20	-3.73	0.027366955	-0.455588929
2018/4/28	9,352.40	9,428.90	8,895.50	4.6	0.030094482	0.356580427
2018/4/29	9,415.10	9,565.10	9,182.80	0.67	0.02857944	0.107637981
2018/4/30	9,245.10	9,456.70	9,135.40	-1.8	0.021642184	-0.158574541
2018/5/1	9,074.90	9,245.10	8,851.00	-1.84	0.028672924	0.068129916
2018/5/2	9,243.20	9,265.70	8,991.90	1.85	0.017948122	0.417823229
2018/5/3	9,749.70	9,809.40	9,171.40	5.48	0.033994503	0.406426332
2018/5/4	9,708.60	9,800.90	9,549.00	-0.42	0.018299369	0.133584756
2018/5/5	9,853.50	9,992.80	9,691.30	1.49	0.019673194	0.037976783
2018/5/6	9,656.40	9,957.70	9,446.70	-2	0.034970761	-0.08962818
2018/5/7	9,431.60	9,675.60	9,204.20	-2.33	0.032371463	-0.017607128
2018/5/8	9,196.40	9,404.40	9,079.80	-2.49	0.02182122	-0.140788663
2018/5/9	9,319.10	9,377.90	8,988.00	1.33	0.028918576	0.349192101
2018/5/10	9,025.70	9,393.30	9,013.40	-3.15	0.021289055	-0.467623059
2018/5/11	8,408.30	9,028.70	8,359.60	-6.84	0.031639331	-0.427215663
2018/5/12	8,459.50	8,646.10	8,184.10	0.61	0.038715542	0.096103896
2018/5/13	8,693.50	8,758.40	8,330.00	2.77	0.032254229	0.348506069
2018/5/14	8,674.10	8,878.30	8,305.10	-0.22	0.047293287	0.143754361
2018/5/15	8,477.00	8,842.10	8,436.50	-2.27	0.030009994	-0.400147929
2018/5/16	8,344.40	8,496.40	8,120.10	-1.56	0.030618364	0.096066968
2018/5/17	8,063.00	8,458.70	8,022.30	-3.37	0.030745325	-0.406736939
2018/5/18	8,245.70	8,273.60	7,939.80	2.27	0.02564981	0.416417016
2018/5/19	8,245.10	8,389.10	8,153.20	-0.01	0.020207746	-0.110428148
2018/5/20	8,529.00	8,580.40	8,184.70	3.44	0.025772946	0.370103614
2018/5/21	8,403.30	8,550.60	8,375.50	-1.47	0.011291097	-0.341233581
2018/5/22	8,006.00	8,414.50	7,979.30	-4.73	0.022167512	-0.438648897
2018/5/23	7,512.30	8,047.40	7,467.60	-6.17	0.034868626	-0.42290445
2018/5/24	7,592.90	7,736.60	7,293.40	1.07	0.041251519	0.175767148
2018/5/25	7,477.70	7,653.40	7,355.60	-1.52	0.02640679	-0.089993284
2018/5/26	7,361.30	7,619.30	7,331.50	-1.56	0.025448196	-0.396455872
2018/5/27	7,366.70	7,411.80	7,267.50	0.07	0.013933038	0.187456687
2018/5/28	7,119.30	7,446.90	7,090.60	-3.36	0.027307333	-0.419449902
2018/5/29	7,467.70	7,533.00	7,069.80	4.89	0.033522661	0.35902418
2018/5/30	7,400.10	7,565.20	7,306.80	-0.91	0.023912414	-0.138931889
2018/5/31	7,502.60	7,611.90	7,355.00	1.39	0.022771018	0.074542624
2018/6/1	7,530.80	7,610.40	7,375.80	0.38	0.022056997	0.160699062
2018/6/2	7,646.60	7,694.50	7,467.90	1.54	0.018887823	0.288614298
2018/6/3	7,729.30	7,775.00	7,611.30	1.08	0.013479	0.220830788
2018/6/4	7,504.30	7,759.90	7,468.40	-2.91	0.019815841	-0.376843911
2018/6/5	7,631.50	7,672.60	7,391.00	1.69	0.02442725	0.354048295
2018/6/6	7,661.00	7,699.10	7,504.40	0.39	0.018014125	0.30431433
2018/6/7	7,697.80	7,754.70	7,657.70	0.48	0.008420384	-0.086597938
2018/6/8	7,622.10	7,710.50	7,556.90	-0.98	0.012848306	-0.075520833
2018/6/9	7,515.80	7,689.00	7,493.30	-1.4	0.016007259	-0.385028104
2018/6/10	6,775.10	7,516.30	6,668.10	-9.85	0.054474258	-0.373850507
2018/6/11	6,885.90	6,910.80	6,657.20	1.64	0.024489272	0.40181388
2018/6/12	6,558.20	6,887.20	6,476.00	-4.76	0.031127071	-0.300097276
2018/6/13	6,312.30	6,624.60	6,129.10	-3.75	0.049597967	-0.130272452
2018/6/14	6,647.10	6,711.50	6,283.60	5.3	0.033592909	0.349497546
2018/6/15	6,410.30	6,655.80	6,395.70	-3.56	0.016720834	-0.443867743
2018/6/16	6,505.80	6,564.20	6,358.00	1.49	0.020603306	0.216779825
2018/6/17	6,460.30	6,593.00	6,452.10	-0.7	0.014699854	-0.441802697
2018/6/18	6,719.80	6,794.50	6,410.90	4.02	0.032954077	0.305265902
2018/6/19	6,752.40	6,839.50	6,681.50	0.49	0.016285983	-0.051265823
2018/6/20	6,765.40	6,812.70	6,575.10	0.19	0.025182434	0.300925926
2018/6/21	6,728.00	6,797.50	6,695.10	-0.55	0.010160052	-0.178710938
2018/6/22	6,055.70	6,739.70	5,955.00	-9.99	0.057738156	-0.371670702
2018/6/23	6,167.30	6,259.00	6,032.80	1.84	0.023421732	0.094606543
2018/6/24	6,154.60	6,248.30	5,785.30	-0.21	0.054712652	0.29762419
2018/6/25	6,256.60	6,331.20	6,101.70	1.66	0.024057627	0.174945534
2018/6/26	6,082.10	6,267.70	6,060.00	-2.79	0.015951442	-0.393596533
2018/6/27	6,154.90	6,187.30	6,025.40	1.2	0.017193303	0.299876467
2018/6/28	5,883.50	6,178.40	5,854.00	-4.41	0.025701983	-0.409062885
2018/6/29	6,213.30	6,284.90	5,818.50	5.61	0.042567177	0.346483705
2018/6/30	6,398.90	6,498.50	6,204.00	2.99	0.027217935	0.16179966
2018/7/1	6,366.80	6,445.10	6,284.70	-0.5	0.01758276	0.011845387
2018/7/2	6,619.50	6,680.00	6,275.00	3.97	0.035764585	0.350617284
2018/7/3	6,513.50	6,676.60	6,513.50	-1.6	0.014384294	-0.5
2018/7/4	6,598.40	6,774.50	6,442.30	1.3	0.034708706	-0.030102348
2018/7/5	6,546.50	6,693.60	6,466.10	-0.79	0.023991147	-0.146593407
2018/7/6	6,617.70	6,638.20	6,458.30	1.09	0.018266796	0.386047804
2018/7/7	6,765.50	6,805.90	6,531.10	2.23	0.02570725	0.352983988
2018/7/8	6,714.80	6,784.00	6,694.30	-0.75	0.008168828	-0.271460424
2018/7/9	6,667.10	6,793.80	6,637.70	-0.71	0.015851541	-0.311659193
2018/7/10	6,307.20	6,686.80	6,291.50	-5.4	0.025395981	-0.460283329
2018/7/11	6,389.10	6,409.70	6,296.60	1.3	0.009676434	0.317860301
2018/7/12	6,250.60	6,389.40	6,088.80	-2.17	0.031346127	0.03825682
2018/7/13	6,230.20	6,333.80	6,144.50	-0.33	0.021388245	-0.047279451
2018/7/14	6,254.80	6,313.50	6,192.50	0.4	0.013470685	0.014876033
2018/7/15	6,362.90	6,399.60	6,238.50	1.73	0.014520413	0.272191186
2018/7/16	6,729.90	6,749.20	6,344.10	5.77	0.026202233	0.452357443
2018/7/17	7,322.00	7,453.20	6,666.00	8.8	0.058799806	0.333333333
2018/7/18	7,383.60	7,581.20	7,249.30	0.84	0.031300201	-0.095360048
2018/7/19	7,477.50	7,558.40	7,288.80	1.27	0.024481396	0.199925816
2018/7/20	7,339.40	7,683.60	7,292.00	-1.85	0.035210353	-0.378958121
2018/7/21	7,408.70	7,460.80	7,223.50	0.95	0.022134642	0.280446692
2018/7/22	7,412.30	7,575.30	7,343.70	0.05	0.022022831	-0.203799655
2018/7/23	7,723.00	7,809.60	7,379.20	4.19	0.030833062	0.298791822
2018/7/24	8,407.00	8,479.80	7,701.90	8.86	0.042633379	0.406414706
2018/7/25	8,173.70	8,484.60	8,062.10	-2.78	0.031673797	-0.235857988
2018/7/26	7,937.00	8,304.30	7,861.00	-2.9	0.034207594	-0.328558538
2018/7/27	8,187.40	8,273.80	7,808.30	3.15	0.036096483	0.314393126
2018/7/28	8,234.10	8,234.10	8,077.40	0.57	0.013184688	0.5
2018/7/29	8,215.60	8,275.40	8,113.30	-0.22	0.013974575	0.131091919
2018/7/30	8,177.10	8,262.00	7,874.40	-0.47	0.034048559	0.280959752
2018/7/31	7,729.40	8,176.50	7,649.80	-5.48	0.03136597	-0.348870325
2018/8/1	7,606.40	7,753.20	7,449.20	-1.59	0.026566833	0.017105263
2018/8/2	7,535.60	7,701.40	7,470.60	-0.93	0.020738685	-0.218370884
2018/8/3	7,419.00	7,535.60	7,293.50	-1.55	0.021025911	0.018380834
2018/8/4	7,014.30	7,484.20	6,949.70	-5.46	0.038973395	-0.379139383
2018/8/5	7,027.10	7,087.60	6,887.90	0.18	0.020227504	0.197045568
2018/8/6	6,943.60	7,143.60	6,852.50	-1.19	0.028479527	-0.187049124
2018/8/7	6,724.90	7,149.70	6,689.90	-3.15	0.042653712	-0.423879948
2018/8/8	6,283.60	6,725.20	6,138.80	-6.56	0.048669753	-0.253069577
2018/8/9	6,538.80	6,620.20	6,197.00	4.06	0.039585078	0.307655955
2018/8/10	6,152.30	6,570.20	6,043.40	-5.91	0.045194817	-0.293280182
2018/8/11	6,231.60	6,469.60	6,009.80	1.29	0.051613637	-0.017616355
2018/8/12	6,313.00	6,453.00	6,169.80	1.31	0.030759081	0.005649718
2018/8/13	6,255.30	6,524.10	6,159.60	-0.91	0.040340869	-0.23744856
2018/8/14	6,190.20	6,255.30	5,898.30	-1.04	0.04136479	0.317647059
2018/8/15	6,256.90	6,592.80	6,177.90	1.08	0.045801487	-0.309592673
2018/8/16	6,306.70	6,470.90	6,249.80	0.8	0.024232354	-0.242650384
2018/8/17	6,581.70	6,581.70	6,291.80	4.36	0.017397528	0.5
2018/8/18	6,379.10	6,626.40	6,295.50	-3.08	0.030534302	-0.247355697
2018/8/19	6,481.50	6,534.80	6,316.00	1.61	0.021957295	0.256398537
2018/8/20	6,268.10	6,516.40	6,255.90	-3.29	0.0205934	-0.453166987
2018/8/21	6,482.20	6,484.10	6,257.40	3.41	0.013871391	0.49161888
2018/8/22	6,359.60	6,840.80	6,304.80	-1.89	0.056701201	-0.397761194
2018/8/23	6,521.20	6,550.20	6,359.20	2.54	0.013897952	0.348167539
2018/8/24	6,680.40	6,721.20	6,472.80	2.44	0.021974266	0.335748792
2018/8/25	6,734.80	6,783.40	6,655.30	0.81	0.012520524	0.120608899
2018/8/26	6,712.70	6,892.70	6,573.10	-0.33	0.033558813	-0.063204005
2018/8/27	6,897.60	6,902.90	6,650.40	2.75	0.020181888	0.479009901
2018/8/28	7,074.60	7,129.70	6,861.20	2.57	0.02206951	0.294785847
2018/8/29	7,029.10	7,121.40	6,926.70	-0.64	0.019226414	0.025937339
2018/8/30	6,993.70	7,050.20	6,798.00	-0.5	0.025720405	0.275971451
2018/8/31	7,033.80	7,080.20	6,698.00	0.57	0.039297321	0.378597593
2018/9/1	7,189.60	7,264.30	7,020.40	2.21	0.019844309	0.193726937
2018/9/2	7,293.90	7,334.80	7,117.30	1.45	0.01931808	0.311954023
2018/9/3	7,264.20	7,330.70	7,182.80	-0.41	0.014275115	0.050371873
2018/9/4	7,377.50	7,409.90	7,234.50	1.56	0.013920667	0.315279361
2018/9/5	6,706.80	7,407.50	6,691.80	-9.09	0.040151466	-0.479041498
2018/9/6	6,514.00	6,732.90	6,337.80	-2.87	0.038799269	-0.054036953
2018/9/7	6,390.90	6,540.60	6,316.20	-1.89	0.021649197	-0.167112299
2018/9/8	6,184.30	6,484.30	6,132.30	-3.23	0.033745759	-0.352272727
2018/9/9	6,238.50	6,432.60	6,148.80	0.88	0.031575963	-0.183932347
2018/9/10	6,321.00	6,358.50	6,237.30	1.32	0.010876994	0.190594059
2018/9/11	6,293.90	6,391.80	6,189.60	-0.43	0.022614568	0.015825915
2018/9/12	6,338.00	6,353.50	6,204.50	0.7	0.016267345	0.395973154
2018/9/13	6,482.90	6,867.30	6,337.80	2.29	0.055315118	-0.225967894
2018/9/14	6,483.70	6,579.40	6,412.10	0.01	0.018243399	-0.0720263
2018/9/15	6,519.00	6,562.90	6,470.30	0.54	0.009443547	0.025917927
2018/9/16	6,500.20	6,520.80	6,406.20	-0.29	0.012503139	0.320244328
2018/9/17	6,251.90	6,533.50	6,215.90	-3.82	0.025494492	-0.386649874
2018/9/18	6,342.00	6,388.80	6,228.80	1.44	0.015568096	0.2075
2018/9/19	6,390.40	6,478.70	6,144.50	0.76	0.037243557	0.235786954
2018/9/20	6,489.20	6,537.50	6,346.40	1.55	0.01868157	0.247252747
[truncated: 375 more rows]
