# Supplementary material for: Dynamic sentiment spillovers among crude oil, gold, and Bitcoin markets: Evidence from time and frequency domain analyses
Source: PLoS One. 2020 Dec 3;15(12):e0242515. doi: 10.1371/journal.pone.0242515 (PMC7714240; doi:10.1371/journal.pone.0242515)
Supplement: S1 File — (ZIP) [file pone.0242515.s001.zip › Data and Code/OilGoldBit/Gold.csv]

Date	Gold_Pric	Gold_High	Gold_Low	Gold_Ret	Gold_Vola	Gold_Sent
2013/4/1	1,598.90	1,601.31	1,594.94	14.00%	0.002785943	0.12166405
2013/4/2	1,575.85	1,604.21	1,574.00	-144.00%	0.009667267	-0.438761999
2013/4/3	1,557.85	1,577.41	1,550.19	-114.00%	0.009960653	-0.218589273
2013/4/4	1,553.32	1,559.87	1,540.35	-29.00%	0.008747717	0.164446721
2013/4/5	1,582.00	1,582.05	1,549.34	185.00%	0.009358742	0.498471415
2013/4/8	1,573.70	1,583.37	1,567.55	-52.00%	0.006452911	-0.11125158
2013/4/9	1,585.20	1,590.50	1,570.44	73.00%	0.007560507	0.235792622
2013/4/10	1,558.75	1,588.91	1,556.00	-167.00%	0.010518422	-0.416438772
2013/4/11	1,561.35	1,568.42	1,553.71	17.00%	0.006622799	0.019374575
2013/4/12	1,478.85	1,564.86	1,477.50	-528.00%	0.022719937	-0.484546703
2013/4/15	1,353.25	1,495.66	1,336.54	-849.00%	0.057263945	-0.394984917
2013/4/16	1,368.90	1,402.35	1,322.46	116.00%	0.040957402	0.081299287
2013/4/17	1,377.00	1,395.10	1,365.10	59.00%	0.015019772	-0.103333333
2013/4/18	1,391.25	1,401.96	1,340.36	103.00%	0.031196427	0.326136364
2013/4/19	1,404.35	1,425.01	1,386.46	94.00%	0.018539095	-0.035927367
2013/4/22	1,426.25	1,439.77	1,404.61	156.00%	0.014842414	0.115472127
2013/4/23	1,413.35	1,432.42	1,406.55	-90.00%	0.011448408	-0.237147275
2013/4/24	1,431.30	1,433.40	1,411.79	127.00%	0.006964606	0.402822767
2013/4/25	1,467.85	1,469.46	1,427.25	255.00%	0.01336201	0.46185738
2013/4/26	1,463.00	1,485.31	1,448.69	-33.00%	0.017552428	-0.109229929
2013/4/29	1,476.65	1,478.56	1,462.45	93.00%	0.005909935	0.381440099
2013/4/30	1,477.10	1,479.31	1,460.99	3.00%	0.008853112	0.379366812
2013/5/1	1,457.60	1,478.57	1,440.60	-132.00%	0.01658179	-0.052278114
2013/5/2	1,467.10	1,474.26	1,449.30	65.00%	0.011394754	0.213141026
2013/5/3	1,470.70	1,488.30	1,456.40	25.00%	0.015286891	-0.051724138
2013/5/6	1,469.50	1,479.06	1,465.10	-8.00%	0.006707762	-0.184813754
2013/5/7	1,452.60	1,470.78	1,441.72	-115.00%	0.011969607	-0.125602202
2013/5/8	1,472.80	1,476.97	1,447.90	139.00%	0.011138074	0.356553148
2013/5/9	1,458.20	1,476.01	1,453.70	-99.00%	0.008642344	-0.298296728
2013/5/10	1,448.20	1,462.36	1,421.11	-69.00%	0.019807081	0.156727273
2013/5/13	1,430.55	1,448.69	1,426.34	-122.00%	0.007680792	-0.31163311
2013/5/14	1,426.00	1,445.57	1,422.26	-32.00%	0.011316212	-0.33955384
2013/5/15	1,392.90	1,430.85	1,389.65	-232.00%	0.014321106	-0.421116505
2013/5/16	1,386.30	1,398.52	1,369.90	-47.00%	0.014374352	0.073025856
2013/5/17	1,359.20	1,392.96	1,355.60	-195.00%	0.014327902	-0.403640257
2013/5/20	1,394.15	1,399.10	1,339.45	257.00%	0.027470468	0.417015926
2013/5/21	1,376.30	1,401.76	1,360.30	-128.00%	0.01956719	-0.114085866
2013/5/22	1,369.40	1,415.11	1,355.47	-50.00%	0.030343641	-0.266431925
2013/5/23	1,391.20	1,397.85	1,356.74	159.00%	0.018636477	0.338238871
2013/5/24	1,386.05	1,398.45	1,382.70	-37.00%	0.007681825	-0.287301587
2013/5/27	1,394.78	1,396.90	1,384.24	63.00%	0.00571604	0.332543444
2013/5/28	1,380.85	1,400.55	1,374.14	-100.00%	0.012049692	-0.245929572
2013/5/29	1,392.95	1,395.16	1,379.99	88.00%	0.005456919	0.354317732
2013/5/30	1,413.75	1,418.31	1,388.69	149.00%	0.011711276	0.346049966
2013/5/31	1,386.90	1,421.50	1,384.64	-190.00%	0.01421219	-0.438686923
2013/6/3	1,411.60	1,416.61	1,388.94	178.00%	0.009686394	0.318937477
2013/6/4	1,399.90	1,415.62	1,389.86	-83.00%	0.011843433	-0.110248447
2013/6/5	1,403.30	1,410.51	1,395.69	24.00%	0.007226581	0.013495277
2013/6/6	1,413.65	1,423.66	1,391.84	74.00%	0.015331792	0.185417976
2013/6/7	1,384.47	1,418.03	1,377.86	-206.00%	0.01557596	-0.33544934
2013/6/10	1,386.90	1,389.06	1,376.49	18.00%	0.005317369	0.328162291
2013/6/11	1,379.60	1,387.12	1,367.26	-53.00%	0.00968422	0.121349446
2013/6/12	1,388.40	1,394.87	1,374.35	64.00%	0.009691544	0.184697856
2013/6/13	1,386.05	1,395.27	1,374.70	-17.00%	0.010475124	0.051774429
2013/6/14	1,390.70	1,392.11	1,378.54	34.00%	0.006601921	0.396094326
2013/6/17	1,384.85	1,392.11	1,380.94	-42.00%	0.004913965	-0.149955237
2013/6/18	1,368.40	1,386.16	1,361.15	-119.00%	0.010490484	-0.210115954
2013/6/19	1,351.30	1,376.02	1,349.35	-125.00%	0.011627366	-0.426884139
2013/6/20	1,278.00	1,348.52	1,276.80	-542.00%	0.016440555	-0.483268265
2013/6/21	1,297.25	1,348.41	1,269.39	151.00%	0.041878513	-0.14743103
2013/6/24	1,281.90	1,301.62	1,276.35	-118.00%	0.011695935	-0.280371983
2013/6/25	1,277.35	1,289.41	1,271.92	-35.00%	0.00938887	-0.189536878
2013/6/26	1,226.35	1,277.62	1,222.91	-399.00%	0.017033979	-0.437123012
2013/6/27	1,200.75	1,245.46	1,198.06	-209.00%	0.024053509	-0.443248945
2013/6/28	1,234.25	1,245.61	1,181.82	279.00%	0.032878076	0.321915661
2013/7/1	1,253.30	1,261.11	1,226.31	154.00%	0.017118857	0.275574713
2013/7/2	1,242.50	1,266.55	1,241.80	-86.00%	0.012906465	-0.471717172
2013/7/3	1,252.30	1,260.71	1,237.05	79.00%	0.012512505	0.14454776
2013/7/4	1,250.30	1,257.82	1,245.40	-16.00%	0.007010571	-0.10547504
2013/7/5	1,223.80	1,250.86	1,207.99	-212.00%	0.021084245	-0.131210637
2013/7/8	1,237.00	1,239.41	1,215.95	108.00%	0.011574303	0.397271952
2013/7/9	1,249.95	1,261.02	1,233.90	105.00%	0.014050508	0.091814159
2013/7/10	1,264.25	1,266.22	1,244.47	114.00%	0.010184082	0.409425287
2013/7/11	1,285.30	1,298.97	1,278.81	167.00%	0.005066031	-0.178075397
2013/7/12	1,284.90	1,288.86	1,267.90	-3.00%	0.011634353	0.311068702
2013/7/15	1,282.60	1,294.32	1,276.26	-18.00%	0.009854967	-0.148947951
2013/7/16	1,292.60	1,295.95	1,277.56	78.00%	0.008793562	0.31783578
2013/7/17	1,276.00	1,297.61	1,274.21	-128.00%	0.009867529	-0.423504274
2013/7/18	1,285.10	1,288.70	1,275.05	71.00%	0.006125071	0.236263736
2013/7/19	1,296.35	1,297.95	1,282.55	88.00%	0.006493366	0.396103896
2013/7/22	1,335.90	1,339.77	1,311.76	305.00%	#NUM!	0.361835059
2013/7/23	1,348.10	1,348.30	1,327.15	91.00%	0.009470751	0.490543735
2013/7/24	1,321.30	1,348.30	1,313.55	-199.00%	0.013690726	-0.276978417
2013/7/25	1,333.65	1,338.02	1,309.35	93.00%	0.01421938	0.347575863
2013/7/26	1,333.90	1,340.82	1,312.82	2.00%	0.014982058	0.252857143
2013/7/29	1,327.60	1,338.71	1,323.32	-47.00%	0.007630558	-0.221897336
2013/7/30	1,327.30	1,330.38	1,318.50	-2.00%	0.006361254	0.240740741
2013/7/31	1,323.10	1,338.87	1,305.91	-32.00%	0.017564518	0.021541262
2013/8/1	1,308.95	1,330.77	1,307.20	-107.00%	0.010840011	-0.425753076
2013/8/2	1,312.00	1,318.40	1,283.19	23.00%	0.019113461	0.318233456
2013/8/5	1,303.95	1,319.91	1,297.86	-61.00%	0.011096994	-0.223809524
2013/8/6	1,281.90	1,307.27	1,279.85	-169.00%	0.010593571	-0.425237053
2013/8/7	1,287.75	1,289.42	1,273.25	46.00%	0.008494669	0.396722325
2013/8/8	1,312.00	1,314.56	1,283.85	188.00%	0.011960809	0.416639531
2013/8/9	1,314.50	1,317.00	1,305.56	19.00%	0.00607785	0.281468531
2013/8/12	1,336.40	1,343.67	1,314.60	167.00%	0.011576785	0.249914001
2013/8/13	1,321.30	1,341.72	1,319.27	-113.00%	0.009421092	-0.409576837
2013/8/14	1,335.20	1,337.30	1,316.55	105.00%	0.008961948	0.398795181
2013/8/15	1,366.05	1,369.90	1,319.31	231.00%	0.022493478	0.423898004
2013/8/16	1,376.40	1,380.21	1,357.95	76.00%	0.010745704	0.32884097
2013/8/19	1,365.98	1,384.60	1,362.49	-76.00%	0.010373631	-0.342152872
2013/8/20	1,371.17	1,376.20	1,355.26	38.00%	0.010644559	0.259789876
2013/8/21	1,366.35	1,378.81	1,360.10	-35.00%	0.009348568	-0.165954035
2013/8/22	1,375.85	1,381.61	1,355.80	70.00%	0.012657799	0.276830686
2013/8/23	1,396.85	1,400.21	1,369.14	153.00%	0.012727642	0.391857097
2013/8/26	1,404.90	1,404.86	1,391.44	58.00%	0.006264087	0.502980626
2013/8/27	1,416.65	1,424.02	1,396.75	84.00%	0.012707155	0.229739641
2013/8/28	1,418.50	1,434.17	1,413.90	13.00%	0.010097236	-0.273063641
2013/8/29	1,408.25	1,418.52	1,403.17	-72.00%	0.006371182	-0.169055375
2013/8/30	1,396.40	1,411.62	1,392.77	-84.00%	0.007821584	-0.307427056
2013/9/2	1,394.90	1,398.31	1,380.05	-11.00%	0.009327122	0.313253012
2013/9/3	1,412.65	1,416.61	1,384.70	127.00%	0.01311076	0.375900971
2013/9/4	1,391.45	1,415.22	1,384.85	-150.00%	0.012283486	-0.282680277
2013/9/5	1,367.85	1,399.92	1,365.77	-170.00%	0.013595063	-0.43909224
2013/9/6	1,391.61	1,393.20	1,363.28	174.00%	0.009896581	0.446858289
2013/9/9	1,387.05	1,391.45	1,382.83	-33.00%	0.00393921	-0.010440835
2013/9/10	1,364.45	1,391.52	1,358.20	-163.00%	0.013422608	-0.31242497
2013/9/11	1,366.75	1,368.51	1,357.46	17.00%	0.005637104	0.340723982
2013/9/12	1,321.05	1,367.50	1,321.05	-334.00%	0.011495692	-0.5
2013/9/13	1,326.72	1,331.03	1,305.03	43.00%	0.013767075	0.334230769
2013/9/16	1,314.00	1,332.92	1,304.46	-96.00%	0.013384865	-0.164792691
2013/9/17	1,309.65	1,323.92	1,306.50	-33.00%	0.009203275	-0.319173364
2013/9/18	1,365.15	1,367.77	1,291.95	424.00%	0.030942757	0.465444474
2013/9/19	1,365.00	1,375.15	1,358.80	-1.00%	0.008469896	-0.120795107
2013/9/20	1,325.38	1,368.40	1,324.86	-290.00%	0.01278911	-0.488056959
2013/9/23	1,322.15	1,332.11	1,314.26	-24.00%	0.009360505	-0.057983193
2013/9/24	1,323.20	1,329.57	1,306.51	8.00%	0.012375313	0.223764094
2013/9/25	1,333.60	1,338.51	1,317.11	79.00%	0.010213838	0.270560748
2013/9/26	1,323.70	1,339.21	1,319.15	-74.00%	0.009637508	-0.273180459
2013/9/27	1,336.20	1,344.30	1,320.43	94.00%	0.011228911	0.160661919
2013/9/30	1,327.55	1,344.22	1,323.56	-65.00%	0.0102459	-0.306873185
2013/10/1	1,286.60	1,337.77	1,283.20	-308.00%	0.021932552	-0.437694704
2013/10/2	1,315.25	1,323.82	1,278.85	223.00%	0.020263994	0.309428508
2013/10/3	1,317.30	1,321.31	1,302.42	16.00%	0.010223019	0.28771837
2013/10/4	1,311.35	1,323.86	1,306.56	-45.00%	0.008896517	-0.223121387
2013/10/7	1,321.79	1,328.44	1,308.81	80.00%	0.009223549	0.161232807
2013/10/8	1,318.80	1,330.10	1,316.30	-23.00%	0.007288344	-0.31884058
2013/10/9	1,307.20	1,321.95	1,294.65	-88.00%	0.013670779	-0.04029304
2013/10/10	1,286.24	1,311.78	1,283.03	-160.00%	0.011980941	-0.388347826
2013/10/11	1,273.11	1,294.45	1,262.63	-102.00%	0.016277712	-0.170647392
2013/10/14	1,273.40	1,289.47	1,268.80	2.00%	0.011476534	-0.277455249
2013/10/15	1,280.80	1,288.51	1,252.27	58.00%	0.019877863	0.287251656
2013/10/16	1,281.60	1,287.51	1,269.57	6.00%	0.0099327	0.170568562
2013/10/17	1,319.70	1,324.67	1,274.80	297.00%	0.020350189	0.400340886
2013/10/18	1,316.24	1,325.70	1,311.95	-26.00%	0.00725167	-0.188
2013/10/21	1,315.75	1,324.42	1,313.56	-4.00%	0.005829128	-0.298342541
2013/10/22	1,340.65	1,345.07	1,310.45	189.00%	0.014149991	0.372328134
2013/10/23	1,332.35	1,342.57	1,329.80	-62.00%	0.005505074	-0.300313234
2013/10/24	1,347.15	1,352.22	1,330.60	111.00%	0.009079536	0.265494912
2013/10/25	1,352.13	1,355.60	1,336.54	37.00%	0.009721546	0.317943337
2013/10/28	1,352.20	1,362.21	1,346.50	1.00%	0.008205964	-0.137173775
2013/10/29	1,344.30	1,360.67	1,340.87	-58.00%	0.009734263	-0.326767677
2013/10/30	1,342.80	1,359.77	1,334.81	-11.00%	0.013118575	-0.179887821
2013/10/31	1,323.80	1,343.40	1,319.40	-141.00%	0.008896062	-0.316666667
2013/11/1	1,315.35	1,327.86	1,306.30	-64.00%	0.010899831	-0.080241187
2013/11/4	1,314.74	1,322.24	1,311.74	-5.00%	0.005651306	-0.214285714
2013/11/5	1,311.60	1,319.77	1,306.75	-24.00%	0.006847668	-0.12749616
2013/11/6	1,318.40	1,322.31	1,309.45	52.00%	0.006207049	0.195956454
2013/11/7	1,307.95	1,325.71	1,298.71	-79.00%	0.013733962	-0.157777778
2013/11/8	1,288.20	1,313.06	1,281.40	-151.00%	0.014453376	-0.285217941
2013/11/11	1,283.28	1,288.91	1,279.39	-38.00%	0.004529502	-0.091386555
2013/11/12	1,267.99	1,285.30	1,261.28	-119.00%	0.01112378	-0.220649459
2013/11/13	1,278.99	1,279.24	1,265.89	87.00%	0.004866878	0.481273408
2013/11/14	1,287.39	1,294.38	1,278.53	66.00%	0.007633244	0.058990536
2013/11/15	1,290.05	1,291.14	1,280.42	21.00%	0.00573544	0.398320896
2013/11/18	1,274.35	1,290.61	1,270.35	-122.00%	0.00798572	-0.302566634
2013/11/19	1,275.25	1,279.02	1,269.30	7.00%	0.005397285	0.112139918
2013/11/20	1,243.20	1,276.67	1,241.30	-251.00%	0.011651415	-0.44628216
2013/11/21	1,242.75	1,250.01	1,236.69	-4.00%	0.007583627	-0.045045045
2013/11/22	1,243.60	1,249.32	1,241.55	7.00%	0.004420639	-0.236164736
2013/11/25	1,252.60	1,253.54	1,227.72	72.00%	0.0138	0.463594113
2013/11/26	1,243.30	1,256.89	1,239.89	-74.00%	0.00843837	-0.299411765
2013/11/27	1,237.40	1,254.81	1,236.65	-47.00%	0.009900609	-0.458700441
2013/11/28	1,244.15	1,245.82	1,235.32	55.00%	0.005052022	0.340952381
2013/11/29	1,253.49	1,256.11	1,242.26	75.00%	0.006960896	0.310830325
2013/12/2	1,220.05	1,251.42	1,217.78	-267.00%	0.010929024	-0.432520809
2013/12/3	1,223.89	1,226.38	1,215.98	31.00%	0.005700282	0.260576923
2013/12/4	1,243.66	1,250.75	1,211.89	162.00%	0.019974013	0.31755018
2013/12/5	1,224.88	1,244.00	1,217.30	-151.00%	0.012020536	-0.216104869
2013/12/6	1,228.85	1,243.61	1,212.41	32.00%	0.017898162	0.026923077
2013/12/9	1,240.94	1,243.19	1,225.38	98.00%	0.00844088	0.37366648
2013/12/10	1,260.72	1,267.74	1,237.97	159.00%	0.013561878	0.26419214
2013/12/11	1,251.75	1,263.40	1,250.50	-71.00%	0.005653889	-0.403100775
2013/12/12	1,223.80	1,257.40	1,223.50	-223.00%	0.013452639	-0.491150442
2013/12/13	1,238.30	1,239.00	1,220.60	118.00%	0.00760611	0.461956522
2013/12/16	1,240.57	1,251.89	1,227.59	18.00%	0.013824062	0.034156379
2013/12/17	1,230.10	1,248.60	1,227.80	-84.00%	0.010722853	-0.389423077
2013/12/18	1,218.07	1,244.70	1,216.15	-98.00%	0.014944394	-0.432749562
2013/12/19	1,190.10	1,226.76	1,186.80	-230.00%	0.018438974	-0.417417417
2013/12/20	1,203.25	1,207.60	1,185.71	110.00%	0.011106387	0.301279123
2013/12/23	1,198.84	1,206.38	1,192.77	-37.00%	0.007659499	-0.054004409
2013/12/24	1,204.35	1,206.36	1,197.01	46.00%	0.004879741	0.285026738
2013/12/25	1,204.70	1,205.10	1,203.29	3.00%	0.001067494	0.279005525
2013/12/26	1,210.70	1,216.10	1,201.24	50.00%	0.008188475	0.136608345
2013/12/27	1,213.19	1,219.04	1,209.03	21.00%	0.00569258	-0.084415584
2013/12/30	1,196.40	1,216.26	1,195.39	-138.00%	0.009119132	-0.451605175
2013/12/31	1,205.55	1,214.21	1,185.11	76.00%	0.016536996	0.202405498
2014/1/1	1,205.90	1,210.61	1,199.40	3.00%	0.00618008	0.079839429
2014/1/2	1,224.89	1,231.04	1,203.72	157.00%	0.01209388	0.27489019
2014/1/3	1,236.55	1,240.38	1,222.14	95.00%	0.008668332	0.29002193
2014/1/6	1,238.05	1,248.76	1,233.10	12.00%	0.008935038	-0.183908046
2014/1/7	1,232.10	1,245.86	1,225.20	-48.00%	0.011434812	-0.166021297
2014/1/8	1,226.10	1,232.84	1,218.83	-49.00%	0.007537591	0.018915061
2014/1/9	1,228.00	1,231.91	1,224.02	15.00%	0.004455377	0.004435995
2014/1/10	1,247.10	1,248.81	1,226.94	156.00%	0.00794659	0.4218107
2014/1/13	1,253.44	1,255.18	1,243.72	51.00%	0.005963203	0.348167539
2014/1/14	1,245.10	1,255.38	1,241.83	-67.00%	0.006548897	-0.258671587
2014/1/15	1,241.74	1,245.39	1,234.49	-27.00%	0.006015758	0.165137615
2014/1/16	1,242.55	1,245.26	1,236.55	7.00%	0.004944994	0.188863375
2014/1/17	1,253.82	1,255.28	1,238.05	91.00%	0.007983839	0.415264074
2014/1/20	1,254.35	1,261.00	1,251.32	4.00%	0.005463113	-0.186983471
2014/1/21	1,241.49	1,256.24	1,236.07	-103.00%	0.009532372	-0.231284085
2014/1/22	1,236.49	1,244.14	1,236.14	-40.00%	0.003788692	-0.45625
2014/1/23	1,264.35	1,265.80	1,231.76	225.00%	0.013416624	0.457403055
2014/1/24	1,269.25	1,273.31	1,257.20	39.00%	0.008731938	0.247982619
2014/1/27	1,257.07	1,278.48	1,252.16	-96.00%	0.013527223	-0.313449848
2014/1/28	1,256.55	1,261.51	1,249.36	-4.00%	0.006853046	0.091769547
2014/1/29	1,268.40	1,270.27	1,249.65	94.00%	0.010096606	0.409311348
2014/1/30	1,243.70	1,268.53	1,238.39	-195.00%	0.011844505	-0.323822163
2014/1/31	1,243.80	1,255.51	1,238.75	1.00%	0.00952902	-0.198687351
2014/2/3	1,257.64	1,266.54	1,240.68	111.00%	0.013204918	0.155839134
2014/2/4	1,255.00	1,260.93	1,247.62	-21.00%	0.00737375	0.054470323
2014/2/5	1,258.01	1,273.73	1,252.51	24.00%	0.011837803	-0.240810556
2014/2/6	1,257.64	1,266.98	1,252.88	-3.00%	0.007927507	-0.162411348
2014/2/7	1,267.06	1,272.18	1,256.22	75.00%	0.007637979	0.179197995
2014/2/10	1,274.90	1,278.31	1,265.40	62.00%	0.005811097	0.235863672
2014/2/11	1,291.85	1,293.83	1,273.80	133.00%	0.0072609	0.401148278
2014/2/12	1,291.25	1,296.52	1,284.40	-5.00%	0.006643082	0.065181518
2014/2/13	1,302.70	1,302.80	1,286.14	89.00%	0.007201364	0.493997599
2014/2/14	1,318.93	1,321.34	1,299.97	125.00%	0.008609424	0.387225082
2014/2/17	1,329.10	1,330.37	1,318.65	77.00%	0.004135989	0.391638225
2014/2/18	1,321.60	1,332.71	1,312.95	-56.00%	0.009957261	-0.062246964
2014/2/19	1,311.80	1,323.39	1,308.93	-74.00%	0.006142214	-0.301521438
2014/2/20	1,322.89	1,325.18	1,307.85	85.00%	0.007634519	0.367859204
2014/2/21	1,323.39	1,328.79	1,316.12	4.00%	0.006777945	0.073796369
2014/2/24	1,337.00	1,339.00	1,319.11	103.00%	0.008969306	0.399446958
2014/2/25	1,340.75	1,344.01	1,331.72	28.00%	0.00626611	0.234743694
2014/2/26	1,330.75	1,345.40	1,322.14	-75.00%	0.011510246	-0.129836629
2014/2/27	1,331.44	1,336.48	1,323.97	5.00%	0.006648667	0.097122302
2014/2/28	1,326.40	1,333.91	1,320.22	-38.00%	0.006876329	-0.048575603
2014/3/3	1,350.90	1,355.41	1,326.50	185.00%	0.010140114	0.343998616
2014/3/4	1,334.90	1,352.61	1,331.54	-118.00%	0.008219689	-0.340531561
2014/3/5	1,337.39	1,341.88	1,332.58	19.00%	0.004779322	0.017204301
2014/3/6	1,351.35	1,353.37	1,331.35	104.00%	0.009648102	0.408265213
2014/3/7	1,340.25	1,352.90	1,329.75	-82.00%	0.011125327	-0.046436285
2014/3/10	1,339.15	1,345.41	1,329.47	-8.00%	0.008444093	0.10727729
2014/3/11	1,349.95	1,353.11	1,338.00	81.00%	0.006234375	0.290866976
2014/3/12	1,367.08	1,371.10	1,345.44	127.00%	0.010602434	0.343335931
2014/3/13	1,370.60	1,375.46	1,364.65	26.00%	0.005406376	0.050416281
2014/3/14	1,382.24	1,388.40	1,368.06	85.00%	0.009009779	0.197148476
2014/3/17	1,366.95	1,392.37	1,362.53	-111.00%	0.013712784	-0.351876676
2014/3/18	1,356.25	1,367.77	1,350.80	-78.00%	0.007396292	-0.178845021
2014/3/19	1,331.45	1,360.26	1,328.00	-183.00%	0.01258636	-0.393056417
2014/3/20	1,328.50	1,335.21	1,320.85	-22.00%	0.007567081	0.032729805
2014/3/21	1,334.55	1,343.04	1,328.45	46.00%	0.007227509	-0.081905415
2014/3/24	1,309.62	1,334.86	1,308.04	-187.00%	0.008057322	-0.44108874
2014/3/25	1,311.05	1,317.86	1,306.20	11.00%	0.006260269	-0.084048027
2014/3/26	1,304.10	1,317.01	1,298.90	-53.00%	0.009187725	-0.21286582
2014/3/27	1,291.14	1,307.15	1,289.30	-99.00%	0.007444818	-0.396918768
2014/3/28	1,294.00	1,299.20	1,285.84	22.00%	0.007320574	0.110778443
2014/3/31	1,284.25	1,298.81	1,282.65	-75.00%	0.007403409	-0.400990099
2014/4/1	1,279.15	1,288.25	1,277.44	-40.00%	0.005523388	-0.341813136
2014/4/2	1,289.80	1,295.21	1,278.65	83.00%	0.007720211	0.173309179
2014/4/3	1,287.30	1,294.20	1,281.59	-19.00%	0.006819394	-0.047184774
2014/4/4	1,302.70	1,307.09	1,284.33	120.00%	0.009706758	0.30711775
2014/4/7	1,296.65	1,304.80	1,295.80	-46.00%	0.003867326	-0.405555556
2014/4/8	1,308.72	1,314.93	1,296.29	93.00%	0.008166405	0.166845494
2014/4/9	1,311.90	1,315.30	1,300.94	24.00%	0.007581247	0.263231198
2014/4/10	1,318.92	1,324.90	1,310.84	54.00%	0.00672337	0.074679943
2014/4/11	1,318.47	1,324.33	1,314.24	-3.00%	0.005412596	-0.080773043
2014/4/14	1,326.40	1,331.20	1,318.84	60.00%	0.005592089	0.111650485
2014/4/15	1,302.65	1,328.51	1,290.95	-179.00%	0.0167485	-0.188498403
2014/4/16	1,302.80	1,307.60	1,293.59	1.00%	0.007635813	0.15738758
2014/4/17	1,294.85	1,304.80	1,293.24	-61.00%	0.005143158	-0.360726644
2014/4/18	1,293.78	1,293.78	1,293.78	-8.00%	0	#DIV/0!
2014/4/21	1,290.15	1,301.51	1,282.01	-28.00%	0.010464025	-0.082564103
2014/4/22	1,283.50	1,293.00	1,277.60	-52.00%	0.007828662	-0.116883117
2014/4/23	1,283.90	1,289.22	1,281.05	3.00%	0.00450321	-0.151162791
2014/4/24	1,293.85	1,298.51	1,268.85	77.00%	0.015669438	0.342886042
2014/4/25	1,303.45	1,305.61	1,290.60	74.00%	0.006806294	0.356095936
2014/4/28	1,296.10	1,306.61	1,292.30	-56.00%	0.007007538	-0.234451433
2014/4/29	1,296.48	1,301.40	1,286.49	3.00%	0.00816503	0.170020121
2014/4/30	1,291.90	1,298.01	1,285.80	-35.00%	0.006397943	-0.0004095
2014/5/1	1,284.10	1,293.21	1,277.70	-60.00%	0.007723901	-0.087362992
2014/5/2	1,300.32	1,304.90	1,277.10	126.00%	0.013093836	0.335251799
2014/5/5	1,309.85	1,315.95	1,299.61	73.00%	0.007701206	0.126682987
2014/5/6	1,307.65	1,314.71	1,305.00	-17.00%	0.005140489	-0.227085479
2014/5/7	1,289.55	1,315.31	1,287.00	-138.00%	0.012579836	-0.409925821
2014/5/8	1,289.60	1,295.30	1,285.74	0.00%	0.005247127	-0.09623431
2014/5/9	1,289.33	1,294.90	1,285.64	-2.00%	0.005083326	-0.101511879
2014/5/12	1,295.80	1,304.30	1,280.10	50.00%	0.012871247	0.148760331
2014/5/13	1,293.35	1,299.21	1,289.25	-19.00%	0.005307548	-0.088353414
2014/5/14	1,305.60	1,309.40	1,291.79	95.00%	0.007945362	0.284213515
2014/5/15	1,296.35	1,307.35	1,291.15	-71.00%	0.007669831	-0.179012346
2014/5/16	1,293.70	1,298.76	1,287.85	-20.00%	0.005812505	0.036205316
2014/5/19	1,291.95	1,305.25	1,289.66	-14.00%	0.008509487	-0.353110969
2014/5/20	1,294.25	1,297.05	1,286.15	18.00%	0.005894139	0.243119266
2014/5/21	1,291.85	1,296.60	1,283.45	-19.00%	0.007146567	0.13878327
2014/5/22	1,293.85	1,303.85	1,290.05	15.00%	0.007508024	-0.224637681
2014/5/23	1,293.11	1,295.95	1,287.99	-6.00%	0.004346606	0.14321608
2014/5/26	1,293.05	1,294.41	1,290.91	0.00%	0.001910629	0.111428571
2014/5/27	1,263.70	1,293.70	1,263.50	-227.00%	0.008619187	-0.493377483
2014/5/28	1,258.50	1,267.69	1,256.02	-41.00%	0.00601948	-0.287489289
2014/5/29	1,256.05	1,260.50	1,251.55	-19.00%	0.004862864	0.002793296
2014/5/30	1,251.05	1,260.46	1,242.35	-40.00%	0.009951125	-0.01960243
2014/6/2	1,244.35	1,250.89	1,241.04	-54.00%	0.004541451	-0.163959391
2014/6/3	1,244.65	1,248.15	1,241.06	2.00%	0.004032039	0.006346968
2014/6/4	1,243.80	1,250.00	1,243.50	-7.00%	0.003636932	-0.453846154
2014/6/5	1,253.60	1,256.81	1,241.21	79.00%	0.007352625	0.294230769
2014/6/6	1,252.73	1,258.00	1,246.31	-7.00%	0.006596079	0.04918734
2014/6/9	1,252.08	1,257.70	1,251.76	-5.00%	0.003253606	-0.446127946
2014/6/10	1,260.80	1,263.31	1,250.21	70.00%	0.005990782	0.308396947
2014/6/11	1,260.74	1,265.50	1,258.00	0.00%	0.00421123	-0.134666667
2014/6/12	1,273.36	1,275.00	1,260.05	100.00%	0.005944741	0.390301003
2014/6/13	1,277.00	1,278.20	1,271.00	29.00%	0.003656752	0.333333333
2014/6/16	1,271.60	1,285.16	1,270.51	-42.00%	0.007680924	-0.42559727
2014/6/17	1,271.50	1,273.56	1,259.16	-1.00%	0.008092499	0.356944444
2014/6/18	1,278.40	1,280.00	1,266.96	54.00%	0.006360345	0.377300613
2014/6/19	1,320.10	1,322.10	1,276.01	326.00%	0.015093773	0.456606639
2014/6/20	1,314.82	1,322.40	1,306.75	-40.00%	0.008045215	0.015654952
2014/6/23	1,318.10	1,318.61	1,309.91	25.00%	0.004200859	0.44137931
2014/6/24	1,318.30	1,326.60	1,314.15	2.00%	0.00668263	-0.166666667
2014/6/25	1,319.50	1,325.15	1,310.80	9.00%	0.007704005	0.106271777
2014/6/26	1,317.95	1,320.15	1,306.25	-12.00%	0.007526806	0.341726619
2014/6/27	1,315.35	1,322.31	1,312.76	-20.00%	0.00498822	-0.228795812
2014/6/30	1,327.50	1,329.41	1,310.21	92.00%	0.008686337	0.400520833
2014/7/1	1,325.75	1,332.41	1,323.72	-13.00%	0.004592458	-0.266398159
2014/7/2	1,327.45	1,332.21	1,321.32	13.00%	0.005745238	0.062901745
2014/7/3	1,319.80	1,327.70	1,309.95	-58.00%	0.008797726	0.054929577
2014/7/4	1,320.55	1,323.80	1,318.80	6.00%	0.002680104	-0.15
2014/7/7	1,320.20	1,320.30	1,311.90	-3.00%	0.004560073	0.488095238
2014/7/8	1,318.95	1,325.35	1,313.45	-9.00%	0.006375872	-0.037815126
2014/7/9	1,326.70	1,332.69	1,318.50	59.00%	0.006824562	0.077871741
2014/7/10	1,335.55	1,345.65	1,319.34	67.00%	0.011727612	0.116115545
2014/7/11	1,338.15	1,339.54	1,333.87	19.00%	0.0027969	0.254850088
2014/7/14	1,307.15	1,339.71	1,303.21	-232.00%	0.012763886	-0.392054795
2014/7/15	1,294.45	1,314.25	1,292.05	-97.00%	0.010488569	-0.391891892
2014/7/16	1,299.37	1,304.40	1,292.90	38.00%	0.005799299	0.062608696
2014/7/17	1,318.25	1,324.65	1,297.85	145.00%	0.011632666	0.26119403
2014/7/18	1,310.90	1,324.75	1,304.57	-56.00%	0.010215471	-0.186323092
2014/7/21	1,311.90	1,318.51	1,307.01	8.00%	0.006193283	-0.074782609
2014/7/22	1,307.35	1,315.20	1,301.75	-35.00%	0.006950015	-0.083643123
2014/7/23	1,304.15	1,311.31	1,302.61	-24.00%	0.004398341	-0.322988506
2014/7/24	1,293.35	1,305.35	1,287.81	-83.00%	0.008049532	-0.184150513
2014/7/25	1,308.05	1,308.50	1,290.16	114.00%	0.007362663	0.475463468
2014/7/28	1,304.25	1,309.46	1,301.42	-29.00%	0.003918797	-0.14800995
2014/7/29	1,298.75	1,312.75	1,295.85	-42.00%	0.008743526	-0.328402367
2014/7/30	1,295.05	1,302.76	1,291.85	-28.00%	0.005651522	-0.206691109
2014/7/31	1,282.35	1,297.56	1,281.02	-98.00%	0.006749442	-0.419588875
2014/8/1	1,294.10	1,297.20	1,280.90	92.00%	0.006850959	0.309815951
2014/8/4	1,288.35	1,295.81	1,286.17	-44.00%	0.004527808	-0.273858921
2014/8/5	1,288.00	1,293.66	1,282.56	-3.00%	0.006102387	-0.00990991
2014/8/6	1,306.25	1,309.86	1,287.46	142.00%	0.008484648	0.338839286
2014/8/7	1,313.55	1,314.75	1,302.11	56.00%	0.005780508	0.405063291
2014/8/8	1,309.60	1,322.86	1,306.16	-30.00%	0.008812711	-0.294011976
2014/8/11	1,308.10	1,311.66	1,304.96	-11.00%	0.003577445	-0.031343284
2014/8/12	1,308.60	1,317.86	1,305.46	4.00%	0.00670549	-0.246774194
2014/8/13	1,312.86	1,315.60	1,304.90	33.00%	0.005429473	0.243925234
2014/8/14	1,313.24	1,319.60	1,309.19	3.00%	0.005609271	-0.110951009
2014/8/15	1,304.60	1,315.41	1,292.61	-66.00%	0.011741332	0.025877193
2014/8/18	1,297.46	1,304.07	1,295.72	-55.00%	0.003324976	-0.291616766
2014/8/19	1,295.50	1,302.61	1,293.96	-15.00%	0.004609593	-0.321965318
2014/8/20	1,292.15	1,297.91	1,288.04	-26.00%	0.005143098	-0.083586626
2014/8/21	1,277.25	1,291.80	1,273.32	-115.00%	0.007338244	-0.287337662
2014/8/22	1,281.23	1,283.50	1,274.49	31.00%	0.004453348	0.248057714
2014/8/25	1,276.60	1,281.06	1,274.42	-36.00%	0.003358947	-0.171686747
2014/8/26	1,280.90	1,291.06	1,275.50	34.00%	0.008346618	-0.152956298
2014/8/27	1,282.95	1,288.00	1,280.40	16.00%	0.004104566	-0.164473684
2014/8/28	1,290.00	1,296.76	1,283.02	55.00%	0.006687139	0.008005822
2014/8/29	1,287.57	1,291.80	1,283.66	-19.00%	0.004280681	-0.01965602
2014/9/1	1,287.30	1,290.36	1,282.80	-2.00%	0.004160445	0.095238095
2014/9/2	1,265.90	1,288.10	1,262.92	-166.00%	0.0090667	-0.381652105
2014/9/3	1,269.07	1,271.80	1,261.69	25.00%	0.005464941	0.229970326
2014/9/4	1,261.10	1,276.76	1,260.26	-63.00%	0.008402683	-0.449090909
2014/9/5	1,268.85	1,273.71	1,257.16	61.00%	0.008397462	0.206344411
2014/9/8	1,255.70	1,271.85	1,251.50	-104.00%	0.009408808	-0.293611794
2014/9/9	1,256.20	1,258.25	1,247.41	4.00%	0.006133042	0.310885609
2014/9/10	1,248.75	1,258.15	1,243.91	-59.00%	0.007153949	-0.16011236
2014/9/11	1,240.75	1,250.46	1,234.97	-64.00%	0.007879565	-0.126856036
2014/9/12	1,228.63	1,242.04	1,227.75	-98.00%	0.005506718	-0.438418474
2014/9/15	1,233.00	1,238.56	1,225.56	36.00%	0.007099037	0.072307692
2014/9/16	1,235.20	1,242.16	1,231.92	18.00%	0.005782246	-0.1796875
2014/9/17	1,223.25	1,239.46	1,221.67	-97.00%	0.008324794	-0.41118606
2014/9/18	1,225.45	1,228.06	1,216.27	18.00%	0.006742791	0.278625954
2014/9/19	1,216.45	1,228.86	1,213.87	-73.00%	0.007347291	-0.327885257
2014/9/22	1,215.05	1,220.70	1,208.72	-12.00%	0.006944215	0.028380634
2014/9/23	1,222.95	1,235.06	1,214.11	65.00%	0.011492533	-0.078042959
2014/9/24	1,217.05	1,226.16	1,215.96	-48.00%	0.00512608	-0.393137255
2014/9/25	1,222.62	1,224.88	1,207.03	46.00%	0.010009595	0.373389356
2014/9/26	1,219.51	1,230.50	1,212.54	-25.00%	0.010291974	-0.111915367
2014/9/29	1,215.95	1,223.76	1,214.78	-29.00%	0.004947737	-0.369710468
2014/9/30	1,209.24	1,219.96	1,204.90	-55.00%	0.008018988	-0.211819389
2014/10/1	1,213.65	1,219.66	1,204.75	36.00%	0.008373038	0.096914822
2014/10/2	1,213.50	1,221.84	1,208.69	-1.00%	0.00766809	-0.134220532
2014/10/3	1,191.20	1,215.90	1,190.14	-184.00%	0.009530526	-0.458850932
2014/10/6	1,207.15	1,209.20	1,183.96	134.00%	0.012610019	0.418779715
2014/10/7	1,209.00	1,213.06	1,202.91	15.00%	0.00587252	0.1
2014/10/8	1,221.70	1,223.84	1,205.12	105.00%	0.008884373	0.385683761
2014/10/9	1,224.15	1,233.60	1,219.15	20.00%	0.008277162	-0.153979239
2014/10/10	1,223.48	1,225.84	1,217.60	-5.00%	0.004762043	0.213592233
2014/10/13	1,237.15	1,237.65	1,223.34	112.00%	0.004449423	0.465059399
2014/10/14	1,232.75	1,238.30	1,231.25	-36.00%	0.003394619	-0.287234043
2014/10/15	1,241.07	1,249.80	1,222.17	67.00%	0.015380936	0.184039088
2014/10/16	1,239.10	1,245.60	1,235.75	-16.00%	0.005470604	-0.159898477
2014/10/17	1,238.19	1,242.30	1,231.99	-7.00%	0.005859639	0.101357905
2014/10/20	1,246.60	1,248.94	1,234.70	68.00%	0.007031703	0.335674157
2014/10/21	1,249.30	1,255.60	1,245.40	22.00%	0.005670611	-0.117647059
2014/10/22	1,241.03	1,250.08	1,240.66	-66.00%	0.003199105	-0.460721868
2014/10/23	1,232.15	1,244.96	1,226.43	-72.00%	0.0096624	-0.191311387
2014/10/24	1,231.46	1,234.70	1,229.10	-6.00%	0.003167572	-0.078571429
2014/10/27	1,225.40	1,232.26	1,225.06	-49.00%	0.002746769	-0.452777778
2014/10/28	1,228.40	1,235.81	1,222.90	24.00%	0.007322453	-0.073973664
2014/10/29	1,211.80	1,230.86	1,208.52	-135.00%	0.009861106	-0.353178156
2014/10/30	1,198.90	1,216.76	1,195.96	-106.00%	0.010306693	-0.358653846
2014/10/31	1,174.42	1,203.30	1,161.75	-204.00%	0.021273948	-0.195066185
2014/11/3	1,165.35	1,174.17	1,162.17	-77.00%	0.005716628	-0.235
2014/11/4	1,168.30	1,174.30	1,164.00	25.00%	0.006072903	-0.082524272
2014/11/5	1,141.40	1,169.85	1,137.70	-230.00%	0.013349862	-0.384914463
2014/11/6	1,141.20	1,149.70	1,138.10	-2.00%	0.007193363	-0.232758621
2014/11/7	1,176.65	1,178.99	1,132.25	311.00%	0.021298638	0.449935815
2014/11/10	1,150.60	1,179.41	1,147.45	-221.00%	0.011768932	-0.401439299
2014/11/11	1,164.80	1,173.60	1,146.32	123.00%	0.014795413	0.177419355
2014/11/12	1,160.92	1,170.37	1,157.51	-33.00%	0.007561386	-0.234836703
2014/11/13	1,161.96	1,168.12	1,154.24	9.00%	0.008443579	0.056195965
2014/11/14	1,188.25	1,193.74	1,147.04	226.00%	0.02459299	0.382441113
2014/11/17	1,186.55	1,194.26	1,181.62	-14.00%	0.007445384	-0.109968354
2014/11/18	1,197.55	1,205.00	1,183.30	93.00%	0.011467939	0.156682028
2014/11/19	1,183.30	1,202.77	1,175.97	-119.00%	0.014081279	-0.226492537
2014/11/20	1,193.75	1,197.31	1,176.87	88.00%	0.010897611	0.325831703
2014/11/21	1,201.40	1,208.01	1,186.95	64.00%	0.011799669	0.186134853
2014/11/24	1,197.40	1,204.24	1,192.85	-33.00%	0.006376602	-0.100526778
2014/11/25	1,201.19	1,203.40	1,190.80	32.00%	0.007216827	0.324603175
2014/11/26	1,197.90	1,202.61	1,195.02	-27.00%	0.004190243	-0.12055336
2014/11/27	1,191.75	1,200.10	1,185.95	-51.00%	0.007695294	-0.090106007
2014/11/28	1,167.35	1,191.56	1,165.35	-205.00%	0.009702928	-0.423693247
2014/12/1	1,210.90	1,221.46	1,143.38	373.00%	0.040693565	0.364754098
2014/12/2	1,199.01	1,213.05	1,192.32	-98.00%	0.010579617	-0.177279305
2014/12/3	1,209.64	1,214.95	1,194.65	89.00%	0.010573912	0.238423645
2014/12/4	1,205.78	1,213.70	1,201.53	-32.00%	0.006840977	-0.150780608
2014/12/5	1,192.05	1,208.20	1,186.50	-114.00%	0.01067293	-0.244239631
2014/12/8	1,203.20	1,208.59	1,187.31	94.00%	0.01141537	0.246710526
2014/12/9	1,230.85	1,238.55	1,199.45	230.00%	0.017887891	0.303069054
2014/12/10	1,226.75	1,238.25	1,224.78	-33.00%	0.007529192	-0.353749072
2014/12/11	1,227.95	1,233.20	1,216.30	10.00%	0.009761695	0.189349112
2014/12/12	1,222.60	1,228.38	1,215.98	-44.00%	0.0066541	0.033870968
2014/12/15	1,192.60	1,224.24	1,190.97	-245.00%	0.011999662	-0.451006913
2014/12/16	1,196.60	1,221.79	1,188.80	34.00%	0.019346582	-0.263564717
2014/12/17	1,188.70	1,203.40	1,184.23	-66.00%	0.01057048	-0.266823161
2014/12/18	1,198.40	1,213.55	1,188.65	82.00%	0.013824333	-0.108433735
2014/12/19	1,195.95	1,202.10	1,193.90	-20.00%	0.004653956	-0.25
2014/12/22	1,175.05	1,202.18	1,170.56	-175.00%	0.015537017	-0.358001265
2014/12/23	1,175.68	1,185.49	1,172.59	5.00%	0.00776424	-0.260465116
2014/12/24	1,173.80	1,181.80	1,173.05	-16.00%	0.005183165	-0.414285714
2014/12/26	1,195.40	1,199.75	1,173.45	184.00%	0.010568759	0.33460076
2014/12/29	1,183.10	1,197.79	1,179.35	-103.00%	0.008753067	-0.296637744
2014/12/30	1,200.24	1,210.29	1,180.89	145.00%	0.015000173	0.158163265
2014/12/31	1,183.95	1,204.00	1,179.55	-136.00%	0.011731208	-0.3200409
2015/1/1	1,181.97	1,184.53	1,181.97	-17.00%	0.001196772	-0.5
2015/1/2	1,189.18	1,194.60	1,168.75	61.00%	0.015126171	0.29032882
2015/1/5	1,204.45	1,208.15	1,183.45	128.00%	0.01230695	0.350202429
2015/1/6	1,219.20	1,223.15	1,201.85	122.00%	0.00998773	0.314553991
2015/1/7	1,210.80	1,219.85	1,209.20	-69.00%	0.004268779	-0.349765258
2015/1/8	1,208.98	1,216.65	1,204.67	-15.00%	0.006964241	-0.140233723
2015/1/9	1,223.40	1,224.00	1,207.45	119.00%	0.006543323	0.463746224
2015/1/12	1,233.64	1,236.29	1,218.56	84.00%	0.008672577	0.350535815
2015/1/13	1,230.88	1,244.12	1,227.53	-22.00%	0.009420801	-0.298071127
2015/1/14	1,229.95	1,244.40	1,224.95	-8.00%	0.011168997	-0.242930591
2015/1/15	1,261.64	1,266.59	1,226.18	258.00%	0.016530545	0.377505568
2015/1/16	1,280.30	1,281.99	1,255.37	148.00%	0.011834488	0.436513899
2015/1/19	1,277.08	1,281.63	1,272.22	-25.00%	0.005066866	0.016471838
2015/1/20	1,293.94	1,297.23	1,274.09	132.00%	0.009514722	0.357821953
2015/1/21	1,293.44	1,305.38	1,285.59	-4.00%	0.010821636	-0.103335018
2015/1/22	1,301.73	1,306.70	1,279.55	64.00%	0.01430247	0.31694291
2015/1/23	1,294.55	1,302.90	1,284.66	-55.00%	0.009445359	0.042214912
2015/1/26	1,281.24	1,299.14	1,276.14	-103.00%	0.011107209	-0.27826087
2015/1/27	1,292.35	1,297.77	1,272.58	87.00%	0.012752417	0.284835252
2015/1/28	1,285.10	1,294.55	1,281.50	-56.00%	0.00625067	-0.224137931
2015/1/29	1,257.25	1,286.25	1,252.61	-217.00%	0.012670136	-0.362068966
2015/1/30	1,283.55	1,285.35	1,257.25	209.00%	0.009024155	0.43594306
2015/2/2	1,275.44	1,283.85	1,266.93	-63.00%	0.008875406	0.002955083
2015/2/3	1,260.20	1,285.59	1,255.70	-119.00%	0.01487598	-0.349447976
2015/2/4	1,270.05	1,272.20	1,256.85	78.00%	0.007096364	0.359934853
2015/2/5	1,264.70	1,274.00	1,256.52	-42.00%	0.009445327	-0.032036613
2015/2/6	1,233.72	1,269.30	1,228.75	-245.00%	0.016893861	-0.377435265
2015/2/9	1,239.68	1,244.35	1,234.54	48.00%	0.005130861	0.023955148
2015/2/10	1,234.00	1,246.00	1,230.70	-46.00%	0.008289256	-0.284313725
2015/2/11	1,219.16	1,239.30	1,218.26	-120.00%	0.009572198	-0.457224335
2015/2/12	1,222.50	1,232.90	1,216.75	27.00%	0.009159348	-0.143962848
2015/2/13	1,229.70	1,235.70	1,221.01	59.00%	0.007607114	0.091558884
2015/2/16	1,231.47	1,236.88	1,228.01	14.00%	0.004894493	-0.109921082
2015/2/17	1,209.40	1,234.15	1,203.70	-179.00%	0.013764994	-0.312807882
2015/2/18	1,212.99	1,212.99	1,197.95	30.00%	0.008688996	0.5
2015/2/19	1,207.45	1,223.50	1,205.40	-46.00%	0.010222513	-0.386740331
2015/2/20	1,202.39	1,215.39	1,198.43	-42.00%	0.009608551	-0.266509434
2015/2/23	1,201.92	1,210.70	1,191.51	-4.00%	0.011315394	0.042470036
2015/2/24	1,199.89	1,204.60	1,191.30	-17.00%	0.007818717	0.145864662
2015/2/25	1,204.80	1,212.20	1,199.50	41.00%	0.006963808	-0.082677165
2015/2/26	1,209.05	1,220.75	1,203.95	35.00%	0.009640301	-0.196428571
2015/2/27	1,213.15	1,219.90	1,204.65	34.00%	0.008701988	0.057377049
2015/3/2	1,207.10	1,223.60	1,204.60	-50.00%	0.010542205	-0.368421053
2015/3/3	1,203.80	1,215.09	1,195.39	-27.00%	0.011440689	-0.073096447
2015/3/4	1,199.85	1,209.40	1,198.25	-33.00%	0.006244684	-0.356502242
2015/3/5	1,198.60	1,209.70	1,196.40	-10.00%	0.007830997	-0.334586466
2015/3/6	1,167.21	1,201.29	1,163.94	-262.00%	0.014933833	-0.412449799
2015/3/9	1,167.30	1,176.15	1,166.15	1.00%	0.00602641	-0.385
2015/3/10	1,161.93	1,171.35	1,156.35	-46.00%	0.008693791	-0.128
2015/3/11	1,154.80	1,165.95	1,147.85	-61.00%	0.010345662	-0.116022099
2015/3/12	1,153.70	1,166.70	1,148.90	-10.00%	0.010893671	-0.230337079
2015/3/13	1,159.48	1,162.55	1,151.80	50.00%	0.005844056	0.214418605
2015/3/16	1,154.59	1,164.46	1,150.60	-42.00%	0.008212354	-0.212121212
2015/3/17	1,149.30	1,159.85	1,143.61	-46.00%	0.009568829	-0.149630542
2015/3/18	1,167.25	1,174.61	1,145.90	156.00%	0.01457417	0.24364333
2015/3/19	1,171.30	1,177.86	1,160.06	35.00%	0.010563178	0.131460674
2015/3/20	1,182.68	1,188.30	1,168.55	97.00%	0.010013281	0.215443038
2015/3/23	1,189.30	1,192.10	1,179.45	56.00%	0.007352983	0.278656126
2015/3/24	1,193.13	1,195.70	1,185.25	32.00%	0.005891249	0.254066986
2015/3/25	1,195.45	1,199.90	1,186.65	19.00%	0.007750303	0.164150943
2015/3/26	1,204.38	1,219.80	1,194.50	75.00%	0.014155656	-0.109486166
2015/3/27	1,199.30	1,206.70	1,192.91	-42.00%	0.007726281	-0.03662074
2015/3/30	1,186.20	1,199.50	1,182.55	-109.00%	0.007580821	-0.284660767
2015/3/31	1,183.50	1,191.20	1,178.45	-23.00%	0.007554387	-0.103921569
2015/4/1	1,204.10	1,209.00	1,180.35	174.00%	0.013033239	0.328970332
2015/4/2	1,202.59	1,208.15	1,195.75	-13.00%	0.007208069	0.051612903
2015/4/3	1,210.90	1,212.74	1,200.11	69.00%	0.005686279	0.354315123
2015/4/6	1,214.70	1,224.50	1,213.85	31.00%	0.006200716	-0.420187793
2015/4/7	1,208.60	1,215.91	1,207.45	-50.00%	0.003812093	-0.364066194
2015/4/8	1,202.80	1,212.60	1,197.85	-48.00%	0.008077432	-0.16440678
2015/4/9	1,195.01	1,203.76	1,192.86	-65.00%	0.004875789	-0.302752294
2015/4/10	1,208.05	1,211.10	1,193.30	109.00%	0.007651038	0.328651685
2015/4/13	1,198.85	1,209.83	1,196.81	-76.00%	0.006243769	-0.343317972
2015/4/14	1,193.58	1,202.10	1,184.18	-44.00%	0.010235045	0.024553571
2015/4/15	1,202.05	1,205.35	1,189.38	71.00%	0.008236079	0.293362555
2015/4/16	1,197.65	1,209.60	1,195.06	-37.00%	0.008197488	-0.321870702
2015/4/17	1,204.65	1,208.10	1,197.28	58.00%	0.005538051	0.181146026
2015/4/20	1,196.50	1,209.40	1,191.54	-68.00%	0.009581111	-0.222284434
2015/4/21	1,202.68	1,204.40	1,193.30	52.00%	0.005798124	0.345045045
2015/4/22	1,187.30	1,205.20	1,185.73	-128.00%	0.008211378	-0.419363123
2015/4/23	1,194.00	1,198.40	1,184.05	56.00%	0.007829576	0.193379791
2015/4/24	1,179.38	1,196.51	1,175.24	-122.00%	0.010024342	-0.305359661
2015/4/27	1,202.00	1,207.46	1,178.75	192.00%	0.012395436	0.309822362
2015/4/28	1,212.10	1,215.50	1,199.30	84.00%	0.008169912	0.290123457
2015/4/29	1,204.80	1,213.70	1,201.63	-60.00%	0.005982405	-0.237365369
2015/4/30	1,184.37	1,207.52	1,177.32	-170.00%	0.0142405	-0.266556291
2015/5/1	1,178.50	1,185.26	1,170.60	-50.00%	0.008228776	0.03888131
2015/5/4	1,188.25	1,193.45	1,177.88	83.00%	0.007897165	0.166024406
2015/5/5	1,193.33	1,200.10	1,185.90	43.00%	0.008053979	0.023239437
2015/5/6	1,191.80	1,197.90	1,188.30	-13.00%	0.005651978	-0.135416667
2015/5/7	1,184.80	1,193.30	1,179.16	-59.00%	0.007599765	-0.101131542
2015/5/8	1,188.15	1,193.61	1,182.13	28.00%	0.006595541	0.024390244
2015/5/11	1,184.20	1,192.10	1,179.50	-33.00%	0.007095815	-0.126984127
2015/5/12	1,193.50	1,197.00	1,181.05	79.00%	0.008006874	0.280564263
2015/5/13	1,215.73	1,219.30	1,191.30	186.00%	0.011678949	0.3725
2015/5/14	1,221.52	1,227.44	1,212.05	48.00%	0.008423164	0.115334633
2015/5/15	1,223.85	1,226.75	1,211.55	19.00%	0.008783806	0.309210526
2015/5/18	1,225.74	1,232.70	1,221.50	15.00%	0.006355065	-0.121428571
2015/5/19	1,207.51	1,225.57	1,205.56	-149.00%	0.007228121	-0.402548726
2015/5/20	1,209.28	1,213.47	1,203.02	15.00%	0.006089788	0.099043062
2015/5/21	1,206.45	1,212.95	1,201.91	-23.00%	0.00619231	-0.088768116
2015/5/22	1,206.38	1,215.20	1,201.70	-1.00%	0.007914652	-0.153333333
2015/5/25	1,207.17	1,208.97	1,202.92	7.00%	0.003389581	0.202479339
2015/5/26	1,187.30	1,208.00	1,186.10	-165.00%	0.007638134	-0.445205479
2015/5/27	1,188.15	1,191.55	1,184.51	7.00%	0.004179877	0.017045455
2015/5/28	1,188.45	1,192.75	1,181.30	3.00%	0.00683326	0.124454148
2015/5/29	1,190.50	1,193.81	1,187.08	17.00%	0.003885745	0.008172363
2015/6/1	1,189.15	1,204.81	1,184.60	-11.00%	0.011963732	-0.274863929
2015/6/2	1,193.38	1,196.12	1,185.48	36.00%	0.005883356	0.242481203
2015/6/3	1,185.50	1,195.81	1,180.18	-66.00%	0.008216242	-0.159628919
2015/6/4	1,176.26	1,186.41	1,172.76	-78.00%	0.006566595	-0.243589744
2015/6/5	1,172.00	1,179.35	1,163.10	-36.00%	0.009436784	0.047692308
2015/6/8	1,173.95	1,178.10	1,169.20	17.00%	0.004811845	0.033707865
2015/6/9	1,176.70	1,183.40	1,172.75	23.00%	0.006293359	-0.129107981
2015/6/10	1,186.48	1,192.60	1,175.35	83.00%	0.008943844	0.145217391
2015/6/11	1,182.30	1,188.21	1,176.16	-35.00%	0.006859279	0.009543568
2015/6/12	1,180.80	1,184.70	1,176.93	-13.00%	0.004616555	-0.001930502
2015/6/15	1,186.40	1,190.80	1,173.02	47.00%	0.010338752	0.252530934
2015/6/16	1,181.86	1,188.11	1,176.13	-38.00%	0.006830906	-0.021702838
2015/6/17	1,185.45	1,189.40	1,174.48	30.00%	0.008744632	0.235254692
2015/6/18	1,201.42	1,206.00	1,183.81	135.00%	0.010052028	0.293600721
2015/6/19	1,200.51	1,204.75	1,198.70	-8.00%	0.00343254	-0.200826446
2015/6/22	1,185.45	1,201.50	1,182.65	-125.00%	0.007877045	-0.351458886
2015/6/23	1,178.44	1,188.70	1,176.32	-59.00%	0.006285538	-0.328756058
2015/6/24	1,175.20	1,180.30	1,171.43	-27.00%	0.00509124	-0.074971815
2015/6/25	1,173.33	1,178.70	1,171.52	-16.00%	0.00420078	-0.247910864
2015/6/26	1,175.07	1,179.09	1,168.74	15.00%	0.006176098	0.111594203
2015/6/29	1,180.36	1,187.32	1,173.99	45.00%	0.007622451	-0.022130533
2015/6/30	1,172.60	1,180.80	1,166.75	-66.00%	0.007500158	-0.083629893
2015/7/1	1,168.80	1,175.30	1,167.43	-32.00%	0.004277013	-0.32592122
2015/7/2	1,166.15	1,169.11	1,157.25	-23.00%	0.007115853	0.250421585
2015/7/3	1,167.94	1,170.50	1,164.96	15.00%	0.003242485	0.037906137
2015/7/6	1,170.15	1,175.20	1,163.30	19.00%	0.007020101	0.075630252
2015/7/7	1,155.55	1,170.65	1,148.45	-125.00%	0.010923487	-0.18018018
2015/7/8	1,158.28	1,165.03	1,147.18	24.00%	0.010805042	0.121848739
2015/7/9	1,159.65	1,167.46	1,156.20	12.00%	0.006855525	-0.193605684
2015/7/10	1,163.96	1,165.50	1,157.90	37.00%	0.004038732	0.297368421
2015/7/13	1,158.00	1,164.60	1,151.18	-51.00%	0.007707211	0.008196721
2015/7/14	1,155.53	1,159.96	1,153.04	-21.00%	0.004010046	-0.14017341
2015/7/15	1,149.65	1,156.96	1,143.83	-51.00%	0.00734556	-0.056740289
2015/7/16	1,145.15	1,149.90	1,142.60	-39.00%	0.004031224	-0.150684932
2015/7/17	1,134.10	1,146.10	1,131.20	-96.00%	0.006774802	-0.305369128
2015/7/20	1,096.95	1,133.35	1,088.45	-328.00%	0.02004436	-0.310690423
2015/7/21	1,101.41	1,109.87	1,097.05	41.00%	0.008087946	-0.159906396
2015/7/22	1,093.45	1,103.56	1,087.39	-72.00%	0.009512792	-0.125231911
2015/7/23	1,090.80	1,106.00	1,087.01	-24.00%	0.012099028	-0.300421274
2015/7/24	1,099.10	1,102.35	1,077.75	76.00%	0.015295362	0.367886179
2015/7/27	1,094.42	1,105.30	1,089.19	-43.00%	0.00997643	-0.175356921
2015/7/28	1,095.35	1,099.00	1,091.40	8.00%	0.004878512	0.019736842
2015/7/29	1,096.69	1,101.85	1,090.21	12.00%	0.007489048	0.056701031
2015/7/30	1,088.99	1,099.82	1,083.36	-70.00%	0.009427819	-0.157958688
2015/7/31	1,095.65	1,103.38	1,079.75	61.00%	0.014797663	0.172873466
2015/8/3	1,086.50	1,098.15	1,085.92	-84.00%	0.005963803	-0.452575634
2015/8/4	1,087.45	1,095.05	1,081.05	9.00%	0.00908529	-0.042857143
2015/8/5	1,085.05	1,092.16	1,082.85	-22.00%	0.005886711	-0.263694952
2015/8/6	1,089.41	1,094.30	1,083.60	40.00%	0.006462812	0.042990654
2015/8/7	1,094.20	1,099.90	1,083.16	44.00%	0.010505925	0.159498208
2015/8/10	1,104.51	1,109.20	1,089.80	94.00%	0.01108523	0.258247423
2015/8/11	1,109.01	1,119.40	1,093.65	41.00%	0.016273564	0.096504854
2015/8/12	1,125.30	1,125.80	1,101.75	147.00%	0.012235332	0.479209979
2015/8/13	1,115.05	1,126.71	1,113.42	-91.00%	0.006059241	-0.377351392
2015/8/14	1,114.11	1,121.40	1,111.81	-8.00%	0.006063129	-0.26016684
2015/8/17	1,117.66	1,123.05	1,113.70	32.00%	0.005636486	-0.076470588
2015/8/18	1,118.01	1,121.60	1,109.55	3.00%	0.007660681	0.202074689
2015/8/19	1,134.46	1,134.66	1,116.35	147.00%	0.007000568	0.489077007
2015/8/20	1,153.16	1,154.50	1,132.81	165.00%	0.008344539	0.438220378
2015/8/21	1,161.05	1,168.80	1,148.85	68.00%	0.011565273	0.111528822
2015/8/24	1,155.05	1,167.90	1,146.75	-52.00%	0.012327773	-0.107565012
2015/8/25	1,140.65	1,157.20	1,134.90	-125.00%	0.011170391	-0.242152466
2015/8/26	1,125.55	1,147.00	1,117.75	-132.00%	0.016134307	-0.233333333
2015/8/27	1,125.71	1,129.80	1,118.15	1.00%	0.007346187	0.148927039
2015/8/28	1,133.96	1,141.20	1,123.70	73.00%	0.009974176	0.086285714
2015/8/31	1,134.50	1,136.80	1,125.96	5.00%	0.006763695	0.287822878
2015/9/1	1,140.11	1,147.57	1,134.51	49.00%	0.007626407	-0.071209801
2015/9/2	1,134.05	1,143.00	1,132.31	-53.00%	0.005942584	-0.337231057
2015/9/3	1,125.25	1,134.50	1,121.75	-78.00%	0.006365893	-0.225490196
2015/9/4	1,123.00	1,130.20	1,117.15	-20.00%	0.008128761	-0.051724138
2015/9/7	1,119.47	1,124.88	1,116.58	-31.00%	0.004809176	-0.151807229
2015/9/8	1,121.80	1,126.80	1,118.45	21.00%	0.005091177	-0.098802395
2015/9/9	1,106.10	1,125.80	1,101.51	-140.00%	0.012611268	-0.311033347
2015/9/10	1,111.55	1,115.30	1,104.00	49.00%	0.006696696	0.168141593
2015/9/11	1,107.90	1,113.40	1,098.75	-33.00%	0.009172268	0.124573379
2015/9/14	1,108.80	1,110.70	1,103.40	8.00%	0.004640666	0.239726027
2015/9/15	1,105.40	1,109.80	1,102.91	-31.00%	0.004118518	-0.138606676
2015/9/16	1,119.55	1,124.70	1,103.95	128.00%	0.010554553	0.251807229
2015/9/17	1,131.40	1,133.40	1,115.40	106.00%	0.008945458	0.388888889
2015/9/18	1,139.40	1,141.90	1,127.30	71.00%	0.007796361	0.328767123
2015/9/21	1,133.30	1,140.10	1,130.00	-54.00%	0.005333761	-0.173267327
2015/9/22	1,124.80	1,136.60	1,121.18	-75.00%	0.008488296	-0.265239948
2015/9/23	1,130.40	1,134.40	1,121.75	50.00%	0.007129126	0.183794466
2015/9/24	1,154.01	1,156.70	1,130.45	209.00%	0.0099797	0.39752381
2015/9/25	1,146.24	1,151.18	1,140.84	-67.00%	0.005862257	0.022243714
2015/9/28	1,132.05	1,148.30	1,128.10	-124.00%	0.010038513	-0.304455446
2015/9/29	1,127.46	1,134.90	1,124.35	-41.00%	0.006057286	-0.20521327
2015/9/30	1,115.00	1,128.20	1,112.00	-111.00%	0.007514886	-0.314814815
2015/10/1	1,113.55	1,119.29	1,111.13	-13.00%	0.005106198	-0.203431373
2015/10/2	1,138.14	1,141.90	1,104.52	221.00%	0.019406543	0.39941145
2015/10/5	1,135.75	1,141.95	1,129.73	-21.00%	0.007543558	-0.007364975
2015/10/6	1,147.11	1,151.61	1,135.11	100.00%	0.008061538	0.227272727
2015/10/7	1,145.40	1,153.70	1,141.96	-15.00%	0.00719819	-0.206984668
2015/10/8	1,138.96	1,151.60	1,136.90	-56.00%	0.008370146	-0.359863946
2015/10/9	1,157.53	1,160.20	1,138.80	163.00%	0.008529571	0.375233645
2015/10/12	1,164.00	1,169.40	1,154.90	56.00%	0.007626719	0.127586207
2015/10/13	1,168.80	1,169.00	1,151.56	41.00%	0.010312006	0.48853211
2015/10/14	1,185.19	1,190.38	1,164.05	140.00%	0.013145709	0.302886441
2015/10/15	1,183.11	1,191.04	1,176.37	-18.00%	0.008760979	-0.040558964
2015/10/16	1,177.20	1,184.50	1,174.25	-50.00%	0.005550231	-0.212195122
2015/10/19	1,170.45	1,177.90	1,168.25	-57.00%	0.005015443	-0.272020725
2015/10/20	1,176.11	1,180.70	1,167.15	48.00%	0.007705671	0.161254613
2015/10/21	1,167.10	1,179.60	1,163.90	-77.00%	0.008266745	-0.296178344
2015/10/22	1,166.05	1,172.20	1,162.90	-9.00%	0.005617133	-0.161290323
2015/10/23	1,164.26	1,179.80	1,159.16	-15.00%	0.012500171	-0.252906977
2015/10/26	1,163.20	1,169.60	1,162.30	-9.00%	0.00439681	-0.376712329
2015/10/27	1,166.95	1,168.90	1,160.91	32.00%	0.00435763	0.255944931
2015/10/28	1,156.10	1,182.90	1,152.40	-93.00%	0.017614298	-0.378688525
2015/10/29	1,145.91	1,162.76	1,144.60	-88.00%	0.009683152	-0.427863436
2015/10/30	1,142.38	1,150.47	1,139.48	-31.00%	0.006051315	-0.236123749
2015/11/2	1,133.75	1,143.01	1,132.75	-76.00%	0.004754628	-0.402534113
2015/11/3	1,117.60	1,138.30	1,114.48	-142.00%	0.012041474	-0.369017632
2015/11/4	1,107.44	1,122.85	1,106.38	-91.00%	0.008758118	-0.435640559
2015/11/5	1,103.95	1,111.61	1,102.75	-32.00%	0.005290917	-0.364559819
2015/11/6	1,088.64	1,110.68	1,085.29	-139.00%	0.013868026	-0.368058291
2015/11/9	1,092.10	1,095.88	1,088.34	32.00%	0.004733264	-0.00132626
2015/11/10	1,089.91	1,094.90	1,085.45	-20.00%	0.006020717	-0.028042328
2015/11/11	1,086.14	1,093.69	1,084.04	-35.00%	0.005903358	-0.28238342
2015/11/12	1,085.05	1,089.60	1,074.66	-10.00%	0.009773098	0.195448461
2015/11/13	1,083.64	1,088.29	1,080.04	-13.00%	0.005327025	-0.063636364
2015/11/16	1,082.85	1,098.29	1,081.32	-7.00%	0.010624154	-0.409840896
2015/11/17	1,070.37	1,084.82	1,065.59	-115.00%	0.010376183	-0.251430057
2015/11/18	1,071.14	1,073.18	1,065.34	7.00%	0.005176016	0.239795918
2015/11/19	1,082.40	1,086.50	1,069.75	105.00%	0.008846865	0.255223881
2015/11/20	1,078.10	1,087.80	1,075.68	-40.00%	0.007556336	-0.300330033
2015/11/23	1,069.34	1,077.01	1,067.00	-81.00%	0.004870707	-0.266233766
2015/11/24	1,075.49	1,080.89	1,068.99	58.00%	0.006953108	0.046218487
2015/11/25	1,071.39	1,080.85	1,067.75	-38.00%	0.008288472	-0.222137405
2015/11/26	1,072.25	1,075.46	1,070.35	8.00%	0.003370297	-0.128180039
2015/11/27	1,058.81	1,073.90	1,052.86	-125.00%	0.011830355	-0.217205323
2015/11/30	1,064.42	1,068.90	1,053.10	53.00%	0.009794918	0.216455696
2015/12/1	1,069.49	1,074.72	1,063.38	48.00%	0.006939203	0.038800705
2015/12/2	1,053.69	1,071.55	1,050.63	-148.00%	0.010392763	-0.353728489
2015/12/3	1,062.57	1,065.80	1,046.25	84.00%	0.012021852	0.334782609
2015/12/4	1,086.99	1,089.09	1,058.14	230.00%	0.014532465	0.432148627
2015/12/7	1,070.39	1,087.00	1,070.06	-153.00%	0.006430188	-0.480519481
2015/12/8	1,074.69	1,078.85	1,067.63	40.00%	0.006986167	0.129233512
2015/12/9	1,073.21	1,085.60	1,069.59	-14.00%	0.010503784	-0.273891318
2015/12/10	1,071.54	1,076.46	1,069.70	-16.00%	0.004355065	-0.227810651
2015/12/11	1,074.89	1,079.98	1,062.38	31.00%	0.01148254	0.210795455
2015/12/14	1,062.90	1,077.70	1,062.77	-112.00%	0.007594832	-0.491292699
2015/12/15	1,060.74	1,068.89	1,059.59	-20.00%	0.006073205	-0.376344086
2015/12/16	1,072.94	1,078.59	1,060.64	115.00%	0.009491131	0.185236769
2015/12/17	1,051.74	1,073.09	1,047.64	-198.00%	0.01157759	-0.338899804
2015/12/18	1,066.19	1,070.79	1,051.05	137.00%	0.010023448	0.266970618
2015/12/21	1,078.44	1,081.88	1,063.88	115.00%	0.009371934	0.308888889
2015/12/22	1,072.36	1,081.00	1,071.85	-56.00%	0.00488355	-0.444262295
2015/12/23	1,070.35	1,075.75	1,068.25	-19.00%	0.004835408	-0.22
2015/12/24	1,075.88	1,077.85	1,070.05	52.00%	0.004244509	0.247435897
2015/12/25	1,075.88	1,075.88	1,075.88	0.00%	0	#DIV/0!
2015/12/28	1,069.05	1,077.15	1,066.30	-63.00%	0.005911092	-0.246543779
2015/12/29	1,068.99	1,075.79	1,067.29	-1.00%	0.005633725	-0.3
2015/12/30	1,061.45	1,072.85	1,059.55	-71.00%	0.007504241	-0.357142857
2015/12/31	1,061.30	1,063.68	1,058.38	-1.00%	0.003537556	0.050943396
2016/1/1	1,060.74	1,061.41	1,060.74	-5.00%	0.000351094	-0.5
2016/1/4	1,074.70	1,083.70	1,061.90	132.00%	0.013320614	0.087155963
2016/1/5	1,077.66	1,082.30	1,072.70	28.00%	0.00606771	0.016666667
2016/1/6	1,094.45	1,095.45	1,074.70	156.00%	0.009401102	0.451807229
2016/1/7	1,109.25	1,110.20	1,091.09	135.00%	0.008967697	0.450287807
2016/1/8	1,104.24	1,112.40	1,093.93	-45.00%	0.011503036	0.058202491
2016/1/11	1,094.26	1,108.51	1,093.91	-90.00%	0.007499766	-0.476027397
2016/1/12	1,087.05	1,099.54	1,083.61	-66.00%	0.009459974	-0.284055242
2016/1/13	1,093.49	1,095.68	1,079.64	59.00%	0.00982976	0.363466334
2016/1/14	1,078.00	1,095.36	1,071.40	-142.00%	0.012856963	-0.224540902
2016/1/15	1,089.10	1,097.59	1,076.18	103.00%	0.012382567	0.103456329
2016/1/18	1,088.90	1,093.26	1,087.25	-2.00%	0.003892458	-0.225457571
2016/1/19	1,087.12	1,094.70	1,082.95	-16.00%	0.007579222	-0.145106383
2016/1/20	1,101.02	1,109.60	1,086.73	128.00%	0.012429941	0.12483603
2016/1/21	1,101.60	1,104.98	1,092.54	5.00%	0.008024524	0.22829582
2016/1/22	1,098.30	1,102.98	1,093.98	-30.00%	0.005495517	-0.02
2016/1/25	1,108.05	1,109.05	1,097.35	89.00%	0.004779268	0.414529915
2016/1/26	1,120.57	1,123.30	1,107.17	113.00%	0.007426191	0.330750155
2016/1/27	1,125.59	1,128.20	1,114.90	45.00%	0.007878765	0.303759398
2016/1/28	1,115.14	1,126.01	1,111.96	-93.00%	0.006716067	-0.27366548
2016/1/29	1,118.04	1,118.50	1,108.90	26.00%	0.005908546	0.452083333
2016/2/1	1,128.85	1,130.09	1,116.24	97.00%	0.006231455	0.410469314
2016/2/2	1,129.12	1,130.70	1,122.44	2.00%	0.005206283	0.308716707
2016/2/3	1,142.93	1,146.00	1,124.35	122.00%	0.011170642	0.358198614
2016/2/4	1,155.74	1,157.59	1,139.43	112.00%	0.008763656	0.398127753
2016/2/5	1,173.69	1,174.90	1,145.36	155.00%	0.015249917	0.459038592
2016/2/8	1,191.14	1,200.98	1,164.09	149.00%	0.019307536	0.233261046
2016/2/9	1,188.85	1,199.29	1,185.48	-19.00%	0.008122135	-0.255973932
2016/2/10	1,197.49	1,197.74	1,181.29	73.00%	0.00872805	0.484802432
2016/2/11	1,246.89	1,260.98	1,196.21	413.00%	0.027435468	0.282461016
2016/2/12	1,238.05	1,249.05	1,232.23	-71.00%	0.008495576	-0.153983353
2016/2/15	1,209.95	1,234.82	1,202.30	-227.00%	0.014829765	-0.264760148
2016/2/16	1,200.35	1,217.18	1,190.79	-79.00%	0.014806239	-0.137741569
2016/2/17	1,209.14	1,213.88	1,195.79	73.00%	0.009560109	0.237976783
2016/2/18	1,232.35	1,239.90	1,200.75	192.00%	0.019354761	0.30715198
2016/2/19	1,228.19	1,234.79	1,219.79	-34.00%	0.008300885	0.06
2016/2/22	1,208.74	1,226.35	1,202.02	-158.00%	0.011021709	-0.223797781
2016/2/23	1,227.46	1,227.56	1,207.20	155.00%	0.006912894	0.495088409
2016/2/24	1,229.35	1,253.30	1,221.93	15.00%	0.017981343	-0.263468282
2016/2/25	1,234.64	1,243.09	1,221.18	43.00%	0.012312314	0.114331356
2016/2/26	1,222.60	1,240.05	1,211.59	-98.00%	0.015299869	-0.113141251
2016/2/29	1,238.14	1,241.29	1,217.98	127.00%	0.010894148	0.364864865
2016/3/1	1,232.26	1,249.00	1,227.44	-47.00%	0.011967595	-0.276437848
2016/3/2	1,240.30	1,244.29	1,224.48	65.00%	0.010631835	0.298586572
2016/3/3	1,263.69	1,267.44	1,237.34	189.00%	0.012357803	0.375415282
2016/3/4	1,259.44	1,279.98	1,250.29	-34.00%	0.016480638	-0.191815426
2016/3/7	1,267.39	1,273.29	1,256.68	63.00%	0.008434344	0.144792294
2016/3/8	1,261.10	1,278.19	1,260.04	-50.00%	0.009648382	-0.441597796
2016/3/9	1,252.94	1,264.99	1,243.87	-65.00%	0.01117963	-0.070549242
2016/3/10	1,271.44	1,273.79	1,237.44	148.00%	0.018347811	0.435350757
2016/3/11	1,248.44	1,282.89	1,248.44	-181.00%	0.015541918	-0.5
2016/3/14	1,235.28	1,261.09	1,229.28	-105.00%	0.0162731	-0.311380069
2016/3/15	1,232.38	1,237.58	1,226.08	-23.00%	0.006512899	0.047826087
2016/3/16	1,263.08	1,264.38	1,227.24	249.00%	0.014676743	0.464997307
2016/3/17	1,257.90	1,271.65	1,254.65	-41.00%	0.009355826	-0.308823529
2016/3/18	1,255.30	1,267.22	1,248.30	-21.00%	0.010558167	-0.130021142
2016/3/21	1,243.74	1,256.12	1,240.76	-92.00%	0.0067615	-0.305989583
2016/3/22	1,248.38	1,259.97	1,242.47	37.00%	0.00971162	-0.162285714
2016/3/23	1,220.17	1,249.47	1,215.47	-226.00%	0.013401434	-0.361764706
2016/3/24	1,216.99	1,224.40	1,213.01	-26.00%	0.006255286	-0.150570676
2016/3/25	1,216.47	1,216.47	1,216.47	-4.00%	0	#DIV/0!
2016/3/28	1,221.05	1,222.96	1,208.55	38.00%	0.007696916	0.367453158
2016/3/29	1,242.55	1,243.65	1,215.65	176.00%	0.012021114	0.460714286
2016/3/30	1,224.85	1,243.30	1,223.33	-142.00%	0.0078509	-0.423885829
2016/3/31	1,232.70	1,240.05	1,224.81	64.00%	0.008091255	0.017716535
2016/4/1	1,222.49	1,235.36	1,208.84	-83.00%	0.014488326	0.014705882
2016/4/4	1,215.40	1,223.35	1,214.70	-58.00%	0.004335975	-0.419075145
2016/4/5	1,231.14	1,237.05	1,214.90	130.00%	0.009907773	0.233182844
2016/4/6	1,222.35	1,232.41	1,217.20	-71.00%	0.007341759	-0.161406969
2016/4/7	1,240.69	1,243.90	1,222.70	150.00%	0.008292191	0.348584906
2016/4/8	1,240.39	1,243.18	1,229.62	-2.00%	0.00779032	0.294247788
2016/4/11	1,257.95	1,259.10	1,239.79	142.00%	0.006066491	0.440445365
2016/4/12	1,255.94	1,262.98	1,251.29	-16.00%	0.006400616	-0.102224123
2016/4/13	1,243.14	1,257.18	1,240.24	-102.00%	0.007176962	-0.328807556
2016/4/14	1,227.39	1,244.38	1,223.79	-127.00%	0.009180808	-0.325157844
2016/4/15	1,234.05	1,236.29	1,225.29	54.00%	0.005395508	0.296363636
2016/4/18	1,231.55	1,242.00	1,230.16	-20.00%	0.006678063	-0.382601351
2016/4/19	1,250.50	1,257.20	1,227.70	154.00%	0.014138169	0.272881356
2016/4/20	1,244.05	1,258.75	1,242.60	-52.00%	0.008466532	-0.410216718
2016/4/21	1,248.85	1,270.48	1,242.88	39.00%	0.015404664	-0.283695652
2016/4/22	1,232.30	1,252.98	1,227.35	-133.00%	0.012477404	-0.306866953
2016/4/25	1,237.90	1,242.30	1,230.10	45.00%	0.006342179	0.139344262
2016/4/26	1,243.44	1,245.15	1,231.95	45.00%	0.007146356	0.370454545
2016/4/27	1,246.10	1,251.30	1,240.66	21.00%	0.005790522	0.011278195
2016/4/28	1,266.48	1,270.10	1,238.05	164.00%	0.014827202	0.387051482
2016/4/29	1,293.74	1,296.49	1,265.14	215.00%	0.010941123	0.412280702
2016/5/2	1,291.60	1,303.98	1,287.48	-17.00%	0.00897278	-0.25030303
2016/5/3	1,286.00	1,302.40	1,282.46	-43.00%	0.010574537	-0.322467402
2016/5/4	1,279.49	1,289.68	1,271.64	-51.00%	0.00946255	-0.064855876
2016/5/5	1,278.05	1,286.38	1,269.24	-11.00%	0.009459856	0.014002334
2016/5/6	1,288.70	1,296.10	1,274.40	83.00%	0.010873925	0.158986175
2016/5/9	1,263.85	1,287.98	1,261.09	-193.00%	0.01076323	-0.397359613
2016/5/10	1,266.40	1,269.50	1,257.65	20.00%	0.006549035	0.238396624
2016/5/11	1,277.69	1,279.18	1,264.79	89.00%	0.005428731	0.396455872
2016/5/12	1,263.49	1,280.99	1,263.49	-111.00%	0.006720618	-0.5
2016/5/13	1,273.60	1,276.60	1,263.51	80.00%	0.005383559	0.270817418
2016/5/16	1,273.86	1,288.60	1,271.33	2.00%	0.00958759	-0.353503185
2016/5/17	1,280.00	1,282.50	1,269.50	48.00%	0.006602159	0.307692308
2016/5/18	1,258.30	1,281.51	1,255.05	-170.00%	0.010323905	-0.377173091
2016/5/19	1,255.10	1,261.92	1,245.00	-25.00%	0.009413852	0.096926714
2016/5/20	1,252.30	1,259.98	1,248.70	-22.00%	0.006197271	-0.180851064
2016/5/23	1,249.24	1,256.36	1,243.39	-24.00%	0.007268217	-0.048959136
2016/5/24	1,227.00	1,251.26	1,226.53	-178.00%	0.008575622	-0.480994743
2016/5/25	1,224.18	1,230.21	1,217.65	-23.00%	0.007127872	0.019904459
2016/5/26	1,220.15	1,234.01	1,218.55	-33.00%	0.008800219	-0.396507115
2016/5/27	1,212.40	1,223.70	1,206.70	-64.00%	0.009132549	-0.164705882
2016/5/30	1,205.58	1,213.83	1,199.97	-56.00%	0.007070421	-0.095238095
2016/5/31	1,215.24	1,218.86	1,206.20	80.00%	0.005836079	0.214060032
2016/6/1	1,213.35	1,221.25	1,206.50	-16.00%	0.008461783	-0.03559322
2016/6/2	1,210.95	1,218.05	1,209.99	-20.00%	0.004503149	-0.3808933
2016/6/3	1,244.49	1,244.91	1,207.01	277.00%	0.013791086	0.488918206
2016/6/6	1,245.24	1,248.79	1,239.93	6.00%	0.004889252	0.099322799
2016/6/7	1,243.85	1,246.66	1,234.90	-11.00%	0.006685185	0.261054422
2016/6/8	1,262.14	1,264.19	1,243.09	147.00%	0.008096737	0.402843602
2016/6/9	1,269.15	1,272.06	1,257.56	56.00%	0.007434291	0.299310345
2016/6/10	1,274.20	1,278.10	1,264.47	40.00%	0.007217149	0.213866471
2016/6/13	1,284.05	1,287.40	1,272.70	77.00%	0.006493851	0.272108844
2016/6/14	1,285.85	1,290.18	1,276.38	14.00%	0.007523212	0.186231884
2016/6/15	1,291.49	1,297.09	1,278.43	44.00%	0.009786471	0.199892819
2016/6/16	1,279.14	1,316.11	1,278.77	-96.00%	0.01921478	-0.490091055
2016/6/17	1,298.60	1,299.88	1,277.19	152.00%	0.008244664	0.443587483
2016/6/20	1,290.15	1,292.36	1,277.74	-65.00%	0.007786868	0.348837209
2016/6/21	1,268.44	1,294.38	1,264.48	-168.00%	0.01325025	-0.367558528
2016/6/22	1,266.31	1,271.00	1,261.41	-17.00%	0.005261345	0.010948905
2016/6/23	1,255.65	1,271.65	1,255.46	-84.00%	0.008005988	-0.488264361
2016/6/24	1,315.98	1,358.70	1,251.66	480.00%	0.049676469	0.100896861
2016/6/27	1,324.80	1,335.70	1,317.85	67.00%	0.009504244	-0.110644258
2016/6/28	1,312.51	1,326.39	1,305.62	-93.00%	0.009637036	-0.168271545
2016/6/29	1,318.89	1,328.23	1,311.29	49.00%	0.008568155	-0.051357733
2016/6/30	1,322.18	1,324.11	1,312.95	25.00%	0.005609836	0.327060932
2016/7/1	1,342.30	1,344.60	1,320.88	152.00%	0.008931594	0.403035413
2016/7/4	1,350.78	1,357.97	1,338.34	63.00%	0.009582224	0.133723892
2016/7/5	1,356.14	1,357.71	1,338.43	40.00%	0.009894639	0.418568465
2016/7/6	1,363.89	1,375.30	1,356.23	57.00%	0.009355963	-0.098321972
2016/7/7	1,360.60	1,370.26	1,350.80	-24.00%	0.010039905	0.003597122
2016/7/8	1,366.80	1,369.09	1,336.08	46.00%	0.016995183	0.430627083
2016/7/11	1,355.25	1,375.11	1,351.20	-85.00%	0.010769872	-0.330614806
2016/7/12	1,331.65	1,358.20	1,330.15	-174.00%	0.009909605	-0.446524064
2016/7/13	1,342.85	1,345.60	1,327.70	84.00%	0.008124391	0.346368715
2016/7/14	1,335.10	1,347.10	1,320.22	-58.00%	0.01367939	0.053571429
2016/7/15	1,337.85	1,338.90	1,322.55	21.00%	0.008721035	0.435779817
2016/7/18	1,328.79	1,335.70	1,323.84	-68.00%	0.006027806	-0.082630691
2016/7/19	1,332.13	1,335.29	1,325.61	25.00%	0.004862281	0.173553719
2016/7/20	1,315.95	1,336.34	1,312.49	-121.00%	0.010310741	-0.354926625
2016/7/21	1,331.09	1,334.38	1,310.95	115.00%	0.010414692	0.359581733
2016/7/22	1,322.38	1,334.22	1,319.58	-65.00%	0.006686582	-0.308743169
2016/7/25	1,315.56	1,324.12	1,312.43	-52.00%	0.005319955	-0.232249786
2016/7/26	1,320.32	1,325.08	1,313.83	36.00%	0.005608118	0.076888889
2016/7/27	1,339.86	1,342.62	1,315.74	148.00%	0.01086052	0.397321429
2016/7/28	1,335.79	1,345.53	1,332.23	-30.00%	0.006833385	-0.232330827
2016/7/29	1,350.91	1,355.42	1,330.00	113.00%	0.011391898	0.322580645
2016/8/1	1,353.21	1,355.22	1,346.24	17.00%	0.004449436	0.276169265
2016/8/2	1,363.68	1,367.81	1,347.06	77.00%	0.009749302	0.300963855
2016/8/3	1,357.90	1,366.85	1,354.16	-42.00%	0.006051857	-0.205279748
2016/8/4	1,361.20	1,365.45	1,348.90	24.00%	0.008548097	0.243202417
2016/8/5	1,335.80	1,365.51	1,334.87	-187.00%	0.011147346	-0.46964752
2016/8/8	1,335.38	1,338.53	1,329.84	-3.00%	0.0046144	0.137514384
2016/8/9	1,340.75	1,343.24	1,330.47	40.00%	0.006176226	0.305011746
2016/8/10	1,346.67	1,357.57	1,340.30	44.00%	0.008696924	-0.131152287
2016/8/11	1,338.87	1,353.78	1,335.93	-58.00%	0.008549811	-0.335294118
2016/8/12	1,336.19	1,356.28	1,333.98	-20.00%	0.011734109	-0.400896861
2016/8/15	1,339.36	1,344.21	1,335.95	24.00%	0.004328209	-0.08716707
2016/8/16	1,346.08	1,358.38	1,339.47	50.00%	0.009509409	-0.150449498
2016/8/17	1,348.66	1,352.07	1,337.70	19.00%	0.00744806	0.26270007
2016/8/18	1,352.34	1,356.60	1,345.84	27.00%	0.005429395	0.104089219
2016/8/19	1,341.78	1,353.44	1,337.93	-78.00%	0.006316355	-0.25177305
2016/8/22	1,339.02	1,341.65	1,332.10	-21.00%	0.005007389	0.22460733
2016/8/23	1,338.10	1,345.45	1,335.65	-7.00%	0.005151223	-0.25
2016/8/24	1,323.75	1,340.52	1,323.70	-107.00%	0.005978611	-0.497027348
2016/8/25	1,321.70	1,327.50	1,317.96	-15.00%	0.005014431	-0.107966457
2016/8/26	1,321.33	1,341.54	1,318.89	-3.00%	0.012121015	-0.392273731
2016/8/29	1,323.41	1,325.43	1,315.10	16.00%	0.005368563	0.304453049
2016/8/30	1,311.15	1,325.70	1,309.15	-93.00%	0.006804189	-0.379154079
2016/8/31	1,308.95	1,316.54	1,305.41	-17.00%	0.00591221	-0.181940701
2016/9/1	1,313.79	1,315.38	1,302.23	37.00%	0.006768079	0.379087452
2016/9/2	1,325.01	1,329.09	1,309.51	85.00%	0.009153351	0.291624106
2016/9/5	1,327.08	1,329.32	1,322.31	16.00%	0.003527016	0.180456491
2016/9/6	1,349.88	1,352.16	1,324.77	172.00%	0.008845892	0.416757941
2016/9/7	1,345.24	1,353.01	1,342.74	-34.00%	0.005156276	-0.256572541
2016/9/8	1,338.35	1,349.78	1,335.54	-51.00%	0.006816579	-0.302668539
2016/9/9	1,328.15	1,340.03	1,327.70	-76.00%	0.004429089	-0.46350365
2016/9/12	1,327.63	1,330.68	1,320.79	-4.00%	0.005283978	0.191607685
2016/9/13	1,319.05	1,332.64	1,315.72	-65.00%	0.007998917	-0.303191489
2016/9/14	1,322.97	1,326.26	1,316.13	30.00%	0.005071563	0.175222113
2016/9/15	1,314.25	1,327.53	1,309.70	-66.00%	0.008688983	-0.244812114
2016/9/16	1,310.43	1,318.43	1,306.62	-29.00%	0.006151846	-0.177392041
2016/9/19	1,313.39	1,318.32	1,309.27	23.00%	0.004721859	-0.044751381
2016/9/20	1,315.10	1,318.50	1,312.31	13.00%	0.003154222	-0.049273021
2016/9/21	1,336.85	1,337.22	1,308.60	165.00%	0.011372576	0.487071978
2016/9/22	1,337.30	1,344.27	1,331.56	3.00%	0.006653998	-0.048387097
2016/9/23	1,337.61	1,341.06	1,333.59	2.00%	0.003955787	0.03815261
2016/9/26	1,337.97	1,342.46	1,332.56	3.00%	0.005224763	0.046464646
2016/9/27	1,327.36	1,339.78	1,324.81	-79.00%	0.006274199	-0.329659319
2016/9/28	1,321.41	1,327.74	1,317.89	-45.00%	0.00459337	-0.142639594
2016/9/29	1,320.27	1,326.02	1,315.89	-9.00%	0.005362593	-0.067620928
2016/9/30	1,315.96	1,328.23	1,312.83	-33.00%	0.007971058	-0.296753247
2016/10/3	1,311.96	1,320.11	1,309.58	-30.00%	0.004818305	-0.273979107
2016/10/4	1,268.30	1,313.52	1,266.81	-333.00%	0.014263123	-0.468101049
2016/10/5	1,266.70	1,277.51	1,262.12	-13.00%	0.008482122	-0.202404159
2016/10/6	1,254.74	1,269.94	1,250.20	-94.00%	0.009026571	-0.270010132
2016/10/7	1,256.97	1,265.74	1,241.68	18.00%	0.013572105	0.135494597
2016/10/10	1,259.74	1,265.35	1,256.59	22.00%	0.004802038	-0.140410959
2016/10/11	1,253.25	1,262.66	1,252.60	-52.00%	0.004872874	-0.435387674
2016/10/12	1,255.33	1,259.26	1,250.31	17.00%	0.004963486	0.060893855
2016/10/13	1,258.12	1,262.41	1,253.53	22.00%	0.004902308	0.016891892
2016/10/14	1,250.55	1,259.65	1,247.51	-60.00%	0.005489422	-0.249588138
2016/10/17	1,255.70	1,257.67	1,250.25	41.00%	0.003187007	0.234501348
2016/10/18	1,262.84	1,265.38	1,254.90	57.00%	0.005005978	0.257633588
2016/10/19	1,269.40	1,273.84	1,260.24	52.00%	0.006824972	0.173529412
2016/10/20	1,266.00	1,274.02	1,264.55	-27.00%	0.004989181	-0.3468849
2016/10/21	1,266.75	1,268.43	1,261.20	6.00%	0.004042939	0.267634855
2016/10/24	1,264.44	1,272.25	1,260.75	-18.00%	0.006372812	-0.179130435
2016/10/25	1,274.35	1,277.17	1,262.40	78.00%	0.007037173	0.309072444
2016/10/26	1,266.99	1,276.89	1,264.58	-58.00%	0.006114267	-0.304224208
2016/10/27	1,268.30	1,273.17	1,265.40	10.00%	0.004304313	-0.126769627
2016/10/28	1,276.30	1,284.53	1,262.42	63.00%	0.011663449	0.12777024
2016/10/31	1,277.38	1,279.64	1,270.89	8.00%	0.004863413	0.241714286
2016/11/1	1,288.15	1,292.21	1,275.55	84.00%	0.007464449	0.256302521
2016/11/2	1,297.39	1,308.26	1,287.50	72.00%	0.010381334	-0.023603083
2016/11/3	1,303.75	1,306.90	1,285.51	49.00%	0.01126538	0.352734923
2016/11/4	1,304.25	1,307.11	1,294.65	4.00%	0.006747937	0.27046549
2016/11/7	1,281.41	1,295.90	1,277.80	-175.00%	0.00863404	-0.300552486
2016/11/8	1,275.64	1,290.84	1,273.04	-45.00%	0.009393525	-0.353932584
2016/11/9	1,278.00	1,337.60	1,269.38	19.00%	0.037263155	-0.373644093
2016/11/10	1,259.76	1,292.22	1,252.28	-143.00%	0.020403244	-0.312719079
2016/11/11	1,225.68	1,265.50	1,219.50	-271.00%	0.019781007	-0.365652174
2016/11/14	1,220.26	1,231.56	1,211.47	-44.00%	0.010977377	-0.06246889
2016/11/15	1,228.08	1,231.54	1,219.06	64.00%	0.005996638	0.22275641
2016/11/16	1,225.30	1,233.47	1,221.60	-23.00%	0.006665679	-0.188289806
2016/11/17	1,216.39	1,231.80	1,211.12	-73.00%	0.011001911	-0.24516441
2016/11/18	1,208.69	1,218.13	1,203.90	-63.00%	0.007312911	-0.16338721
2016/11/21	1,214.05	1,218.02	1,205.74	44.00%	0.006483533	0.176710098
2016/11/22	1,212.24	1,221.45	1,206.24	-15.00%	0.008810837	-0.105522682
2016/11/23	1,187.77	1,215.05	1,181.57	-202.00%	0.015112478	-0.314814815
2016/11/24	1,184.00	1,191.34	1,181.79	-32.00%	0.00527066	-0.268586387
2016/11/25	1,183.63	1,193.96	1,171.96	-3.00%	0.013153624	0.030454545
2016/11/28	1,193.44	1,197.60	1,182.96	83.00%	0.006801183	0.215846995
2016/11/29	1,188.46	1,195.06	1,180.97	-42.00%	0.008017724	0.031582683
2016/11/30	1,173.11	1,195.36	1,170.75	-129.00%	0.0121887	-0.404104023
2016/12/1	1,171.30	1,177.07	1,160.77	-15.00%	0.009834095	0.14601227
2016/12/2	1,176.92	1,178.03	1,166.20	48.00%	0.006432075	0.406170752
2016/12/5	1,170.26	1,187.79	1,157.08	-57.00%	0.017320665	-0.070823836
2016/12/6	1,169.74	1,175.40	1,166.53	-4.00%	0.005361745	-0.138105975
2016/12/7	1,174.00	1,180.30	1,165.35	36.00%	0.0087225	0.078595318
2016/12/8	1,170.55	1,178.62	1,168.88	-29.00%	0.005644684	-0.328542094
2016/12/9	1,157.87	1,172.22	1,156.17	-108.00%	0.007019156	-0.394080997
2016/12/12	1,162.21	1,165.85	1,151.43	37.00%	0.008649244	0.247572816
2016/12/13	1,158.35	1,165.16	1,154.71	-33.00%	0.005984219	-0.151674641
2016/12/14	1,144.25	1,165.10	1,139.47	-122.00%	0.013745979	-0.313499805
2016/12/15	1,128.43	1,144.50	1,122.44	-138.00%	0.010874386	-0.228467815
2016/12/16	1,134.09	1,141.28	1,126.46	50.00%	0.008722504	0.014844804
2016/12/19	1,139.05	1,142.70	1,134.14	44.00%	0.004661563	0.073598131
2016/12/20	1,132.20	1,140.08	1,125.63	-60.00%	0.008144844	-0.04532872
2016/12/21	1,131.80	1,137.50	1,129.29	-4.00%	0.005132135	-0.194275274
2016/12/22	1,128.69	1,134.17	1,127.43	-27.00%	0.003854053	-0.31305638
2016/12/23	1,133.49	1,136.12	1,128.18	43.00%	0.004266495	0.168765743
2016/12/26	1,133.94	1,133.94	1,133.94	4.00%	0	#DIV/0!
2016/12/27	1,139.35	1,149.48	1,131.85	48.00%	0.010571526	-0.074588769
2016/12/28	1,142.45	1,144.84	1,136.54	27.00%	0.004916842	0.212048193
2016/12/29	1,158.32	1,159.58	1,140.81	139.00%	0.007634838	0.432871604
2016/12/30	1,151.85	1,163.53	1,149.49	-56.00%	0.007761209	-0.331908832
2017/1/2	1,150.52	1,152.66	1,149.66	-12.00%	0.001848483	-0.213333333
2017/1/3	1,158.91	1,163.61	1,145.77	73.00%	0.010017934	0.236547085
2017/1/4	1,163.80	1,168.23	1,156.35	42.00%	0.006816582	0.127104377
2017/1/5	1,180.48	1,184.99	1,162.38	143.00%	0.010269003	0.300530739
2017/1/6	1,172.81	1,181.49	1,170.37	-65.00%	0.005348941	-0.28057554
2017/1/9	1,181.27	1,185.91	1,171.89	72.00%	0.007065981	0.169044223
2017/1/10	1,187.74	1,190.57	1,179.86	55.00%	0.005425255	0.235760971
2017/1/11	1,191.85	1,198.79	1,177.33	35.00%	0.012610992	0.176607642
2017/1/12	1,195.66	1,207.07	1,191.00	32.00%	0.009307033	-0.210018668
2017/1/13	1,197.66	1,201.20	1,187.93	17.00%	0.007825062	0.233232856
2017/1/16	1,203.17	1,208.23	1,198.17	46.00%	0.005765414	-0.002982107
2017/1/17	1,216.54	1,218.72	1,202.38	111.00%	0.006383913	0.366585067
2017/1/18	1,203.64	1,217.60	1,201.91	-106.00%	0.00629438	-0.389738687
2017/1/19	1,205.14	1,206.88	1,195.86	12.00%	0.006485302	0.342105263
2017/1/20	1,209.96	1,215.30	1,198.68	40.00%	0.009428607	0.178700361
2017/1/23	1,217.48	1,219.54	1,209.27	62.00%	0.004314611	0.299415774
2017/1/24	1,208.81	1,219.66	1,206.02	-71.00%	0.006614579	-0.295454545
2017/1/25	1,200.31	1,209.84	1,192.83	-70.00%	0.009020453	-0.060258671
2017/1/26	1,188.57	1,202.67	1,184.11	-98.00%	0.009263421	-0.259698276
2017/1/27	1,191.60	1,192.06	1,181.04	25.00%	0.006435339	0.458257713
2017/1/30	1,195.35	1,199.88	1,188.15	31.00%	0.006832337	0.113810742
2017/1/31	1,210.63	1,215.49	1,193.83	128.00%	0.009956502	0.275623269
2017/2/1	1,209.49	1,213.59	1,198.12	-9.00%	0.009083574	0.234970911
2017/2/2	1,215.93	1,225.41	1,208.26	53.00%	0.009440231	-0.052769679
2017/2/3	1,219.88	1,221.48	1,207.18	32.00%	0.00810325	0.388111888
2017/2/6	1,235.59	1,235.84	1,219.01	129.00%	0.005318037	0.485145573
2017/2/7	1,233.72	1,235.86	1,227.41	-15.00%	0.004818858	0.246745562
2017/2/8	1,241.99	1,245.06	1,230.29	67.00%	0.007432307	0.292146242
2017/2/9	1,230.89	1,244.52	1,230.22	-89.00%	0.005702496	-0.453146853
2017/2/10	1,234.12	1,237.07	1,221.12	26.00%	0.009031272	0.315047022
2017/2/13	1,225.44	1,232.65	1,219.37	-70.00%	0.006954731	-0.042921687
2017/2/14	1,228.61	1,234.87	1,221.75	26.00%	0.007423106	0.022865854
2017/2/15	1,232.94	1,233.61	1,216.80	35.00%	0.009538707	0.460142772
2017/2/16	1,239.14	1,242.71	1,232.04	50.00%	0.005355638	0.165417057
2017/2/17	1,235.29	1,243.84	1,234.52	-31.00%	0.004943445	-0.417381974
2017/2/20	1,238.38	1,239.29	1,232.62	25.00%	0.003468182	0.363568216
2017/2/21	1,235.97	1,238.92	1,225.80	-19.00%	0.007548832	0.275152439
2017/2/22	1,237.69	1,240.72	1,231.62	14.00%	0.005161229	0.167032967
2017/2/23	1,249.41	1,251.21	1,235.20	95.00%	0.006993426	0.387570269
2017/2/24	1,256.94	1,260.48	1,247.54	60.00%	0.006297279	0.226429675
2017/2/27	1,252.76	1,263.88	1,250.48	-33.00%	0.007189764	-0.329850746
2017/2/28	1,248.59	1,258.37	1,247.48	-33.00%	0.005850273	-0.398071625
2017/3/1	1,248.94	1,250.68	1,236.53	3.00%	0.008096114	0.377031802
2017/3/2	1,235.30	1,250.36	1,231.16	-109.00%	0.008325433	-0.284375
2017/3/3	1,234.30	1,236.28	1,222.59	-8.00%	0.007923327	0.355368882
2017/3/6	1,225.96	1,237.17	1,224.65	-68.00%	0.006305241	-0.395367412
2017/3/7	1,215.67	1,227.25	1,213.67	-84.00%	0.006001019	-0.352724595
2017/3/8	1,207.58	1,218.68	1,206.13	-67.00%	0.006028262	-0.384462151
2017/3/9	1,200.83	1,209.17	1,199.12	-56.00%	0.004734882	-0.329850746
2017/3/10	1,204.55	1,206.43	1,194.62	31.00%	0.006696264	0.34081287
2017/3/13	1,204.05	1,211.66	1,202.47	-4.00%	0.00535679	-0.328073993
2017/3/14	1,199.08	1,208.38	1,197.54	-41.00%	0.00578796	-0.357933579
2017/3/15	1,219.40	1,222.66	1,197.93	169.00%	0.009945634	0.368176304
2017/3/16	1,226.78	1,233.51	1,217.83	61.00%	0.008155096	0.070790816
2017/3/17	1,229.15	1,232.45	1,225.06	19.00%	0.004155201	0.053450609
2017/3/20	1,233.90	1,236.25	1,229.51	39.00%	0.003262762	0.151335312
2017/3/21	1,245.00	1,248.10	1,226.82	90.00%	0.010781423	0.354323308
2017/3/22	1,249.35	1,251.76	1,243.89	35.00%	0.003626138	0.193773825
2017/3/23	1,245.30	1,253.62	1,242.84	-32.00%	0.005851302	-0.271799629
2017/3/24	1,244.17	1,252.28	1,240.72	-9.00%	0.006565012	-0.201557093
2017/3/27	1,254.30	1,261.53	1,247.69	81.00%	0.00716903	-0.022398844
2017/3/28	1,251.63	1,258.46	1,247.52	-21.00%	0.006085477	-0.124314442
2017/3/29	1,252.45	1,255.16	1,247.25	7.00%	0.004460541	0.157395702
2017/3/30	1,243.30	1,254.20	1,242.61	-73.00%	0.004362415	-0.440465919
2017/3/31	1,249.13	1,251.11	1,240.05	47.00%	0.005432321	0.320976492
2017/4/3	1,253.35	1,254.20	1,244.55	34.00%	0.00488135	0.411917098
2017/4/4	1,256.22	1,261.90	1,254.46	23.00%	0.004186103	-0.26344086
2017/4/5	1,255.30	1,257.78	1,243.85	-7.00%	0.007917936	0.321966978
2017/4/6	1,251.80	1,259.46	1,249.85	-28.00%	0.004914125	-0.297086368
2017/4/7	1,254.05	1,270.96	1,250.80	18.00%	0.011345391	-0.338789683
2017/4/10	1,254.73	1,257.70	1,247.50	5.00%	0.005769512	0.208823529
2017/4/11	1,274.44	1,275.55	1,253.29	157.00%	0.008056246	0.450134771
2017/4/12	1,286.60	1,287.29	1,272.42	95.00%	0.00572047	0.453597848
2017/4/13	1,287.74	1,289.03	1,281.74	9.00%	0.003875556	0.323045267
2017/4/14	1,285.69	1,288.75	1,285.31	-16.00%	0.001713239	-0.389534884
2017/4/17	1,284.80	1,295.92	1,281.61	-7.00%	0.006789671	-0.277078966
2017/4/18	1,289.64	1,292.70	1,279.40	38.00%	0.00695997	0.269924812
2017/4/19	1,279.66	1,291.51	1,276.48	-77.00%	0.006502251	-0.288423154
2017/4/20	1,281.85	1,283.79	1,276.74	17.00%	0.003801581	0.224822695
2017/4/21	1,284.50	1,288.67	1,278.43	21.00%	0.00551212	0.092773437
2017/4/24	1,275.30	1,277.48	1,266.01	-72.00%	0.005804493	0.309938971
2017/4/25	1,263.76	1,278.57	1,261.81	-90.00%	0.006703635	-0.383651551
2017/4/26	1,269.05	1,271.10	1,260.30	42.00%	0.005592272	0.310185185
2017/4/27	1,264.60	1,270.53	1,261.61	-35.00%	0.004537416	-0.164798206
2017/4/28	1,268.15	1,269.08	1,263.30	28.00%	0.002597273	0.339100346
2017/5/1	1,256.80	1,271.60	1,254.16	-90.00%	0.007833657	-0.348623853
2017/5/2	1,256.90	1,257.89	1,251.48	1.00%	0.003626338	0.345553822
2017/5/3	1,238.38	1,257.29	1,236.41	-147.00%	0.007478036	-0.405651341
2017/5/4	1,227.75	1,241.77	1,225.70	-86.00%	0.00737394	-0.372433105
2017/5/5	1,227.74	1,235.79	1,225.83	0.00%	0.005749117	-0.308232932
2017/5/8	1,226.30	1,237.10	1,225.36	-12.00%	0.006795744	-0.419931857
2017/5/9	1,221.30	1,229.01	1,214.21	-41.00%	0.008224069	-0.020945946
2017/5/10	1,219.15	1,226.15	1,217.49	-18.00%	0.004888272	-0.308314088
2017/5/11	1,224.85	1,228.20	1,217.81	47.00%	0.005139664	0.177574591
2017/5/12	1,228.83	1,232.26	1,224.55	32.00%	0.004092506	0.055123217
2017/5/15	1,230.71	1,237.76	1,227.20	15.00%	0.00597028	-0.167613636
2017/5/16	1,236.80	1,239.50	1,230.51	49.00%	0.004386832	0.199666296
2017/5/17	1,260.74	1,261.55	1,236.30	194.00%	0.008177731	0.467920792
2017/5/18	1,247.05	1,265.54	1,245.90	-109.00%	0.008378792	-0.441446029
2017/5/19	1,255.55	1,256.98	1,246.61	68.00%	0.003828127	0.362102218
2017/5/22	1,260.46	1,263.00	1,251.61	39.00%	0.00603885	0.276997366
2017/5/23	1,251.16	1,264.18	1,250.46	-74.00%	0.006304982	-0.448979592
2017/5/24	1,258.55	1,259.37	1,247.70	59.00%	0.005501437	0.429734362
2017/5/25	1,255.76	1,260.08	1,253.89	-22.00%	0.003211101	-0.197899838
2017/5/26	1,267.05	1,269.88	1,252.88	90.00%	0.007664818	0.333529412
2017/5/29	1,266.97	1,269.12	1,265.12	-1.00%	0.002221864	-0.0375
2017/5/30	1,263.10	1,270.86	1,259.39	-31.00%	0.006084404	-0.176547515
2017/5/31	1,268.59	1,274.24	1,259.26	43.00%	0.007914195	0.122830441
2017/6/1	1,265.64	1,270.72	1,261.49	-23.00%	0.004909514	-0.050379198
2017/6/2	1,279.98	1,279.98	1,259.00	113.00%	0.009522846	0.5
2017/6/5	1,279.95	1,283.77	1,278.00	0.00%	0.00318165	-0.162045061
2017/6/6	1,294.00	1,296.47	1,279.44	110.00%	0.006555132	0.354961832
2017/6/7	1,286.91	1,295.28	1,283.00	-55.00%	0.005689978	-0.181596091
2017/6/8	1,278.90	1,289.34	1,271.49	-62.00%	0.008956593	-0.08487395
2017/6/9	1,266.40	1,281.30	1,264.74	-98.00%	0.006679314	-0.399758454
2017/6/12	1,265.74	1,271.01	1,263.95	-5.00%	0.00385851	-0.246458924
2017/6/13	1,265.85	1,269.42	1,259.66	1.00%	0.005439902	0.134221311
2017/6/14	1,261.18	1,279.87	1,257.15	-37.00%	0.012450943	-0.322623239
2017/6/15	1,254.00	1,267.04	1,251.68	-57.00%	0.007972111	-0.348958333
2017/6/16	1,253.63	1,257.63	1,251.55	-3.00%	0.003413731	-0.157894737
2017/6/19	1,243.25	1,256.12	1,243.22	-83.00%	0.004936884	-0.497674419
2017/6/20	1,243.19	1,248.38	1,241.38	0.00%	0.003963884	-0.241428571
2017/6/21	1,246.55	1,248.31	1,241.25	27.00%	0.003636175	0.250708215
2017/6/22	1,250.62	1,255.05	1,245.55	33.00%	0.004753407	0.033684211
2017/6/23	1,256.90	1,259.31	1,249.74	50.00%	0.004161425	0.248171369
2017/6/26	1,244.45	1,258.54	1,236.96	-99.00%	0.010169197	-0.15291937
2017/6/27	1,247.10	1,253.13	1,241.12	21.00%	0.00660086	-0.002081599
2017/6/28	1,249.32	1,255.11	1,247.37	18.00%	0.004293642	-0.248062016
2017/6/29	1,245.74	1,253.71	1,239.66	-29.00%	0.007792799	-0.067259786
2017/6/30	1,241.60	1,248.59	1,239.70	-33.00%	0.004795181	-0.286276715
2017/7/3	1,220.46	1,242.83	1,218.41	-170.00%	0.009124358	-0.416052416
2017/7/4	1,223.97	1,226.74	1,220.69	29.00%	0.003345321	0.04214876
2017/7/5	1,226.95	1,229.34	1,217.64	24.00%	0.006551245	0.295726496
2017/7/6	1,225.15	1,229.57	1,222.56	-15.00%	0.003929565	-0.130527817
2017/7/7	1,212.90	1,227.20	1,207.25	-100.00%	0.009994095	-0.21679198
2017/7/10	1,214.35	1,215.60	1,204.85	12.00%	0.006311329	0.38372093
2017/7/11	1,217.69	1,217.79	1,207.89	28.00%	0.005580914	0.48989899
2017/7/12	1,220.00	1,226.10	1,214.51	19.00%	0.006646249	-0.026315789
2017/7/13	1,217.45	1,224.92	1,216.63	-21.00%	0.004605425	-0.401085645
2017/7/14	1,228.98	1,233.16	1,214.95	95.00%	0.00842594	0.270455794
2017/7/17	1,234.40	1,236.44	1,228.30	44.00%	0.003632117	0.249385749
2017/7/18	1,242.46	1,245.06	1,233.01	65.00%	0.005331804	0.284232365
2017/7/19	1,240.87	1,244.48	1,236.05	-13.00%	0.004741031	0.071767497
2017/7/20	1,244.74	1,247.98	1,235.24	31.00%	0.007024622	0.245682889
2017/7/21	1,254.90	1,256.30	1,243.35	82.00%	0.004984616	0.391891892
2017/7/24	1,255.24	1,259.18	1,251.78	3.00%	0.004168796	-0.032432432
2017/7/25	1,249.05	1,258.18	1,249.01	-49.00%	0.004325429	-0.49563795
2017/7/26	1,261.10	1,263.92	1,243.91	96.00%	0.009854217	0.359070465
2017/7/27	1,259.00	1,265.49	1,254.52	-17.00%	0.006120381	-0.091613491
2017/7/28	1,269.25	1,271.34	1,257.45	81.00%	0.006041946	0.349532037
2017/7/31	1,269.55	1,271.48	1,265.93	2.00%	0.003088336	0.152252252
2017/8/1	1,269.05	1,274.47	1,264.05	-4.00%	0.005812635	-0.020153551
2017/8/2	1,266.70	1,273.34	1,263.18	-19.00%	0.005577939	-0.153543307
2017/8/3	1,268.65	1,271.37	1,258.70	15.00%	0.007020503	0.285319653
2017/8/4	1,258.60	1,270.94	1,254.75	-79.00%	0.007471282	-0.262198888
2017/8/7	1,257.69	1,260.38	1,255.68	-7.00%	0.002560735	-0.072340426
2017/8/8	1,260.64	1,265.70	1,251.41	23.00%	0.007898742	0.145906228
2017/8/9	1,277.55	1,279.06	1,260.96	134.00%	0.006198865	0.416574586
2017/8/10	1,286.90	1,288.63	1,274.85	73.00%	0.006094785	0.374455733
2017/8/11	1,289.21	1,292.26	1,281.55	18.00%	0.005740371	0.215219421
2017/8/14	1,281.95	1,289.82	1,278.12	-56.00%	0.005439705	-0.172649573
2017/8/15	1,272.13	1,282.77	1,267.98	-77.00%	0.006507436	-0.219405003
2017/8/16	1,283.10	1,284.29	1,268.19	86.00%	0.00703688	0.426086957
2017/8/17	1,288.01	1,290.47	1,282.20	38.00%	0.004017339	0.202539299
2017/8/18	1,284.50	1,301.20	1,283.64	-27.00%	0.009495728	-0.451025057
2017/8/21	1,291.22	1,293.58	1,280.60	52.00%	0.006103824	0.318181818
2017/8/22	1,284.72	1,292.69	1,282.11	-50.00%	0.0048993	-0.253308129
2017/8/23	1,290.62	1,292.03	1,283.09	46.00%	0.004257623	0.342281879
2017/8/24	1,286.33	1,291.30	1,284.55	-33.00%	0.00325963	-0.236296296
2017/8/25	1,291.15	1,294.14	1,278.66	37.00%	0.008138643	0.306847545
2017/8/28	1,310.49	1,312.99	1,292.49	150.00%	0.007168522	0.37804878
2017/8/29	1,309.50	1,326.14	1,304.93	-8.00%	0.010722056	-0.284535596
2017/8/30	1,308.76	1,313.87	1,305.26	-6.00%	0.004650564	-0.093495935
2017/8/31	1,322.07	1,324.11	1,300.82	102.00%	0.010871164	0.412408759
2017/9/1	1,324.97	1,329.20	1,316.65	22.00%	0.006548726	0.162948207
2017/9/4	1,334.67	1,339.85	1,331.92	73.00%	0.004206232	-0.153215637
2017/9/5	1,339.33	1,345.18	1,327.96	35.00%	0.008903488	0.160278746
2017/9/6	1,334.14	1,342.84	1,331.66	-39.00%	0.005350618	-0.278175313
2017/9/7	1,349.20	1,350.27	1,332.60	113.00%	0.006198534	0.439445388
2017/9/8	1,346.71	1,357.94	1,343.00	-18.00%	0.00778181	-0.25167336
2017/9/11	1,327.32	1,340.36	1,326.36	-144.00%	0.005711461	-0.431428571
2017/9/12	1,331.94	1,332.43	1,322.55	35.00%	0.004920489	0.450404858
2017/9/13	1,323.25	1,335.05	1,320.91	-65.00%	0.006325003	-0.334512023
2017/9/14	1,329.83	1,330.69	1,316.11	50.00%	0.007234774	0.441015089
2017/9/15	1,319.62	1,334.76	1,319.62	-77.00%	0.006486714	-0.5
2017/9/18	1,307.57	1,320.50	1,305.03	-91.00%	0.005628188	-0.335811248
2017/9/19	1,311.28	1,311.78	1,304.98	28.00%	0.003152454	0.426470588
2017/9/20	1,301.15	1,316.25	1,295.96	-77.00%	0.009948701	-0.24420897
2017/9/21	1,291.39	1,302.07	1,287.99	-75.00%	0.006135927	-0.258522727
2017/9/22	1,297.38	1,299.14	1,291.30	46.00%	0.003119522	0.275510204
2017/9/25	1,310.55	1,311.90	1,290.63	102.00%	0.009792573	0.436530324
2017/9/26	1,293.89	1,313.92	1,293.04	-127.00%	0.008329817	-0.459291188
2017/9/27	1,281.12	1,296.54	1,281.12	-99.00%	0.005906922	-0.5
2017/9/28	1,287.30	1,289.00	1,277.64	48.00%	0.005495147	0.350352113
2017/9/29	1,279.45	1,290.47	1,278.24	-61.00%	0.005677931	-0.40106296
2017/10/2	1,271.12	1,279.61	1,270.45	-65.00%	0.002989683	-0.426855895
2017/10/3	1,271.75	1,274.71	1,267.91	5.00%	0.003753042	0.064705882
2017/10/4	1,274.69	1,282.42	1,270.85	23.00%	0.006262487	-0.168107174
2017/10/5	1,268.05	1,279.42	1,266.90	-52.00%	0.006023515	-0.408146965
2017/10/6	1,276.03	1,277.18	1,260.89	63.00%	0.008441563	0.429404543
2017/10/9	1,284.10	1,285.50	1,275.21	63.00%	0.003803835	0.363945578
2017/10/10	1,287.85	1,294.63	1,282.29	29.00%	0.006574211	-0.049432739
2017/10/11	1,291.80	1,293.56	1,284.12	31.00%	0.004833034	0.313559322
2017/10/12	1,293.60	1,297.60	1,289.47	14.00%	0.004385071	0.00799508
2017/10/13	1,304.88	1,304.88	1,291.04	87.00%	0.005306259	0.5
2017/10/16	1,294.74	1,306.80	1,291.01	-78.00%	0.00739552	-0.263774541
2017/10/17	1,285.19	1,296.66	1,281.69	-74.00%	0.006592188	-0.266199065
2017/10/18	1,281.17	1,289.08	1,277.13	-31.00%	0.006298169	-0.161924686
2017/10/19	1,289.79	1,290.69	1,276.61	67.00%	0.006564875	0.436079545
2017/10/20	1,280.72	1,291.47	1,277.88	-70.00%	0.006124843	-0.291022811
2017/10/23	1,282.07	1,283.66	1,272.24	11.00%	0.005916908	0.360770578
2017/10/24	1,276.72	1,284.06	1,273.43	-42.00%	0.005287176	-0.190498589
2017/10/25	1,277.41	1,280.39	1,271.03	5.00%	0.005193224	0.181623932
2017/10/26	1,267.11	1,282.80	1,265.69	-81.00%	0.008001838	-0.417007598
2017/10/27	1,273.35	1,274.80	1,264.10	49.00%	0.005375032	0.364485981
2017/10/30	1,276.24	1,279.29	1,268.80	23.00%	0.005685125	0.209246902
2017/10/31	1,271.58	1,278.36	1,268.01	-37.00%	0.005271607	-0.155072464
2017/11/1	1,274.39	1,281.25	1,267.98	22.00%	0.00717374	-0.016955539
2017/11/2	1,275.99	1,284.49	1,273.64	13.00%	0.006008996	-0.283410138
2017/11/3	1,269.85	1,279.74	1,265.55	-48.00%	0.007118092	-0.196969697
2017/11/6	1,281.55	1,283.01	1,266.05	92.00%	0.007330724	0.413915094
2017/11/7	1,275.53	1,281.97	1,271.68	-47.00%	0.004811899	-0.12585034
2017/11/8	1,281.30	1,287.52	1,275.23	45.00%	0.006259683	-0.006102522
2017/11/9	1,285.30	1,288.72	1,280.09	31.00%	0.004408439	0.103707995
2017/11/10	1,276.14	1,287.16	1,273.33	-71.00%	0.006232332	-0.29681851
2017/11/13	1,277.99	1,280.22	1,274.29	14.00%	0.002981907	0.123946037
2017/11/14	1,280.71	1,283.68	1,270.64	21.00%	0.00713138	0.272239264
2017/11/15	1,278.80	1,289.47	1,277.04	-15.00%	0.006793543	-0.35840708
2017/11/16	1,278.47	1,281.60	1,274.98	-3.00%	0.003667565	0.027190332
2017/11/17	1,294.37	1,297.04	1,277.94	124.00%	0.007085894	0.360209424
2017/11/20	1,276.70	1,294.80	1,274.92	-137.00%	0.007702792	-0.410462777
2017/11/21	1,280.48	1,284.87	1,276.08	30.00%	0.004503767	0.000568828
2017/11/22	1,292.12	1,294.75	1,278.77	91.00%	0.006682323	0.335419274
2017/11/23	1,291.25	1,293.46	1,287.46	-7.00%	0.003251622	0.131666667
2017/11/24	1,288.22	1,293.61	1,286.15	-23.00%	0.003771083	-0.222520107
2017/11/27	1,294.50	1,299.20	1,286.47	49.00%	0.006355082	0.130793401
2017/11/28	1,294.01	1,297.74	1,291.01	-4.00%	0.003659562	-0.05423477
2017/11/29	1,283.57	1,296.75	1,281.98	-81.00%	0.006371815	-0.392349357
2017/11/30	1,274.76	1,285.70	1,270.51	-69.00%	0.007136234	-0.220210665
2017/12/1	1,280.26	1,289.58	1,271.58	43.00%	0.009526897	-0.017777778
2017/12/4	1,276.23	1,277.24	1,271.80	-31.00%	0.002550577	0.314338235
2017/12/5	1,266.55	1,277.41	1,261.11	-76.00%	0.007655509	-0.166257669
2017/12/6	1,263.94	1,269.32	1,262.39	-21.00%	0.003643798	-0.276334776
2017/12/7	1,246.70	1,264.82	1,244.11	-136.00%	0.007741337	-0.374939643
2017/12/8	1,248.14	1,252.66	1,244.34	12.00%	0.004703583	-0.043269231
2017/12/11	1,241.96	1,251.67	1,240.19	-50.00%	0.005953744	-0.345818815
2017/12/12	1,243.85	1,246.62	1,236.31	15.00%	0.005830978	0.231328807
2017/12/13	1,255.45	1,256.95	1,240.06	93.00%	0.007627018	0.411190053
2017/12/14	1,252.85	1,259.18	1,249.92	-21.00%	0.00505172	-0.183585313
2017/12/15	1,255.26	1,261.89	1,251.94	19.00%	0.005490996	-0.166331658
2017/12/18	1,261.69	1,264.37	1,252.68	51.00%	0.005272471	0.270744226
2017/12/19	1,261.72	1,265.26	1,258.97	0.00%	0.003529826	-0.062798092
2017/12/20	1,265.62	1,267.84	1,261.23	31.00%	0.003150378	0.164145234
2017/12/21	1,266.76	1,268.97	1,263.02	9.00%	0.003280288	0.128571429
2017/12/22	1,275.01	1,276.38	1,265.10	65.00%	0.004939185	0.378546099
2017/12/25	1,275.24	1,275.24	1,275.24	2.00%	0	#DIV/0!
2017/12/26	1,283.29	1,283.77	1,273.25	63.00%	0.004137132	0.454372624
2017/12/27	1,287.41	1,289.40	1,281.46	32.00%	0.00396977	0.249370277
2017/12/28	1,294.84	1,295.30	1,286.66	58.00%	0.003018522	0.446759259
2017/12/29	1,302.55	1,307.69	1,293.59	60.00%	0.006724948	0.135460993
2018/1/1	1,306.86	1,307.72	1,302.43	33.00%	0.002351372	0.337429112
2018/1/2	1,318.14	1,318.98	1,302.51	86.00%	0.004860618	0.448998179
2018/1/3	1,312.84	1,321.40	1,307.16	-40.00%	0.007244888	-0.101123596
2018/1/4	1,322.97	1,325.92	1,305.67	77.00%	0.009707458	0.354320988
2018/1/5	1,320.21	1,323.83	1,313.81	-21.00%	0.005169126	0.138722555
2018/1/8	1,320.58	1,322.22	1,314.97	3.00%	0.003893566	0.273793103
2018/1/9	1,312.66	1,320.68	1,308.80	-60.00%	0.005161972	-0.175084175
2018/1/10	1,317.19	1,326.94	1,308.29	35.00%	0.009855401	-0.022788204
2018/1/11	1,322.42	1,323.98	1,315.49	40.00%	0.003723224	0.316254417
2018/1/12	1,338.40	1,339.40	1,321.16	121.00%	0.006362089	0.445175439
2018/1/15	1,340.16	1,344.93	1,336.14	13.00%	0.004418377	-0.042662116
2018/1/16	1,338.61	1,342.35	1,331.73	-12.00%	0.005593986	0.147834275
2018/1/17	1,327.73	1,343.99	1,326.73	-81.00%	0.007698646	-0.442062572
2018/1/18	1,327.19	1,333.14	1,323.79	-4.00%	0.004979333	-0.136363636
2018/1/19	1,331.80	1,338.37	1,326.46	35.00%	0.006009104	-0.05163728
2018/1/22	1,334.11	1,336.04	1,328.71	17.00%	0.003891569	0.236698499
2018/1/23	1,341.39	1,342.22	1,331.54	55.00%	0.004633411	0.422284644
2018/1/24	1,358.15	1,361.88	1,339.27	125.00%	0.008971486	0.335028748
2018/1/25	1,348.05	1,366.47	1,343.10	-74.00%	0.011223379	-0.288189987
2018/1/26	1,350.14	1,357.39	1,344.38	16.00%	0.006773982	-0.057263643
2018/1/29	1,340.35	1,352.65	1,337.74	-73.00%	0.006412439	-0.324949698
2018/1/30	1,338.55	1,349.12	1,334.48	-13.00%	0.007669303	-0.221994536
2018/1/31	1,345.10	1,347.93	1,332.70	49.00%	0.007507004	0.314182534
2018/2/1	1,349.19	1,351.42	1,337.30	30.00%	0.007238879	0.342067989
2018/2/2	1,332.98	1,350.12	1,327.21	-120.00%	0.009480601	-0.248144915
2018/2/5	1,339.60	1,341.70	1,328.88	50.00%	0.005880683	0.336193448
2018/2/6	1,325.02	1,346.08	1,320.04	-109.00%	0.011994263	-0.30875576
2018/2/7	1,318.49	1,332.49	1,312.05	-49.00%	0.010481016	-0.184931507
2018/2/8	1,318.97	1,322.17	1,306.90	4.00%	0.008248916	0.290438769
2018/2/9	1,316.69	1,322.71	1,311.06	-17.00%	0.006180069	-0.016738197
2018/2/12	1,322.88	1,326.20	1,314.11	47.00%	0.005312613	0.225392887
2018/2/13	1,329.55	1,330.96	1,321.39	50.00%	0.003788058	0.352664577
2018/2/14	1,350.76	1,355.57	1,319.42	160.00%	0.016372369	0.366943292
2018/2/15	1,353.30	1,357.18	1,348.41	19.00%	0.004441299	0.057582668
2018/2/16	1,347.86	1,361.84	1,344.78	-40.00%	0.00857356	-0.319460727
2018/2/19	1,346.69	1,351.35	1,345.99	-9.00%	0.002798391	-0.369402985
2018/2/20	1,329.49	1,348.21	1,328.22	-128.00%	0.006832186	-0.436468234
2018/2/21	1,324.26	1,336.58	1,322.60	-39.00%	0.006978017	-0.381258941
2018/2/22	1,331.51	1,332.20	1,320.69	55.00%	0.005000405	0.440052129
2018/2/23	1,328.94	1,332.23	1,325.58	-19.00%	0.003284906	0.005263158
2018/2/26	1,333.16	1,340.91	1,326.42	32.00%	0.007244103	-0.034851622
2018/2/27	1,318.20	1,336.74	1,313.32	-112.00%	0.010339495	-0.291631085
2018/2/28	1,318.05	1,322.82	1,315.80	-1.00%	0.00376422	-0.179487179
2018/3/1	1,316.55	1,321.30	1,302.99	-11.00%	0.009869988	0.240578919
2018/3/2	1,322.20	1,325.51	1,314.93	43.00%	0.004992295	0.187145558
2018/3/5	1,320.01	1,327.92	1,317.26	-17.00%	0.005426588	-0.242026266
2018/3/6	1,334.46	1,338.89	1,319.91	109.00%	0.007617368	0.266596417
2018/3/7	1,325.54	1,340.47	1,321.95	-67.00%	0.008904123	-0.306155508
2018/3/8	1,322.35	1,329.39	1,319.19	-24.00%	0.005198605	-0.190196078
2018/3/9	1,323.70	1,325.15	1,313.05	10.00%	0.006488931	0.380165289
2018/3/12	1,323.05	1,324.67	1,315.39	-5.00%	0.004993781	0.325431034
2018/3/13	1,326.39	1,328.66	1,316.79	25.00%	0.006131635	0.308761584
2018/3/14	1,325.00	1,330.42	1,321.91	-10.00%	0.004494983	-0.136897767
2018/3/15	1,316.26	1,328.16	1,315.05	-66.00%	0.005873866	-0.407704043
2018/3/16	1,314.00	1,322.67	1,310.31	-17.00%	0.006483123	-0.201456311
2018/3/19	1,316.94	1,320.07	1,307.89	22.00%	0.006410774	0.243021346
2018/3/20	1,311.21	1,318.66	1,307.31	-44.00%	0.005466623	-0.156387665
2018/3/21	1,332.17	1,336.96	1,309.98	160.00%	0.010509106	0.322461082
2018/3/22	1,328.95	1,335.23	1,324.88	-24.00%	0.005301248	-0.106763285
2018/3/23	1,347.22	1,350.66	1,329.17	137.00%	0.007593131	0.339925547
2018/3/26	1,353.46	1,356.37	1,343.55	46.00%	0.006213916	0.27301092
2018/3/27	1,344.71	1,357.06	1,340.16	-65.00%	0.00787792	-0.230769231
2018/3/28	1,324.99	1,347.39	1,323.59	-147.00%	0.008031644	-0.441176471
2018/3/29	1,325.00	1,329.32	1,322.21	0.00%	0.003793795	-0.107594937
2018/4/2	1,341.35	1,345.26	1,324.90	123.00%	0.008125795	0.307956778
2018/4/3	1,332.83	1,342.87	1,329.18	-64.00%	0.006252909	-0.233382031
2018/4/4	1,333.35	1,348.45	1,331.59	4.00%	0.008963533	-0.395610913
2018/4/5	1,326.55	1,335.29	1,322.80	-51.00%	0.005917123	-0.199759808
2018/4/6	1,333.20	1,335.59	1,321.47	50.00%	0.006808949	0.330736544
2018/4/9	1,336.24	1,338.36	1,326.98	23.00%	0.00587707	0.31370826
2018/4/10	1,340.05	1,343.55	1,331.81	29.00%	0.006035419	0.201873935
2018/4/11	1,353.29	1,365.61	1,339.68	99.00%	0.012102676	0.024874663
2018/4/12	1,335.48	1,353.60	1,333.96	-132.00%	0.006535029	-0.422606925
2018/4/13	1,345.46	1,347.50	1,335.20	75.00%	0.004380916	0.334146341
2018/4/16	1,345.91	1,350.89	1,340.17	3.00%	0.005608118	0.035447761
2018/4/17	1,347.29	1,349.80	1,337.73	10.00%	0.006327295	0.292046396
2018/4/18	1,349.32	1,356.14	1,342.10	15.00%	0.007321814	0.014245014
2018/4/19	1,345.60	1,355.12	1,341.23	-28.00%	0.00708778	-0.185385169
2018/4/20	1,335.12	1,346.56	1,335.07	-78.00%	0.003269588	-0.49564839
2018/4/23	1,325.00	1,336.38	1,322.81	-76.00%	0.005132275	-0.338614591
2018/4/24	1,330.68	1,333.04	1,322.60	43.00%	0.004802817	0.27394636
2018/4/25	1,323.33	1,332.40	1,318.90	-55.00%	0.00646182	-0.171851852
2018/4/26	1,317.28	1,326.96	1,315.45	-46.00%	0.005676114	-0.341007819
2018/4/27	1,322.80	1,326.11	1,316.26	42.00%	0.004662288	0.163959391
2018/4/30	1,315.36	1,325.34	1,310.51	-56.00%	0.007142208	-0.172960216
2018/5/1	1,303.97	1,316.69	1,301.88	-87.00%	0.005773548	-0.358879136
2018/5/2	1,304.85	1,313.80	1,303.94	7.00%	0.005367521	-0.407707911
2018/5/3	1,312.09	1,318.91	1,305.02	55.00%	0.006746339	0.00899928
2018/5/4	1,315.05	1,315.61	1,308.41	23.00%	0.003666667	0.422222222
2018/5/7	1,314.30	1,319.22	1,310.29	-6.00%	0.004797405	-0.050951848
2018/5/8	1,314.47	1,318.08	1,306.20	1.00%	0.00640352	0.196127946
2018/5/9	1,312.78	1,317.78	1,304.48	-13.00%	0.007148528	0.12406015
2018/5/10	1,321.39	1,323.14	1,310.89	66.00%	0.00489244	0.357142857
2018/5/11	1,318.22	1,326.49	1,317.94	-24.00%	0.004307941	-0.467251462
2018/5/14	1,312.82	1,322.76	1,312.82	-41.00%	0.004599888	-0.5
2018/5/15	1,290.64	1,315.24	1,288.71	-169.00%	0.009566535	-0.427252167
2018/5/16	1,291.03	1,297.67	1,287.01	3.00%	0.005836585	-0.122889306
2018/5/17	1,291.00	1,295.29	1,286.41	0.00%	0.004871338	0.016891892
2018/5/18	1,292.50	1,295.26	1,286.81	12.00%	0.004603383	0.173372781
2018/5/21	1,292.68	1,293.53	1,282.15	1.00%	0.006226788	0.425307557
2018/5/22	1,291.32	1,296.44	1,287.80	-11.00%	0.004676835	-0.092592593
2018/5/23	1,293.75	1,298.59	1,288.61	19.00%	0.005355505	0.01503006
2018/5/24	1,304.88	1,306.97	1,292.91	86.00%	0.005608984	0.351351351
2018/5/25	1,301.61	1,308.24	1,300.05	-25.00%	0.004237296	-0.30952381
2018/5/28	1,298.11	1,300.47	1,295.62	-27.00%	0.002629096	0.013402062
2018/5/29	1,298.86	1,307.14	1,294.30	6.00%	0.00699617	-0.144859813
2018/5/30	1,301.48	1,304.70	1,295.75	20.00%	0.004728331	0.140223464
2018/5/31	1,298.32	1,306.86	1,297.90	-24.00%	0.00463771	-0.453125
2018/6/1	1,293.14	1,300.72	1,289.52	-40.00%	0.005436582	-0.176785714
2018/6/4	1,291.98	1,298.47	1,290.27	-9.00%	0.004457939	-0.291463415
2018/6/5	1,296.13	1,300.94	1,289.79	32.00%	0.005815467	0.068609865
2018/6/6	1,297.00	1,302.85	1,294.63	7.00%	0.004488483	-0.211678832
2018/6/7	1,297.12	1,303.48	1,295.08	1.00%	0.004581043	-0.257142857
2018/6/8	1,298.75	1,301.27	1,294.20	13.00%	0.003796106	0.143564356
2018/6/11	1,300.14	1,302.57	1,294.13	11.00%	0.004583915	0.212085308
2018/6/12	1,295.97	1,300.88	1,293.00	-32.00%	0.003819185	-0.123096447
2018/6/13	1,299.71	1,301.53	1,292.55	29.00%	0.00445594	0.297327394
2018/6/14	1,302.22	1,309.69	1,297.34	19.00%	0.006622016	-0.1048583
2018/6/15	1,279.84	1,303.92	1,275.85	-172.00%	0.010969063	-0.357855362
2018/6/18	1,278.31	1,282.02	1,277.08	-12.00%	0.00270498	-0.251012146
2018/6/19	1,274.76	1,284.46	1,270.39	-28.00%	0.007592639	-0.189410092
2018/6/20	1,268.10	1,276.64	1,267.80	-52.00%	0.003672948	-0.466063348
2018/6/21	1,267.20	1,270.49	1,261.22	-7.00%	0.005150587	0.145091694
2018/6/22	1,269.28	1,271.79	1,266.90	16.00%	0.002617426	-0.013292434
2018/6/25	1,266.00	1,273.54	1,264.80	-26.00%	0.003602462	-0.362700229
2018/6/26	1,258.99	1,268.03	1,254.51	-55.00%	0.006818984	-0.168639053
2018/6/27	1,252.02	1,260.52	1,250.70	-55.00%	0.004597208	-0.365580448
2018/6/28	1,248.28	1,254.65	1,245.71	-30.00%	0.004726068	-0.212527964
2018/6/29	1,253.00	1,256.38	1,246.51	38.00%	0.004927147	0.157548126
2018/7/2	1,241.97	1,254.61	1,239.59	-88.00%	0.006264277	-0.341544607
2018/7/3	1,252.93	1,257.41	1,237.81	88.00%	0.009736402	0.271428571
2018/7/4	1,256.95	1,261.85	1,252.16	32.00%	0.004981432	-0.005675955
2018/7/5	1,257.76	1,260.17	1,251.08	6.00%	0.005115709	0.234873487
2018/7/6	1,254.99	1,259.53	1,252.93	-22.00%	0.00341123	-0.187878788
2018/7/9	1,257.76	1,266.26	1,255.12	22.00%	0.006152803	-0.263016158
2018/7/10	1,255.65	1,260.70	1,247.23	-17.00%	0.007550704	0.125092799
2018/7/11	1,242.16	1,257.27	1,241.29	-107.00%	0.005931103	-0.445556946
2018/7/12	1,247.14	1,248.94	1,241.38	40.00%	0.003457696	0.261904762
2018/7/13	1,241.52	1,248.54	1,237.10	-45.00%	0.005785428	-0.113636364
2018/7/16	1,240.82	1,246.29	1,238.49	-6.00%	0.00442399	-0.201282051
2018/7/17	1,227.51	1,245.35	1,225.97	-107.00%	0.008814795	-0.420536636
2018/7/18	1,227.18	1,229.92	1,221.56	-3.00%	0.004829573	0.172248804
2018/7/19	1,222.80	1,229.27	1,211.48	-36.00%	0.010078167	0.136312535
2018/7/20	1,231.76	1,232.68	1,215.84	73.00%	0.008795901	0.445368171
2018/7/23	1,224.54	1,235.49	1,222.08	-59.00%	0.006922568	-0.31655481
2018/7/24	1,224.55	1,229.83	1,218.25	0.00%	0.00669571	0.044041451
2018/7/25	1,231.61	1,234.64	1,223.10	58.00%	0.005511356	0.237435009
2018/7/26	1,222.67	1,235.57	1,222.17	-73.00%	0.006344897	-0.462686567
2018/7/27	1,223.38	1,227.64	1,217.34	6.00%	0.005962045	0.086407767
2018/7/30	1,221.80	1,225.59	1,219.05	-13.00%	0.003734532	-0.079510703
2018/7/31	1,223.83	1,228.74	1,214.82	17.00%	0.007997971	0.147270115
2018/8/1	1,216.05	1,225.36	1,215.76	-64.00%	0.003790124	-0.469791667
2018/8/2	1,207.96	1,221.42	1,207.20	-67.00%	0.007399388	-0.446554149
2018/8/3	1,213.43	1,220.41	1,204.40	45.00%	0.008925117	0.064022486
2018/8/6	1,206.94	1,218.69	1,206.93	-53.00%	0.005792729	-0.49914966
2018/8/7	1,211.02	1,216.54	1,207.67	34.00%	0.004903129	-0.122322435
2018/8/8	1,213.61	1,216.26	1,206.29	21.00%	0.005633386	0.234202608
2018/8/9	1,212.35	1,217.65	1,210.72	-10.00%	0.003966535	-0.264790765
2018/8/10	1,211.30	1,217.48	1,205.85	-9.00%	0.006766162	-0.031384351
2018/8/13	1,193.64	1,214.23	1,191.75	-146.00%	0.009531903	-0.415925267
2018/8/14	1,194.03	1,199.04	1,192.14	3.00%	0.004093505	-0.226086957
2018/8/15	1,174.88	1,195.22	1,173.33	-160.00%	0.007980955	-0.429191412
2018/8/16	1,174.16	1,182.59	1,160.56	-6.00%	0.013302392	0.117339991
2018/8/17	1,184.77	1,185.42	1,172.03	90.00%	0.005500957	0.451456311
2018/8/20	1,190.53	1,191.21	1,182.63	49.00%	0.003640457	0.420745921
2018/8/21	1,196.12	1,197.38	1,187.50	47.00%	0.005101231	0.372469636
2018/8/22	1,195.51	1,201.91	1,192.45	-5.00%	0.005564995	-0.17653277
2018/8/23	1,185.31	1,197.00	1,183.67	-85.00%	0.00567882	-0.376969242
2018/8/24	1,205.97	1,208.87	1,183.32	174.00%	0.010572269	0.386497065
2018/8/27	1,211.35	1,212.75	1,202.84	45.00%	0.005342407	0.358728557
2018/8/28	1,201.26	1,214.68	1,199.41	-83.00%	0.007229741	-0.378847413
2018/8/29	1,206.66	1,207.73	1,200.90	45.00%	0.002880217	0.343338214
2018/8/30	1,199.88	1,208.18	1,196.32	-56.00%	0.006130041	-0.199831366
2018/8/31	1,201.09	1,209.17	1,198.43	10.00%	0.006325651	-0.252327747
2018/9/3	1,201.15	1,204.59	1,196.11	1.00%	0.004995136	0.094339623
2018/9/4	1,191.35	1,202.31	1,189.55	-82.00%	0.005477067	-0.358934169
2018/9/5	1,196.75	1,198.82	1,191.10	45.00%	0.003523579	0.231865285
2018/9/6	1,200.14	1,207.36	1,195.59	28.00%	0.00677919	-0.113423959
2018/9/7	1,195.86	1,204.03	1,193.28	-36.00%	0.005966083	-0.26
2018/9/10	1,195.88	1,198.92	1,191.52	0.00%	0.004366628	0.089189189
2018/9/11	1,198.29	1,200.12	1,187.95	20.00%	0.007109216	0.349630238
2018/9/12	1,206.19	1,209.22	1,192.90	66.00%	0.008851674	0.314338235
2018/9/13	1,201.44	1,213.39	1,200.37	-39.00%	0.007017014	-0.41781874
2018/9/14	1,193.71	1,208.98	1,193.13	-64.00%	0.008360516	-0.46340694
2018/9/17	1,200.93	1,205.20	1,192.97	60.00%	0.0059856	0.150858545
2018/9/18	1,198.35	1,204.28	1,196.21	-21.00%	0.004331044	-0.234820322
2018/9/19	1,203.99	1,206.53	1,197.81	47.00%	0.004016683	0.208715596
2018/9/20	1,207.58	1,209.14	1,201.47	30.00%	0.004142407	0.296610169
2018/9/21	1,199.55	1,211.47	1,191.97	-66.00%	0.010720617	-0.111282051
2018/9/24	1,198.86	1,204.48	1,194.23	-6.00%	0.00605106	-0.048292683
2018/9/25	1,201.31	1,203.71	1,197.21	20.00%	0.003611657	0.130769231
2018/9/26	1,194.46	1,202.84	1,190.53	-57.00%	0.006369217	-0.18074736
2018/9/27	1,182.80	1,198.94	1,181.98	-98.00%	0.007865719	-0.451650943
2018/9/28	1,192.09	1,194.00	1,180.74	79.00%	0.006372187	0.355957768
2018/10/1	1,188.47	1,192.95	1,184.95	-30.00%	0.004261585	-0.06
2018/10/2	1,203.10	1,208.65	1,188.57	123.00%	0.009375946	0.223605578
2018/10/3	1,197.37	1,208.77	1,196.71	-48.00%	0.006379377	-0.445273632
2018/10/4	1,199.66	1,207.11	1,195.76	19.00%	0.006597293	-0.156387665
2018/10/5	1,202.86	1,206.18	1,197.00	27.00%	0.005102826	0.138344227
2018/10/8	1,188.01	1,204.49	1,183.58	-123.00%	0.009539842	-0.288139646
2018/10/9	1,189.62	1,192.23	1,183.49	14.00%	0.005206165	0.201372998
2018/10/10	1,194.78	1,195.19	1,185.22	43.00%	0.005278024	0.45887663
2018/10/11	1,224.33	1,226.87	1,191.30	247.00%	0.01426531	0.42859151
2018/10/12	1,217.93	1,224.45	1,215.61	-52.00%	0.004013167	-0.237556561
2018/10/15	1,226.93	1,233.65	1,217.40	74.00%	0.008052301	0.086461538
2018/10/16	1,224.43	1,232.77	1,223.35	-20.00%	0.00526768	-0.385350318
2018/10/17	1,222.68	1,229.90	1,220.32	-14.00%	0.005497909	-0.253653445
2018/10/18	1,225.75	1,230.85	1,218.78	25.00%	0.006759329	0.077464789
2018/10/19	1,226.32	1,231.07	1,223.03	5.00%	0.004630891	-0.09079602
2018/10/22	1,222.17	1,230.18	1,220.30	-34.00%	0.004665775	-0.310728745
2018/10/23	1,230.49	1,240.00	1,221.72	68.00%	0.00967945	-0.0202407
2018/10/24	1,234.22	1,234.27	1,225.74	30.00%	0.00465986	0.494138335
2018/10/25	1,232.23	1,239.85	1,228.08	-16.00%	0.006648131	-0.147408666
2018/10/26	1,233.59	1,243.73	1,229.80	11.00%	0.007969767	-0.227925341
2018/10/29	1,229.74	1,235.79	1,224.45	-31.00%	0.006136128	-0.0335097
2018/10/30	1,223.44	1,231.45	1,220.22	-51.00%	0.005504691	-0.213268032
2018/10/31	1,214.54	1,223.70	1,211.92	-73.00%	0.00529503	-0.277589134
2018/11/1	1,233.24	1,237.83	1,214.84	154.00%	0.009546655	0.300347977
2018/11/2	1,232.89	1,236.79	1,229.85	-3.00%	0.003941956	-0.061959654
2018/11/5	1,231.30	1,235.46	1,226.88	-13.00%	0.004826357	0.015151515
2018/11/6	1,226.80	1,236.31	1,223.41	-37.00%	0.007003546	-0.237209302
2018/11/7	1,226.11	1,236.23	1,223.31	-6.00%	0.007433742	-0.283281734
2018/11/8	1,223.54	1,227.05	1,219.63	-21.00%	0.004114713	0.026954178
2018/11/9	1,209.60	1,223.97	1,206.52	-114.00%	0.007028566	-0.323495702
2018/11/12	1,200.65	1,211.45	1,200.18	-74.00%	0.004779654	-0.458296362
2018/11/13	1,202.35	1,205.57	1,196.29	14.00%	0.005425384	0.153017241
2018/11/14	1,210.91	1,216.33	1,197.12	71.00%	0.010340334	0.217855284
2018/11/15	1,213.00	1,216.36	1,207.56	17.00%	0.005022723	0.118181818
2018/11/16	1,221.47	1,225.37	1,212.48	70.00%	0.006102431	0.197439876
2018/11/19	1,224.05	1,225.26	1,217.52	21.00%	0.004338423	0.343669251
2018/11/20	1,221.55	1,229.17	1,219.67	-20.00%	0.005306262	-0.302105263
2018/11/21	1,226.02	1,230.15	1,219.23	37.00%	0.005886926	0.121794872
2018/11/22	1,227.45	1,229.80	1,225.30	12.00%	0.002567987	-0.022222222
2018/11/23	1,223.19	1,229.27	1,220.53	-35.00%	0.004588569	-0.195652174
2018/11/26	1,222.37	1,228.13	1,221.14	-7.00%	0.003961638	-0.324034335
2018/11/27	1,214.69	1,225.60	1,211.74	-63.00%	0.006937086	-0.287157287
2018/11/28	1,221.11	1,226.32	1,210.73	53.00%	0.008427667	0.165811418
2018/11/29	1,223.99	1,229.35	1,220.49	24.00%	0.004963898	-0.10496614
2018/11/30	1,221.97	1,225.65	1,216.24	-17.00%	0.005370752	0.108926674
2018/12/3	1,231.08	1,234.94	1,221.09	75.00%	0.0068773	0.221299639
2018/12/4	1,238.55	1,242.24	1,230.41	61.00%	0.005711629	0.18808115
2018/12/5	1,237.56	1,239.35	1,232.96	-8.00%	0.003639279	0.219874804
2018/12/6	1,237.99	1,244.70	1,234.64	3.00%	0.005752971	-0.166998012
2018/12/7	1,248.10	1,250.42	1,237.49	82.00%	0.005468684	0.320572312
2018/12/10	1,244.59	1,250.62	1,241.21	-28.00%	0.004479774	-0.140807651
2018/12/11	1,242.94	1,249.62	1,240.55	-13.00%	0.005100546	-0.236493936
2018/12/12	1,245.80	1,247.56	1,241.95	23.00%	0.002922339	0.18627451
2018/12/13	1,242.46	1,247.13	1,240.23	-27.00%	0.003497331	-0.176811594
2018/12/14	1,238.21	1,243.11	1,232.48	-34.00%	0.005713472	0.039040452
2018/12/17	1,245.91	1,248.18	1,235.47	62.00%	0.005782815	0.321400472
2018/12/18	1,249.38	1,250.36	1,244.44	28.00%	0.002904174	0.334459459
2018/12/19	1,243.39	1,258.41	1,241.54	-48.00%	0.009037355	-0.390337878
2018/12/20	1,260.14	1,266.79	1,242.89	135.00%	0.010698153	0.221757322
2018/12/21	1,256.01	1,262.84	1,253.37	-33.00%	0.004926069	-0.221224921
2018/12/24	1,269.13	1,270.13	1,258.34	104.00%	0.004342486	0.415182358
2018/12/26	1,266.98	1,279.14	1,264.34	-17.00%	0.008087394	-0.321621622
2018/12/27	1,275.22	1,279.04	1,266.09	65.00%	0.005927032	0.205019305
2018/12/28	1,280.75	1,282.17	1,273.98	43.00%	0.003639289	0.326617827
2018/12/31	1,282.82	1,284.18	1,277.09	16.00%	0.003686803	0.308180536
2019/1/1	1,282.62	1,283.24	1,282.62	-2.00%	0.000234868	-0.5
2019/1/2	1,284.77	1,288.69	1,278.33	17.00%	0.005505496	0.121621622
2019/1/3	1,293.99	1,295.27	1,284.16	72.00%	0.004318045	0.384788479
2019/1/4	1,284.92	1,298.51	1,276.49	-70.00%	0.011272767	-0.117166213
2019/1/7	1,288.67	1,295.14	1,282.29	29.00%	0.0069234	-0.003501946
2019/1/8	1,285.35	1,290.69	1,279.20	-26.00%	0.006069427	0.035248042
2019/1/9	1,293.13	1,293.95	1,279.63	61.00%	0.006927594	0.44273743
2019/1/10	1,286.38	1,297.14	1,285.81	-52.00%	0.005289461	-0.449691086
2019/1/11	1,288.00	1,295.65	1,286.25	13.00%	0.005147318	-0.313829787
2019/1/14	1,291.73	1,295.90	1,287.16	29.00%	0.004258474	0.022883295
2019/1/15	1,289.31	1,294.70	1,286.37	-19.00%	0.004413563	-0.147058824
2019/1/16	1,293.52	1,295.02	1,287.59	33.00%	0.003473759	0.298115747
2019/1/17	1,291.90	1,295.84	1,288.96	-13.00%	0.003632258	-0.072674419
2019/1/18	1,281.49	1,292.86	1,280.64	-81.00%	0.00425959	-0.430441899
2019/1/21	1,280.28	1,284.29	1,277.06	-9.00%	0.003933117	-0.054633472
2019/1/22	1,285.04	1,285.84	1,277.25	37.00%	0.003977244	0.406868452
2019/1/23	1,282.39	1,286.92	1,278.38	-21.00%	0.004493762	-0.030444965
2019/1/24	1,280.94	1,285.15	1,276.97	-11.00%	0.004437106	-0.014669927
2019/1/25	1,303.22	1,303.69	1,279.39	174.00%	0.007799644	0.480658436
2019/1/28	1,303.53	1,304.49	1,297.26	2.00%	0.003955602	0.367219917
2019/1/29	1,311.93	1,312.05	1,302.12	64.00%	0.003572032	0.487915408
2019/1/30	1,319.91	1,323.74	1,308.81	61.00%	0.007162092	0.243469524
2019/1/31	1,320.94	1,326.68	1,317.55	8.00%	0.004882365	-0.128696605
2019/2/1	1,318.00	1,323.58	1,315.66	-22.00%	0.004012856	-0.204545455
2019/2/4	1,311.75	1,318.80	1,308.26	-47.00%	0.004967788	-0.168880455
2019/2/5	1,315.01	1,316.86	1,310.30	25.00%	0.003176484	0.217987805
2019/2/6	1,306.22	1,315.88	1,305.38	-67.00%	0.003801674	-0.42
2019/2/7	1,310.09	1,311.99	1,302.17	30.00%	0.004923375	0.306517312
2019/2/8	1,314.07	1,315.72	1,307.23	30.00%	0.004183858	0.30565371
2019/2/11	1,308.33	1,314.88	1,303.58	-44.00%	0.005434487	-0.079646018
2019/2/12	1,310.89	1,315.12	1,306.64	20.00%	0.004445565	0.001179245
2019/2/13	1,306.19	1,318.19	1,304.50	-36.00%	0.007056098	-0.376552228
2019/2/14	1,312.55	1,314.43	1,302.63	49.00%	0.005608003	0.340677966
2019/2/15	1,321.41	1,322.98	1,311.16	68.00%	0.004931078	0.367174281
2019/2/18	1,326.90	1,328.39	1,321.11	42.00%	0.003108775	0.29532967
2019/2/19	1,341.16	1,341.87	1,322.33	107.00%	0.007520367	0.463664278
2019/2/20	1,338.49	1,346.81	1,336.63	-20.00%	0.005222662	-0.317288802
2019/2/21	1,323.49	1,341.88	1,322.24	-112.00%	0.007517266	-0.436354379
2019/2/22	1,327.80	1,333.17	1,321.16	33.00%	0.006084877	0.052872606
2019/2/25	1,327.12	1,332.59	1,325.03	-5.00%	0.003972973	-0.223544974
2019/2/26	1,328.96	1,330.59	1,323.61	14.00%	0.003658612	0.266475645
2019/2/27	1,319.88	1,329.63	1,316.51	-68.00%	0.005577367	-0.243140244
2019/2/28	1,313.05	1,327.42	1,312.54	-52.00%	0.007243312	-0.465725806
2019/3/1	1,293.56	1,315.33	1,290.16	-148.00%	0.010078513	-0.364918554
2019/3/4	1,286.66	1,297.11	1,282.75	-53.00%	0.007122513	-0.227715877
2019/3/5	1,287.43	1,289.75	1,280.95	6.00%	0.004841187	0.236363636
2019/3/6	1,286.76	1,291.07	1,283.45	-5.00%	0.004171102	-0.065616798
2019/3/7	1,285.74	1,289.06	1,281.16	-8.00%	0.004330972	0.079746835
2019/3/8	1,298.39	1,300.99	1,285.29	98.00%	0.006110027	0.334394904
2019/3/11	1,294.25	1,299.27	1,290.15	-32.00%	0.004508969	-0.050438596
2019/3/12	1,302.01	1,302.19	1,292.06	60.00%	0.003813967	0.482230997
2019/3/13	1,309.28	1,311.33	1,300.56	56.00%	0.004684108	0.309656453
2019/3/14	1,296.28	1,310.46	1,292.75	-99.00%	0.007197543	-0.300677583
2019/3/15	1,301.38	1,306.58	1,293.66	39.00%	0.00649431	0.09752322
2019/3/18	1,303.70	1,306.78	1,298.12	18.00%	0.004603341	0.144341801
2019/3/19	1,306.55	1,311.07	1,302.45	22.00%	0.004435744	-0.024361949
2019/3/20	1,312.48	1,316.83	1,298.50	45.00%	0.009368805	0.262684124
2019/3/21	1,309.45	1,320.47	1,303.25	-23.00%	0.00917072	-0.139953542
2019/3/22	1,313.38	1,315.08	1,306.81	30.00%	0.003982001	0.294437727
2019/3/25	1,321.90	1,324.43	1,310.80	65.00%	0.005996213	0.314380044
2019/3/26	1,315.51	1,323.24	1,312.51	-48.00%	0.005012603	-0.220410065
2019/3/27	1,309.87	1,319.57	1,308.07	-43.00%	0.00551448	-0.343478261
2019/3/28	1,290.55	1,312.63	1,288.70	-147.00%	0.009125971	-0.422691183
2019/3/29	1,292.15	1,299.82	1,286.60	12.00%	0.00718004	-0.080181543
2019/4/1	1,287.66	1,297.04	1,286.50	-35.00%	0.005506858	-0.389943074
2019/4/2	1,293.15	1,293.15	1,285.16	43.00%	0.003450301	0.5
2019/4/3	1,289.90	1,294.67	1,288.20	-25.00%	0.003366616	-0.237248841
2019/4/4	1,292.38	1,294.36	1,280.84	19.00%	0.0073618	0.353550296
2019/4/5	1,291.70	1,293.77	1,284.46	-5.00%	0.005120847	0.277658432
2019/4/8	1,297.41	1,303.86	1,291.35	44.00%	0.006249364	-0.01558753
2019/4/9	1,304.13	1,306.34	1,296.55	52.00%	0.004168633	0.274259448
2019/4/10	1,308.05	1,310.75	1,300.89	30.00%	0.00497439	0.226166329
2019/4/11	1,292.60	1,309.36	1,289.45	-118.00%	0.007941111	-0.341788046
2019/4/12	1,290.40	1,296.05	1,290.11	-17.00%	0.003130628	-0.451178451
2019/4/15	1,287.88	1,292.01	1,282.21	-20.00%	0.005254624	0.078571429
2019/4/16	1,276.57	1,289.00	1,273.10	-88.00%	0.00682583	-0.281761006
2019/4/17	1,274.14	1,280.06	1,272.93	-19.00%	0.003726175	-0.33029453
2019/4/18	1,275.39	1,277.95	1,271.02	10.00%	0.003721744	0.130591631
2019/4/22	1,274.92	1,279.96	1,273.45	-4.00%	0.00358894	-0.274193548
2019/4/23	1,272.40	1,276.66	1,266.15	-20.00%	0.00569478	0.094671741
2019/4/24	1,275.36	1,278.74	1,268.55	23.00%	0.005463735	0.168302257
2019/4/25	1,277.35	1,282.78	1,273.50	16.00%	0.005075758	-0.08512931
2019/4/26	1,286.25	1,288.99	1,276.05	70.00%	0.005695444	0.288253478
2019/4/29	1,279.80	1,286.81	1,277.78	-50.00%	0.003807882	-0.276301218
2019/4/30	1,283.60	1,286.39	1,279.54	30.00%	0.003346264	0.09270073
2019/5/1	1,276.61	1,287.21	1,272.99	-54.00%	0.007116569	-0.245428973
2019/5/2	1,270.54	1,278.18	1,266.10	-48.00%	0.005980421	-0.132450331
2019/5/3	1,279.19	1,282.67	1,268.81	68.00%	0.006436869	0.248917749
2019/5/6	1,280.33	1,285.76	1,276.60	9.00%	0.005051084	-0.09279476
2019/5/7	1,285.15	1,286.74	1,278.50	38.00%	0.004197871	0.307038835
2019/5/8	1,280.93	1,291.79	1,279.35	-33.00%	0.006684265	-0.372990354
2019/5/9	1,284.14	1,288.52	1,279.41	25.00%	0.004704144	0.01920966
2019/5/10	1,286.00	1,289.73	1,283.21	14.00%	0.003504346	-0.07208589
2019/5/13	1,299.90	1,301.35	1,281.60	108.00%	0.008694496	0.426582278
2019/5/14	1,297.03	1,303.51	1,293.33	-22.00%	0.005349782	-0.13654224
2019/5/15	1,296.66	1,301.02	1,292.70	-3.00%	0.004536581	-0.024038462
2019/5/16	1,286.65	1,298.92	1,283.95	-77.00%	0.006587249	-0.319639279
2019/5/17	1,277.55	1,289.29	1,274.91	-71.00%	0.006630231	-0.316411683
2019/5/20	1,277.74	1,279.14	1,273.47	1.00%	0.003153879	0.25308642
2019/5/21	1,274.97	1,278.06	1,269.22	-22.00%	0.004712421	0.150452489
2019/5/22	1,273.62	1,277.42	1,272.15	-11.00%	0.002888635	-0.221062619
2019/5/23	1,283.45	1,287.63	1,272.58	77.00%	0.006856655	0.222259136
2019/5/24	1,284.89	1,285.42	1,280.45	11.00%	0.002651728	0.393360161
2019/5/27	1,285.20	1,287.72	1,283.80	2.00%	0.002139512	-0.142857143
2019/5/28	1,279.49	1,286.86	1,276.07	-44.00%	0.005167552	-0.183039852
2019/5/29	1,279.60	1,285.77	1,278.87	1.00%	0.00383163	-0.394202899
2019/5/30	1,288.85	1,289.22	1,274.79	72.00%	0.006616548	0.474358974
2019/5/31	1,305.65	1,307.04	1,288.09	130.00%	0.006094227	0.426649077
2019/6/3	1,325.17	1,328.30	1,306.70	150.00%	0.008031437	0.355092593
2019/6/4	1,325.28	1,329.38	1,319.98	1.00%	0.005024557	0.063829787
2019/6/5	1,330.18	1,344.26	1,324.60	37.00%	0.010242287	-0.216174975
2019/6/6	1,335.55	1,340.43	1,327.80	40.00%	0.006534717	0.113618369
2019/6/7	1,340.70	1,348.48	1,330.08	39.00%	0.009433283	0.077173913
2019/6/10	1,328.13	1,337.84	1,324.90	-94.00%	0.005815744	-0.250386399
2019/6/11	1,326.91	1,330.06	1,319.60	-9.00%	0.005569691	0.198852772
2019/6/12	1,333.55	1,338.62	1,326.18	50.00%	0.005801346	0.09244373
2019/6/13	1,342.35	1,343.43	1,332.27	66.00%	0.004429119	0.403225806
2019/6/14	1,341.58	1,358.29	1,337.83	-6.00%	0.010788968	-0.316715543
2019/6/17	1,339.54	1,343.38	1,332.70	-15.00%	0.005556803	0.140449438
2019/6/18	1,346.48	1,354.60	1,338.65	52.00%	0.007855378	-0.009090909
2019/6/19	1,360.27	1,362.50	1,341.15	102.00%	0.009212654	0.395550351
2019/6/20	1,388.18	1,393.24	1,357.80	205.00%	0.013119357	0.357223476
2019/6/21	1,399.05	1,411.18	1,382.40	78.00%	0.013762479	0.078526755
2019/6/24	1,419.55	1,421.30	1,400.48	147.00%	0.006622565	0.415946206
2019/6/25	1,423.25	1,439.03	1,412.30	26.00%	0.013169288	-0.090347924
2019/6/26	1,408.75	1,424.06	1,402.38	-102.00%	0.008558343	-0.206180812
2019/6/27	1,409.68	1,412.00	1,400.25	7.00%	0.005937339	0.302553191
2019/6/28	1,409.50	1,424.64	1,406.81	-1.00%	0.008959417	-0.349130679
2019/7/1	1,384.31	1,397.56	1,381.76	-179.00%	0.007076435	-0.338607595
2019/7/2	1,418.44	1,419.72	1,383.40	247.00%	0.009552154	0.464757709
2019/7/3	1,418.94	1,436.39	1,412.48	4.00%	0.011898211	-0.229820159
2019/7/4	1,415.64	1,422.00	1,410.59	-23.00%	0.005404503	-0.057405784
2019/7/5	1,399.95	1,424.36	1,386.92	-111.00%	0.017496489	-0.151976496
2019/7/8	1,395.50	1,407.90	1,391.75	-32.00%	0.007928402	-0.267801858
2019/7/9	1,397.90	1,399.90	1,386.21	17.00%	0.006879038	0.353907962
2019/7/10	1,419.00	1,419.20	1,389.75	151.00%	0.011484105	0.493208829
2019/7/11	1,404.00	1,426.40	1,401.60	-106.00%	0.010376132	-0.403225806
2019/7/12	1,415.74	1,416.88	1,403.06	84.00%	0.004501399	0.417510854
2019/7/15	1,414.08	1,419.75	1,407.76	-12.00%	0.005954148	0.027105922
2019/7/16	1,406.33	1,418.43	1,401.18	-55.00%	0.007829755	-0.201449275
2019/7/17	1,426.80	1,427.00	1,399.95	146.00%	0.010126587	0.492606285
2019/7/18	1,446.30	1,448.30	1,414.66	137.00%	0.01434924	0.440546968
2019/7/19	1,425.30	1,452.98	1,420.29	-145.00%	0.013232214	-0.346742123
2019/7/22	1,425.12	1,429.83	1,422.35	-1.00%	0.003716669	-0.129679144
2019/7/23	1,417.39	1,429.25	1,414.20	-54.00%	0.006670902	-0.288039867
2019/7/24	1,425.90	1,429.30	1,416.20	60.00%	0.00529563	0.240458015
2019/7/25	1,414.53	1,433.86	1,411.17	-80.00%	0.009966517	-0.351917144
2019/7/26	1,418.69	1,424.80	1,413.77	29.00%	0.005208913	-0.05394379
2019/7/29	1,426.94	1,428.25	1,416.86	58.00%	0.004478452	0.384986831
2019/7/30	1,430.85	1,433.03	1,421.91	27.00%	0.005212528	0.303956835
2019/7/31	1,413.80	1,432.94	1,411.35	-119.00%	0.007667385	-0.386521538
2019/8/1	1,445.31	1,445.81	1,400.56	223.00%	0.016846346	0.488950276
2019/8/2	1,440.70	1,448.05	1,430.08	-32.00%	0.008595318	0.090984975
2019/8/5	1,463.80	1,469.80	1,436.90	160.00%	0.012524273	0.317629179
2019/8/6	1,474.27	1,475.21	1,456.65	72.00%	0.007883448	0.449353448
2019/8/7	1,501.20	1,510.40	1,472.36	183.00%	0.014061276	0.258149317
2019/8/8	1,500.95	1,510.35	1,490.74	-2.00%	0.009246257	0.020652728
2019/8/9	1,497.24	1,508.40	1,494.62	-25.00%	0.006268797	-0.309869376
2019/8/12	1,511.40	1,517.71	1,487.68	95.00%	0.012918694	0.28987679
2019/8/13	1,501.39	1,534.56	1,481.31	-66.00%	0.024715354	-0.122910798
2019/8/14	1,516.34	1,524.10	1,494.25	100.00%	0.012554724	0.240033501
2019/8/15	1,523.20	1,526.76	1,508.25	45.00%	0.008223667	0.307671529
2019/8/16	1,514.15	1,527.80	1,504.20	-59.00%	0.010256495	-0.078389831
2019/8/19	1,495.30	1,512.90	1,492.40	-124.00%	0.007108217	-0.358536585
2019/8/20	1,507.10	1,508.39	1,492.75	79.00%	0.005591037	0.417519182
2019/8/21	1,502.30	1,508.40	1,496.10	-32.00%	0.005356798	0.004065041
2019/8/22	1,498.80	1,504.60	1,491.70	-23.00%	0.005947683	0.050387597
2019/8/23	1,526.85	1,530.43	1,493.45	187.00%	0.01312662	0.403190914
2019/8/26	1,526.35	1,554.91	1,524.55	-3.00%	0.012959539	-0.440711462
2019/8/27	1,542.64	1,544.63	1,524.75	107.00%	0.006274781	0.399899396
2019/8/28	1,539.10	1,547.10	1,531.50	-23.00%	0.007100636	-0.012820513
2019/8/29	1,527.70	1,550.70	1,519.40	-74.00%	0.013655819	-0.234824281
2019/8/30	1,520.25	1,533.40	1,517.51	-49.00%	0.006732253	-0.327564506
2019/9/2	1,530.59	1,533.77	1,519.05	68.00%	0.00528364	0.283967391
2019/9/3	1,547.00	1,549.80	1,521.40	107.00%	0.011020274	0.401408451
2019/9/4	1,552.60	1,557.25	1,533.68	36.00%	0.010579468	0.302715316
2019/9/5	1,519.35	1,553.25	1,509.28	-214.00%	0.01521889	-0.270980214
2019/9/6	1,506.95	1,527.70	1,502.75	-82.00%	0.010493612	-0.331663327
2019/9/9	1,498.95	1,515.50	1,497.60	-53.00%	0.007711252	-0.424581006
2019/9/10	1,486.40	1,501.90	1,484.80	-84.00%	0.005922737	-0.406432749
2019/9/11	1,497.60	1,498.41	1,484.90	75.00%	0.004384186	0.440044412
2019/9/12	1,498.95	1,523.86	1,488.65	9.00%	0.016575024	-0.207469469
2019/9/13	1,488.70	1,509.06	1,485.51	-68.00%	0.010371664	-0.364543524
2019/9/16	1,498.80	1,512.81	1,496.20	68.00%	0.007570516	-0.34346779
2019/9/17	1,503.10	1,507.90	1,493.90	29.00%	0.006427827	0.157142857
2019/9/18	1,493.90	1,511.25	1,484.41	-61.00%	0.012296221	-0.146423249
2019/9/19	1,499.20	1,504.20	1,488.80	35.00%	0.006900144	0.175324675
2019/9/20	1,517.15	1,517.21	1,498.00	120.00%	0.005319807	0.496876627
2019/9/23	1,522.12	1,527.05	1,511.35	33.00%	0.006962355	0.185987261
2019/9/24	1,532.30	1,536.10	1,515.95	67.00%	0.008444759	0.311414392
2019/9/25	1,504.15	1,535.40	1,501.41	-184.00%	0.011088488	-0.419388055
2019/9/26	1,505.80	1,512.60	1,501.74	11.00%	0.005049323	-0.126151013
2019/9/27	1,496.94	1,507.79	1,486.98	-59.00%	0.009071926	-0.02138395
2019/9/30	1,472.25	1,500.50	1,464.24	-165.00%	0.01379858	-0.279095422
