# Supplementary material for: Dynamic sentiment spillovers among crude oil, gold, and Bitcoin markets: Evidence from time and frequency domain analyses
Source: PLoS One. 2020 Dec 3;15(12):e0242515. doi: 10.1371/journal.pone.0242515 (PMC7714240; doi:10.1371/journal.pone.0242515)
Supplement: S1 File — (ZIP) [file pone.0242515.s001.zip › Data and Code/OilGoldBit/Hodrick-Perscott detrended.R]

##############################################################
**************************************************************
# Hodrick�CPrescott detrended  
##############################################################
**************************************************************
rm(list = ls(all = TRUE))
graphics.off()  

Dat        = read.csv('Uncertainty-SP500.csv')
Date       = Dat[,1]
Data       = Dat[,2:3]

EDP        <- hpfilter(Data[,1],freq=129600,type="lambda",drift=FALSE)
SP500      <- hpfilter(Data[,2],freq=129600,type="lambda",drift=FALSE)

data       <- cbind(EDP$cycle,dat[,3])
