# Supplementary material for: Dynamic sentiment spillovers among crude oil, gold, and Bitcoin markets: Evidence from time and frequency domain analyses
Source: PLoS One. 2020 Dec 3;15(12):e0242515. doi: 10.1371/journal.pone.0242515 (PMC7714240; doi:10.1371/journal.pone.0242515)
Supplement: S1 File — (ZIP) [file pone.0242515.s001.zip › Data and Code/OilGoldBit/MCSI.csv]

Date	Price	Open	High	Low	Vol.	Change %	MSCI-senti
2013/4/1	33.35	33.99	33.99	33.13	260.23K	-1.71%	-0.244186047
2013/4/2	33.13	33.37	33.59	32.98	461.16K	-0.66%	-0.254098361
2013/4/3	32.43	33.19	33.2	32.3	544.96K	-2.11%	-0.355555556
2013/4/4	32.66	32.42	32.83	32.39	331.04K	0.71%	0.113636364
2013/4/5	32.34	32.29	32.37	32.01	299.61K	-0.98%	0.416666667
2013/4/8	32.67	32.32	32.68	32.08	227.26K	1.02%	0.483333333
2013/4/9	32.51	32.76	32.87	32.45	333.72K	-0.49%	-0.357142857
2013/4/10	33.22	32.61	33.33	32.61	360.49K	2.18%	0.347222222
2013/4/11	33.57	33.31	33.75	33.23	405.87K	1.05%	0.153846154
2013/4/12	33.52	33.53	33.68	33.25	200.44K	-0.15%	0.127906977
2013/4/15	32.35	33.36	33.45	32.31	377.54K	-3.49%	-0.464912281
2013/4/16	32.9	32.67	32.94	32.52	296.72K	1.70%	0.404761905
2013/4/17	32.58	32.74	32.96	32.32	370.11K	-0.97%	-0.09375
2013/4/18	32.41	32.64	32.79	32.2	244.05K	-0.52%	-0.144067797
2013/4/19	32.82	32.54	32.92	32.24	224.60K	1.27%	0.352941176
2013/4/22	32.9	32.81	33.03	32.49	229.14K	0.24%	0.259259259
2013/4/23	33.28	33	33.41	32.96	310.71K	1.16%	0.211111111
2013/4/24	33.23	33.27	33.34	33.12	244.80K	-0.15%	-1.62E-14
2013/4/25	33.31	33.3	33.61	33.23	321.03K	0.24%	-0.289473684
2013/4/26	33.22	33.2	33.45	33.18	215.23K	-0.27%	-0.351851852
2013/4/29	33.45	33.37	33.7	33.27	256.59K	0.69%	-0.081395349
2013/4/30	34.1	33.39	34.1	33.39	631.10K	1.94%	0.5
2013/5/1	33.26	33.88	33.88	31.63	1.33M	-2.46%	0.224444444
2013/5/2	33.65	33.45	33.77	32.97	325.00K	1.17%	0.35
2013/5/3	33.32	33.78	34.27	33.27	354.60K	-0.98%	-0.45
2013/5/6	33.33	33.29	33.52	32.81	330.42K	0.03%	0.232394366
2013/5/7	33.56	33.44	33.7	33.41	276.25K	0.69%	0.017241379
2013/5/8	34.14	33.4	34.14	33.4	532.58K	1.73%	0.5
2013/5/9	33.86	34.14	34.27	33.8	199.29K	-0.82%	-0.372340426
2013/5/10	33.95	33.84	34.1	33.66	231.10K	0.27%	0.159090909
2013/5/13	33.94	33.94	34.04	33.73	320.86K	-0.03%	0.177419355
2013/5/14	34.45	33.95	34.59	33.95	223.64K	1.50%	0.28125
2013/5/15	34.26	34.3	34.64	34.21	507.98K	-0.55%	-0.38372093
2013/5/16	34.57	34.27	34.85	34.24	386.36K	0.90%	0.040983607
2013/5/17	34.66	34.65	34.9	34.48	380.70K	0.26%	-0.071428571
2013/5/20	34.53	34.68	34.71	34.31	400.79K	-0.38%	0.05
2013/5/21	34.72	34.4	34.85	34.4	284.00K	0.55%	0.211111111
2013/5/22	34.24	34.67	34.85	34.12	500.95K	-1.38%	-0.335616438
2013/5/23	34.49	34.02	34.77	34.02	747.16K	0.73%	0.126666667
2013/5/24	34.47	34.26	34.74	34.08	619.60K	-0.06%	0.090909091
2013/5/28	35.04	34.84	35.47	34.84	781.27K	1.65%	-0.182539683
2013/5/29	35.22	34.84	35.47	34.81	398.23K	0.51%	0.121212121
2013/5/30	35.73	35.26	35.78	35.18	369.86K	1.45%	0.416666667
2013/5/31	35.24	35.58	35.76	35.19	475.53K	-1.37%	-0.412280702
2013/6/3	35.17	35.33	35.37	34.72	335.28K	-0.20%	0.192307692
2013/6/4	34.98	35.13	35.62	34.79	484.95K	-0.54%	-0.271084337
2013/6/5	34.28	34.92	35.12	34.13	534.65K	-2.00%	-0.348484848
2013/6/6	34.8	34.28	34.93	34.28	496.46K	1.52%	0.3
2013/6/7	34.7	34.83	35.03	34.56	419.33K	-0.29%	-0.20212766
2013/6/10	34.9	34.76	35.05	34.52	390.34K	0.58%	0.216981132
2013/6/11	34.58	34.5	34.92	34.3	229.64K	-0.92%	-0.048387097
2013/6/12	34.05	34.83	34.94	33.93	300.20K	-1.53%	-0.381188119
2013/6/13	34.34	34.04	34.45	33.96	416.20K	0.85%	0.275510204
2013/6/14	34.16	34.32	34.42	34.07	296.59K	-0.52%	-0.242857143
2013/6/17	34.5	34.47	34.77	34.29	1.23M	1.00%	-0.0625
2013/6/18	34.59	34.53	34.88	34.43	651.26K	0.26%	-0.144444444
2013/6/19	33.98	34.51	34.7	33.95	371.61K	-1.76%	-0.46
2013/6/20	33.45	33.66	33.83	33.27	475.24K	-1.56%	-0.178571429
2013/6/21	33.07	33.34	33.47	32.69	1.18M	-1.14%	-0.012820513
2013/6/24	32.8	32.77	33.11	32.56	527.55K	-0.82%	-0.063636364
2013/6/25	32.97	33.17	33.22	32.72	467.51K	0.52%	0
2013/6/26	32.69	33.27	33.27	32.66	632.31K	-0.85%	-0.450819672
2013/6/27	32.8	32.93	32.99	32.74	615.73K	0.34%	-0.26
2013/6/28	33.27	32.79	33.58	32.72	1.17M	1.43%	0.139534884
2013/7/1	34.12	33.44	34.56	33.44	632.30K	2.55%	0.107142857
2013/7/2	33.9	34.14	34.7	33.75	361.98K	-0.64%	-0.342105263
2013/7/3	34.15	33.79	34.36	33.79	247.52K	0.74%	0.131578947
2013/7/5	34.45	34.33	34.69	34.16	177.77K	0.88%	0.047169811
2013/7/8	34.54	34.54	34.76	34.44	394.95K	0.26%	-0.1875
2013/7/9	34.25	34.74	34.78	33.68	1.04M	-0.84%	0.018181818
2013/7/10	33.72	34.21	34.42	33.68	606.36K	-1.55%	-0.445945946
2013/7/11	34.4	34.4	34.72	34.15	531.70K	2.02%	-0.061403509
2013/7/12	34.56	34.47	34.75	34.41	240.60K	0.47%	-0.058823529
2013/7/15	34.67	34.57	34.81	34.48	329.15K	0.32%	0.075757576
2013/7/16	34.43	34.68	34.68	34.37	450.43K	-0.69%	-0.306451613
2013/7/17	34.49	34.53	34.77	34.42	369.63K	0.17%	-0.3
2013/7/18	34.7	34.54	35.05	34.54	430.18K	0.61%	-0.18627451
2013/7/19	34.93	34.7	35	34.57	406.88K	0.66%	0.337209302
2013/7/22	35.37	35	35.42	35	275.39K	1.26%	0.380952381
2013/7/23	35.25	35.4	35.78	35.07	451.27K	-0.34%	-0.246478873
2013/7/24	35.08	35.42	35.67	35.04	260.26K	-0.48%	-0.436507937
2013/7/25	35.39	34.99	35.57	34.99	349.13K	0.88%	0.189655172
2013/7/26	35.13	35.22	35.37	34.73	247.57K	-0.73%	0.125
2013/7/29	34.86	35.08	35.13	34.75	240.62K	-0.77%	-0.210526316
2013/7/30	34.92	35.05	35.23	34.89	223.95K	0.17%	-0.411764706
2013/7/31	35.05	34.99	35.33	34.94	452.82K	0.37%	-0.217948718
2013/8/1	36.52	36.14	36.83	35.71	838.62K	4.19%	0.223214286
2013/8/2	37.45	36.57	37.97	36.48	694.56K	2.55%	0.151006711
2013/8/5	37.78	37.46	38.05	37.25	342.45K	0.88%	0.1625
2013/8/6	37.62	37.57	37.96	37.51	246.26K	-0.42%	-0.255555556
2013/8/7	37.41	37.45	37.62	37.21	277.75K	-0.56%	-0.012195122
2013/8/8	37.83	37.69	38.13	37.45	281.20K	1.12%	0.058823529
2013/8/9	37.99	37.84	38.6	37.47	470.52K	0.42%	-0.039823009
2013/8/12	37.89	37.75	38.49	37.62	384.46K	-0.26%	-0.189655172
2013/8/13	37.92	38.05	38.24	37.61	293.90K	0.08%	-0.007936508
2013/8/14	37.93	37.88	38.14	37.77	485.89K	0.03%	-0.067567568
2013/8/15	37.55	37.68	37.94	37.28	1.50M	-1.00%	-0.090909091
2013/8/16	37.44	37.59	37.8	37.23	2.26M	-0.29%	-0.131578947
2013/8/19	38	37.39	38.38	37.31	924.83K	1.50%	0.144859813
2013/8/20	38.25	38	38.34	37.93	408.81K	0.66%	0.280487805
2013/8/21	38.08	38.07	38.43	37.91	643.60K	-0.44%	-0.173076923
2013/8/22	38.5	38.21	38.73	38.2	259.43K	1.10%	0.066037736
2013/8/23	38.47	38.53	38.63	38.21	309.89K	-0.08%	0.119047619
2013/8/26	38.6	38.44	38.82	38.44	451.61K	0.34%	-0.078947368
2013/8/27	37.57	38.17	38.19	37.52	560.10K	-2.67%	-0.425373134
2013/8/28	38.08	37.54	38.33	37.54	1.04M	1.36%	0.183544304
2013/8/29	38.16	37.94	38.46	37.94	278.56K	0.21%	-0.076923077
2013/8/30	37.51	38.27	38.27	37.45	414.04K	-1.70%	-0.426829268
2013/9/3	37.48	37.99	38.29	37.17	1.07M	-0.08%	-0.223214286
2013/9/4	38.17	37.46	38.2	37.27	443.20K	1.84%	0.467741935
2013/9/5	38.43	38.08	38.8	38.08	400.47K	0.68%	-0.013888889
2013/9/6	38.76	38.56	38.84	37.97	497.15K	0.86%	0.408045977
2013/9/9	39.46	38.98	39.55	38.97	485.99K	1.81%	0.344827586
2013/9/10	39.64	39.6	39.69	39.03	463.97K	0.46%	0.424242424
2013/9/11	39.67	39.5	39.97	39.39	823.42K	0.08%	-0.017241379
2013/9/12	39.65	39.66	40.1	39.61	466.19K	-0.05%	-0.418367347
2013/9/13	39.66	39.82	39.99	39.58	455.44K	0.03%	-0.304878049
2013/9/16	40.05	40.16	40.22	39.9	427.67K	0.98%	-0.03125
2013/9/17	40.64	40	40.64	39.93	404.41K	1.47%	0.5
2013/9/18	41.01	40.55	41.01	40.46	419.81K	0.91%	0.5
2013/9/19	40.78	41.19	41.24	40.59	283.45K	-0.56%	-0.207692308
2013/9/20	40.32	40.89	41.26	40.32	1.47M	-1.13%	-0.5
2013/9/23	40.24	40.32	40.6	40.03	450.75K	-0.20%	-0.131578947
2013/9/24	40.25	40.32	40.6	39.96	263.06K	0.02%	-0.046875
2013/9/25	40.33	40.16	40.8	40.06	317.17K	0.20%	-0.135135135
2013/9/26	40.67	40.38	40.74	40.3	265.85K	0.84%	0.340909091
2013/9/27	40.23	40.55	40.65	40.23	361.27K	-1.08%	-0.5
2013/9/30	40.26	39.95	40.32	39.65	684.32K	0.07%	0.410447761
2013/10/1	40.53	40.4	41.02	40.38	1.14M	0.67%	-0.265625
2013/10/2	40.07	40.25	40.59	39.92	711.72K	-1.13%	-0.276119403
2013/10/3	39.91	40.05	40.17	39.47	828.00K	-0.40%	0.128571429
2013/10/4	40.26	40.01	40.32	39.84	389.24K	0.88%	0.375
2013/10/7	39.63	40	40	39.61	552.20K	-1.56%	-0.448717949
2013/10/8	38.91	39.62	39.78	38.59	516.13K	-1.82%	-0.231092437
2013/10/9	38.31	38.92	39.08	38.12	963.76K	-1.54%	-0.302083333
2013/10/10	39.19	38.73	39.45	38.73	550.73K	2.30%	0.138888889
2013/10/11	39.69	39.14	39.71	39.1	327.44K	1.28%	0.467213115
2013/10/14	39.72	39.49	39.83	39.35	463.26K	0.08%	0.270833333
2013/10/15	39.54	39.77	39.86	39.39	371.06K	-0.45%	-0.180851064
2013/10/16	39.6	39.72	40.15	39.59	426.96K	0.15%	-0.482142857
2013/10/17	40	39.41	40.01	39.41	456.54K	1.01%	0.483333333
2013/10/18	40.35	40.04	40.47	39.93	464.50K	0.87%	0.277777778
2013/10/21	40.51	40.35	40.79	40.33	392.01K	0.40%	-0.108695652
2013/10/22	40.6	40.77	40.99	40.49	374.80K	0.22%	-0.28
2013/10/23	40.93	40.49	41.01	40.2	601.05K	0.81%	0.401234568
2013/10/24	41.32	41.1	41.57	41.06	586.20K	0.95%	0.009803922
2013/10/25	41.37	41.3	41.63	41.28	263.12K	0.12%	-0.242857143
2013/10/28	41.34	41.49	41.69	41.23	554.06K	-0.07%	-0.260869565
2013/10/29	41.9	41.54	41.91	41.43	534.73K	1.35%	0.479166667
2013/10/30	41.21	41.87	41.95	41.01	690.72K	-1.65%	-0.287234043
2013/10/31	40.77	40.75	41.42	40.31	815.73K	-1.07%	-0.085585586
2013/11/1	40.97	40.69	41.03	40.34	573.01K	0.49%	0.413043478
2013/11/4	41.42	41.02	41.66	40.85	599.64K	1.10%	0.203703704
2013/11/5	41.38	41.36	41.84	41.1	418.92K	-0.10%	-0.121621622
2013/11/6	41.42	41.47	41.79	41.27	410.15K	0.10%	-0.211538462
2013/11/7	40.63	41.49	41.71	40.54	657.69K	-1.91%	-0.423076923
2013/11/8	41.62	40.76	41.82	40.76	508.03K	2.44%	0.311320755
2013/11/11	41.78	41.6	41.91	41.45	260.56K	0.38%	0.217391304
2013/11/12	41.91	41.54	42.44	41.54	312.65K	0.31%	-0.088888889
2013/11/13	42.38	41.87	42.49	41.51	337.81K	1.12%	0.387755102
2013/11/14	43.02	42.3	43.04	42.3	395.10K	1.51%	0.472972973
2013/11/15	43.48	43.18	43.8	43.14	474.53K	1.07%	0.015151515
2013/11/18	43.02	43.45	43.74	42.88	572.80K	-1.06%	-0.337209302
2013/11/19	43.04	42.98	43.25	42.68	482.15K	0.05%	0.131578947
2013/11/20	43.1	43.13	43.42	42.9	484.62K	0.14%	-0.115384615
2013/11/21	43.86	43.27	43.87	43.06	266.72K	1.76%	0.487654321
2013/11/22	44.08	43.96	44.21	43.9	262.48K	0.50%	0.080645161
2013/11/25	44.45	44.22	44.5	44	333.76K	0.84%	0.4
2013/11/26	44.57	44.5	44.66	44.27	436.37K	0.27%	0.269230769
2013/11/27	44.5	44.67	44.89	44.39	252.43K	-0.16%	-0.28
2013/11/29	44.39	44.42	44.85	43.99	179.06K	-0.25%	-0.034883721
2013/12/2	44.71	44.38	45.42	44.3	369.02K	0.72%	-0.133928571
2013/12/3	44.19	44.6	44.79	44.05	293.56K	-1.16%	-0.310810811
2013/12/4	43.91	43.94	44.44	43.52	292.51K	-0.63%	-0.076086957
2013/12/5	43.87	43.92	44.14	43.37	572.51K	-0.09%	0.149350649
2013/12/6	44.21	44.37	44.53	43.89	596.27K	0.78%	0
2013/12/9	44.15	44.28	44.63	43.96	413.36K	-0.14%	-0.21641791
2013/12/10	43.6	43.86	44.26	43.58	450.56K	-1.25%	-0.470588235
2013/12/11	42.84	43.78	43.91	42.73	586.31K	-1.74%	-0.406779661
2013/12/12	43.47	43.68	43.95	43.19	491.52K	1.47%	-0.131578947
2013/12/13	43.46	43.65	44.07	43.04	490.49K	-0.02%	-0.09223301
2013/12/16	43.19	43.59	43.8	43.11	653.80K	-0.62%	-0.384057971
2013/12/17	42.67	43.12	43.42	42.64	685.42K	-1.20%	-0.461538462
2013/12/18	42.99	42.81	43.01	42.13	1.01M	0.75%	0.477272727
2013/12/19	42.05	43.02	43.29	42.02	920.71K	-2.19%	-0.476377953
2013/12/20	42.6	42.16	42.78	41.97	1.23M	1.31%	0.277777778
2013/12/23	43	42.92	43.12	42.85	684.99K	0.94%	0.055555556
2013/12/24	43.34	43.15	43.4	42.93	200.07K	0.79%	0.372340426
2013/12/26	43.39	43.51	43.8	43.33	349.95K	0.12%	-0.372340426
2013/12/27	43.47	43.53	43.83	43.31	288.16K	0.18%	-0.192307692
2013/12/30	43.64	43.5	43.82	43.3	282.83K	0.39%	0.153846154
2013/12/31	43.72	43.69	43.8	43.52	219.51K	0.18%	0.214285714
2014/1/2	43.15	43.63	43.64	43.09	459.66K	-1.30%	-0.390909091
2014/1/3	43.17	43.13	43.49	43.06	313.20K	0.05%	-0.244186047
2014/1/6	43.1	43.31	43.44	43.02	482.57K	-0.16%	-0.30952381
2014/1/7	43.54	43.53	43.68	43.2	424.52K	1.02%	0.208333333
2014/1/8	43.47	43.61	43.75	43.31	469.55K	-0.16%	-0.136363636
2014/1/9	43.62	43.54	43.91	43.21	287.09K	0.35%	0.085714286
2014/1/10	43.78	43.61	43.97	43.4	306.20K	0.37%	0.166666667
2014/1/13	43.12	43.74	43.8	43.02	444.74K	-1.51%	-0.371794872
2014/1/14	43.66	43.19	43.77	42.87	274.76K	1.25%	0.377777778
2014/1/15	43.43	43.8	43.93	43.38	565.66K	-0.53%	-0.409090909
2014/1/16	44	43.21	44.02	43.21	344.49K	1.31%	0.475308642
2014/1/17	44.22	43.94	44.62	43.94	454.35K	0.50%	-0.088235294
2014/1/21	44.61	44.59	44.71	44.21	304.91K	0.88%	0.3
2014/1/22	44.95	44.79	45	44.48	287.57K	0.76%	0.403846154
2014/1/23	44.9	44.76	44.91	44.56	380.70K	-0.11%	0.471428571
2014/1/24	42.97	44.67	44.76	42.95	1.08M	-4.30%	-0.488950276
2014/1/27	42.22	42.99	43.2	42.06	407.04K	-1.75%	-0.359649123
2014/1/28	42.34	42.22	42.63	42.12	307.06K	0.28%	-0.068627451
2014/1/29	41.5	41.9	42.23	41.45	641.34K	-1.98%	-0.435897436
2014/1/30	42.58	41.97	42.61	41.66	537.00K	2.60%	0.468421053
2014/1/31	42.72	42.13	43.18	41.77	592.21K	0.33%	0.173758865
2014/2/3	41.01	42.7	42.75	40.93	948.52K	-4.00%	-0.456043956
2014/2/4	41.72	41.21	41.78	40.66	657.09K	1.73%	0.446428571
2014/2/5	41.51	41.67	41.72	41.2	455.67K	-0.50%	0.096153846
2014/2/6	40.74	41.85	42.32	40.35	1.43M	-1.85%	-0.302030457
2014/2/7	40.28	40.45	40.7	39.78	1.59M	-1.13%	0.043478261
2014/2/10	40.68	40.28	40.84	40	794.80K	0.99%	0.30952381
2014/2/11	41.46	41.28	41.82	40.66	504.31K	1.92%	0.189655172
2014/2/12	42.26	41.46	42.45	41.41	634.83K	1.93%	0.317307692
2014/2/13	42.45	42.68	42.75	42.16	529.27K	0.45%	-0.008474576
2014/2/14	42.74	42.34	42.8	42.21	352.86K	0.68%	0.398305085
2014/2/18	43.87	42.74	44.02	42.74	701.74K	2.64%	0.3828125
2014/2/19	43.49	43.68	44.29	43.47	750.02K	-0.87%	-0.475609756
2014/2/20	44.98	43.51	45.01	43.45	861.66K	3.43%	0.480769231
2014/2/21	44.53	45.12	45.12	44.51	433.35K	-1.00%	-0.467213115
2014/2/24	44.21	44.55	44.83	44.19	554.64K	-0.72%	-0.46875
2014/2/25	43.85	44.05	44.23	43.7	359.37K	-0.81%	-0.216981132
2014/2/26	43.83	43.99	44.39	43.82	469.70K	-0.05%	-0.48245614
2014/2/27	43.72	43.75	44.09	43.58	489.23K	-0.25%	-0.225490196
2014/2/28	43.71	43.76	44.31	43.45	1.03M	-0.02%	-0.197674419
2014/3/3	44.18	43.37	44.79	43.13	825.22K	1.08%	0.13253012
2014/3/4	45.6	44.79	45.65	44.79	618.29K	3.21%	0.441860465
2014/3/5	45.14	45.52	45.52	44.85	461.13K	-1.01%	-0.067164179
2014/3/6	45.74	45.36	45.8	45.13	438.69K	1.33%	0.410447761
2014/3/7	45.75	45.93	46.02	45.41	535.14K	0.02%	0.057377049
2014/3/10	45.74	45.66	45.87	45.23	415.96K	-0.02%	0.296875
2014/3/11	45.99	45.75	46.27	45.61	626.94K	0.55%	0.075757576
2014/3/12	46.27	45.79	46.28	45.75	481.48K	0.61%	0.481132075
2014/3/13	45.27	46.3	46.4	45.23	436.60K	-2.16%	-0.465811966
2014/3/14	45.21	45.2	45.59	44.76	430.45K	-0.13%	0.042168675
2014/3/17	45.62	45.53	45.97	45.49	340.66K	0.91%	-0.229166667
2014/3/18	45.63	45.98	45.98	44.95	757.47K	0.02%	0.160194175
2014/3/19	45.26	45.52	45.8	44.97	477.92K	-0.81%	-0.15060241
2014/3/20	45.48	45.16	45.78	44.98	482.23K	0.49%	0.125
2014/3/21	45.32	45.58	45.69	44.88	1.76M	-0.35%	0.043209877
2014/3/24	44.44	45.24	45.47	44.36	732.16K	-1.94%	-0.427927928
2014/3/25	42.72	43.17	43.7	42.67	942.26K	-3.87%	-0.451456311
2014/3/26	41.77	42.89	43.04	41.72	803.23K	-2.22%	-0.462121212
2014/3/27	41.87	41.72	42.17	41.22	875.90K	0.24%	0.184210526
2014/3/28	42.11	41.9	42.73	41.79	566.76K	0.57%	-0.159574468
2014/3/31	43.02	42.42	43.08	42.26	793.79K	2.16%	0.426829268
2014/4/1	43.81	43.03	43.82	42.83	828.84K	1.84%	0.48989899
2014/4/2	43.8	43.95	44.02	43.31	515.55K	-0.02%	0.190140845
2014/4/3	43.76	43.86	43.96	43.33	831.36K	-0.09%	0.182539683
2014/4/4	43.07	43.98	44.1	42.8	473.45K	-1.58%	-0.292307692
2014/4/7	42.28	42.93	43.19	42.19	697.63K	-1.83%	-0.41
2014/4/8	42.64	42.28	42.85	42.01	545.88K	0.85%	0.25
2014/4/9	43.1	42.77	43.18	42.49	520.56K	1.08%	0.384057971
2014/4/10	42.07	43.04	43.15	41.66	556.40K	-2.39%	-0.224832215
2014/4/11	41.72	41.7	42.18	41.43	565.94K	-0.83%	-0.113333333
2014/4/14	41.55	41.99	42.31	41.28	585.81K	-0.41%	-0.237864078
2014/4/15	41.28	41.75	41.83	40.4	709.88K	-0.65%	0.115384615
2014/4/16	42.12	41.71	42.16	41.37	976.23K	2.03%	0.449367089
2014/4/17	42.17	42.16	42.51	41.88	376.51K	0.12%	-0.03968254
2014/4/21	42.39	42.09	42.51	41.8	467.50K	0.52%	0.330985915
2014/4/22	42.56	42.39	42.97	42.25	507.89K	0.40%	-0.069444444
2014/4/23	42.28	42.54	42.72	42.18	1.01M	-0.66%	-0.314814815
2014/4/24	42.28	42.59	42.82	42.22	492.58K	0.00%	-0.4
2014/4/25	41.69	42.01	42.52	41.54	577.97K	-1.40%	-0.346938776
2014/4/28	41.79	41.88	42.33	41.44	532.01K	0.24%	-0.106741573
2014/4/29	41.71	41.97	42.11	41.64	709.96K	-0.19%	-0.35106383
2014/4/30	40.54	41.29	41.65	40.26	4.04M	-2.81%	-0.298561151
2014/5/1	40.99	40.5	41.95	40.41	904.90K	1.11%	-0.123376623
2014/5/2	41.24	41.08	41.99	40.89	731.09K	0.61%	-0.181818182
2014/5/5	41.19	41	41.32	40.5	632.40K	-0.12%	0.341463415
2014/5/6	41.26	41.23	41.4	40.94	602.43K	0.17%	0.195652174
2014/5/7	42.14	41.33	42.27	41.09	865.59K	2.13%	0.389830508
2014/5/8	41.42	42	42.15	41.38	744.44K	-1.71%	-0.448051948
2014/5/9	41.54	41.35	41.85	41.22	1.44M	0.29%	0.007936508
2014/5/12	43.34	41.64	43.65	41.6	1.47M	4.33%	0.348780488
2014/5/13	42.7	43.34	43.6	42.69	517.05K	-1.48%	-0.489010989
2014/5/14	42.17	42.57	42.65	42.17	339.90K	-1.24%	-0.5
2014/5/15	42.13	42.1	42.4	41.29	600.88K	-0.09%	0.256756757
2014/5/16	42.28	42.12	42.42	41.72	322.90K	0.36%	0.3
2014/5/19	42.56	42.25	42.75	42.24	230.39K	0.66%	0.12745098
2014/5/20	41.38	42.47	42.48	41.37	926.64K	-2.77%	-0.490990991
2014/5/21	42.06	41.5	42.07	41.33	897.35K	1.64%	0.486486486
2014/5/22	42.56	42.06	42.68	42.01	384.23K	1.19%	0.320895522
2014/5/23	42.95	42.64	43.07	42.51	421.65K	0.92%	0.285714286
2014/5/27	43.41	43.14	43.76	43.01	407.23K	1.07%	0.033333333
2014/5/28	43.32	43.39	43.63	43.06	519.33K	-0.21%	-0.043859649
2014/5/29	43.48	43.45	43.49	43.1	250.31K	0.37%	0.474358974
2014/5/30	43.16	43.47	43.47	42.84	436.47K	-0.74%	0.007936508
2014/6/2	43.34	43.15	43.44	42.76	335.87K	0.42%	0.352941176
2014/6/3	43.35	43.29	43.36	42.82	488.12K	0.02%	0.481481481
2014/6/4	43.45	43.25	43.48	43.02	399.33K	0.23%	0.434782609
2014/6/5	43.9	43.57	43.96	43.23	288.64K	1.04%	0.417808219
2014/6/6	44.41	44	44.73	43.99	515.83K	1.16%	0.067567568
2014/6/9	44.82	44.4	44.93	44.25	197.88K	0.92%	0.338235294
2014/6/10	44.7	44.61	44.87	44.52	173.04K	-0.27%	0.014285714
2014/6/11	44.9	44.4	44.97	44.21	291.95K	0.45%	0.407894737
2014/6/12	44.76	44.8	45	44.49	318.18K	-0.31%	0.029411765
2014/6/13	44.84	44.89	44.98	44.56	185.49K	0.18%	0.166666667
2014/6/16	44.77	44.8	44.94	44.41	181.86K	-0.16%	0.179245283
2014/6/17	45.47	44.65	45.66	44.62	501.36K	1.56%	0.317307692
2014/6/18	45.11	45.44	45.72	44.86	642.16K	-0.79%	-0.209302326
2014/6/19	44.92	45.21	45.62	44.55	455.81K	-0.42%	-0.154205607
2014/6/20	44.58	45.04	45.33	44.56	1.19M	-0.76%	-0.474025974
2014/6/23	44.86	44.64	44.92	44.34	475.07K	0.63%	0.396551724
2014/6/24	44.44	44.87	45.41	44.41	575.55K	-0.94%	-0.47
2014/6/25	44.59	44.39	44.9	44.37	345.91K	0.34%	-0.08490566
2014/6/26	44.46	44.52	44.71	44.16	319.64K	-0.29%	0.045454545
2014/6/27	45.2	44.46	45.26	44.46	758.00K	1.66%	0.425
2014/6/30	45.85	45.2	45.86	45.16	644.75K	1.44%	0.485714286
2014/7/1	46.55	46	46.79	45.74	904.98K	1.53%	0.271428571
2014/7/2	46.52	46.4	46.8	46.3	393.21K	-0.06%	-0.06
2014/7/3	47.34	46.81	47.42	46.76	401.07K	1.76%	0.378787879
2014/7/7	47.08	47.17	47.38	46.94	415.98K	-0.55%	-0.181818182
2014/7/8	46.47	46.91	47.21	46.19	496.43K	-1.30%	-0.225490196
2014/7/9	46.32	46.41	46.7	46	311.16K	-0.32%	-0.042857143
2014/7/10	45.93	45.68	46.25	45.56	320.64K	-0.84%	0.036231884
2014/7/11	46.09	45.94	46.19	45.64	289.88K	0.35%	0.318181818
2014/7/14	46.37	46.4	46.69	46.28	363.62K	0.61%	-0.280487805
2014/7/15	46.39	46.54	46.78	46.07	368.23K	0.04%	-0.049295775
2014/7/16	46.64	46.64	46.83	46.08	545.13K	0.54%	0.246666667
2014/7/17	46.27	46.48	46.91	46.12	346.75K	-0.79%	-0.310126582
2014/7/18	46.93	46.37	46.99	46.25	463.36K	1.43%	0.418918919
2014/7/21	46.69	46.61	47.03	46.5	253.64K	-0.51%	-0.141509434
2014/7/22	46.94	46.95	47.3	46.84	284.06K	0.54%	-0.282608696
2014/7/23	46.82	46.94	46.94	46.68	365.44K	-0.26%	0.038461538
2014/7/24	47.11	46.79	47.18	46.4	341.80K	0.62%	0.41025641
2014/7/25	46.8	46.86	47.03	46.44	268.91K	-0.66%	0.110169492
2014/7/28	46.73	46.8	46.95	46.33	263.82K	-0.15%	0.14516129
2014/7/29	46.4	46.79	47.29	46.38	559.79K	-0.71%	-0.478021978
2014/7/30	46.56	46.52	46.94	46.06	660.41K	0.34%	0.068181818
2014/7/31	45.25	47	47.17	45.2	803.52K	-2.81%	-0.474619289
2014/8/1	44.36	44.86	45.05	43.86	1.12M	-1.97%	-0.079831933
2014/8/4	44.55	44.5	44.8	44.1	630.23K	0.43%	0.142857143
2014/8/5	43.99	44.36	44.46	43.96	438.94K	-1.26%	-0.44
2014/8/6	44.15	43.82	44.3	43.76	268.08K	0.36%	0.222222222
2014/8/7	43.9	44.41	44.41	43.76	203.67K	-0.57%	-0.284615385
2014/8/8	44	43.93	44.37	43.81	431.83K	0.23%	-0.160714286
2014/8/11	44.57	44.23	44.61	44.05	496.02K	1.30%	0.428571429
2014/8/12	44.6	44.21	44.84	44.21	328.66K	0.07%	0.119047619
2014/8/13	44.92	44.76	45.03	44.59	193.92K	0.72%	0.25
2014/8/14	45.12	45.05	45.3	44.85	232.12K	0.45%	0.1
2014/8/15	45.17	45.39	45.65	44.62	367.20K	0.11%	0.033980583
2014/8/18	45.68	45.65	45.85	45.5	332.35K	1.13%	0.014285714
2014/8/19	45.63	45.7	45.88	45.41	375.24K	-0.11%	-0.031914894
2014/8/20	45.86	45.54	45.97	45.38	340.41K	0.50%	0.313559322
2014/8/21	46.18	45.96	46.25	45.77	228.45K	0.70%	0.354166667
2014/8/22	46.21	46.17	46.5	46.07	346.20K	0.06%	-0.174418605
2014/8/25	46.28	46.5	46.63	46.17	166.20K	0.15%	-0.260869565
2014/8/26	46.74	46.32	47.03	46.14	304.14K	0.99%	0.174157303
2014/8/27	46.14	46.83	46.83	46.03	233.07K	-1.28%	-0.3625
2014/8/28	45.87	46.03	46.09	45.68	244.46K	-0.59%	-0.036585366
2014/8/29	46.14	45.94	46.25	45.73	286.60K	0.59%	0.288461538
2014/9/2	46.58	46.32	46.9	46.16	596.70K	0.95%	0.067567568
2014/9/3	46.43	46.77	46.95	46.26	247.14K	-0.32%	-0.253623188
2014/9/4	46.43	46.4	46.79	46.21	476.01K	0.00%	-0.120689655
2014/9/5	46.35	46.41	46.55	46.1	172.19K	-0.17%	0.055555556
2014/9/8	46.29	46.2	46.6	45.94	225.23K	-0.13%	0.03030303
2014/9/9	46.2	46.19	46.3	45.8	353.78K	-0.19%	0.3
2014/9/10	46.65	46.16	46.76	46.14	304.90K	0.97%	0.322580645
2014/9/11	46.79	46.42	46.8	46.41	199.66K	0.30%	0.474358974
2014/9/12	46.7	46.84	46.86	46.37	209.10K	-0.19%	0.173469388
2014/9/15	46.4	46.81	46.85	46.32	239.26K	-0.64%	-0.349056604
2014/9/16	46.54	46.37	46.9	46.23	356.82K	0.30%	-0.037313433
2014/9/17	46.29	46.54	46.57	46.1	186.93K	-0.54%	-0.095744681
2014/9/18	48.98	46.91	51.98	46.91	2.91M	5.81%	-0.091715976
2014/9/19	48.39	48.87	49.17	48.11	1.21M	-1.20%	-0.235849057
2014/9/22	47.63	48.36	48.57	47.58	550.19K	-1.57%	-0.449494949
2014/9/23	46.99	47.55	47.55	46.96	423.20K	-1.34%	-0.449152542
2014/9/24	47.33	47	47.55	46.86	632.36K	0.72%	0.18115942
2014/9/25	46.77	47.09	47.26	46.72	601.50K	-1.18%	-0.407407407
2014/9/26	46.97	46.94	47.05	46.71	488.13K	0.43%	0.264705882
2014/9/29	46.99	46.54	47	46.51	460.22K	0.04%	0.479591837
2014/9/30	47.02	47.24	47.32	46.91	609.98K	0.06%	-0.231707317
2014/10/1	46.56	47	47.26	46.32	818.02K	-0.98%	-0.244680851
2014/10/2	47.6	46.58	47.73	46.58	888.94K	2.23%	0.386956522
2014/10/3	47.52	47.92	47.99	47.44	438.01K	-0.17%	-0.354545455
2014/10/6	46.99	47.64	47.78	46.98	518.88K	-1.12%	-0.4875
2014/10/7	45.64	46.82	46.98	45.62	739.44K	-2.87%	-0.485294118
2014/10/8	45.65	45.71	46	45.24	1.79M	0.02%	0.039473684
2014/10/9	44.6	45.45	45.56	44.59	838.01K	-2.30%	-0.489690722
2014/10/10	43.53	44.31	44.71	43.51	485.43K	-2.40%	-0.483333333
2014/10/13	42.76	43.34	43.62	42.75	497.68K	-1.77%	-0.488505747
2014/10/14	42.56	42.93	43.05	42.43	427.17K	-0.47%	-0.290322581
2014/10/15	42.2	41.76	42.53	41.16	517.18K	-0.85%	0.259124088
2014/10/16	42.25	41.4	42.39	41.25	711.87K	0.12%	0.377192982
2014/10/17	43.41	42.71	43.46	42.57	600.54K	2.75%	0.443820225
2014/10/20	43.66	43.15	43.66	43.01	395.55K	0.58%	0.5
2014/10/21	44.79	43.8	44.82	43.8	1.10M	2.59%	0.470588235
2014/10/22	45.08	44.83	45.43	44.62	692.02K	0.65%	0.067901235
2014/10/23	45.63	45.76	45.94	45.39	566.11K	1.22%	-0.063636364
2014/10/24	46	45.67	46.08	45.58	520.62K	0.81%	0.34
2014/10/27	46.45	45.87	46.53	45.8	558.84K	0.98%	0.390410959
2014/10/28	46.77	46.71	47.1	46.39	950.37K	0.69%	0.035211268
2014/10/29	46.88	47.09	47.26	46.26	1.11M	0.24%	0.12
2014/10/30	46.63	46.87	46.92	45.74	930.96K	-0.53%	0.254237288
2014/10/31	46.66	46.78	47.02	45.8	1.09M	0.06%	0.204918033
2014/11/3	46.5	46.67	46.91	46.37	914.27K	-0.34%	-0.259259259
2014/11/4	46.89	46.43	47.01	46.25	1.03M	0.84%	0.342105263
2014/11/5	47.13	47.26	47.31	46.74	578.00K	0.51%	0.184210526
2014/11/6	47.54	47.05	47.61	46.99	527.98K	0.87%	0.387096774
2014/11/7	47.46	47.66	47.85	47.24	486.30K	-0.17%	-0.139344262
2014/11/10	48.08	47.47	48.2	47.31	693.62K	1.31%	0.365168539
2014/11/11	48.21	48.03	48.36	47.82	301.12K	0.27%	0.222222222
2014/11/12	48.03	47.98	48.46	47.97	578.87K	-0.37%	-0.37755102
2014/11/13	47.74	48.21	48.31	47.59	423.24K	-0.60%	-0.291666667
2014/11/14	47.9	47.81	48.49	47.74	619.55K	0.34%	-0.286666667
2014/11/17	47.21	47.83	47.97	47.12	850.77K	-1.44%	-0.394117647
2014/11/18	47.01	47.27	47.39	46.9	1.19M	-0.42%	-0.275510204
2014/11/19	48.4	46.92	48.55	46.71	1.20M	2.96%	0.418478261
2014/11/20	48.01	48.21	48.37	47.8	667.99K	-0.81%	-0.131578947
2014/11/21	48.5	48.44	48.53	48.15	885.56K	1.02%	0.421052632
2014/11/24	48.92	48.61	48.95	48.4	401.39K	0.87%	0.445454545
2014/11/25	48.5	48.78	49.08	48.45	267.11K	-0.86%	-0.420634921
2014/11/26	48.54	48.49	48.8	48.41	473.70K	0.08%	-0.166666667
2014/11/28	48.36	48.64	48.86	48.26	249.38K	-0.37%	-0.333333333
2014/12/1	47.67	48.34	48.44	47.67	535.45K	-1.43%	-0.5
2014/12/2	47.91	47.74	48.1	47.56	658.05K	0.50%	0.148148148
2014/12/3	47.94	47.88	48.06	47.75	418.90K	0.06%	0.112903226
2014/12/4	47.92	47.82	48.12	47.41	736.41K	-0.04%	0.218309859
2014/12/5	47.7	48.04	48.04	47.43	476.03K	-0.46%	-0.057377049
2014/12/8	48.08	47.59	48.26	47.59	945.64K	0.80%	0.231343284
2014/12/9	47.95	47.58	48.11	47.22	527.86K	-0.27%	0.320224719
2014/12/10	46.91	47.57	47.83	46.82	643.06K	-2.17%	-0.410891089
2014/12/11	47.17	47.21	47.84	46.94	615.71K	0.55%	-0.244444444
2014/12/12	46.15	46.68	47.01	46.15	560.61K	-2.16%	-0.5
2014/12/15	46.11	46.35	46.52	45.81	814.47K	-0.09%	-0.077464789
2014/12/16	46.08	45.89	46.45	45.66	701.25K	-0.07%	0.03164557
2014/12/17	46.93	46.33	46.98	45.82	623.52K	1.84%	0.456896552
2014/12/18	47.57	47.56	47.65	47.19	418.66K	1.36%	0.326086957
2014/12/19	47.89	47.49	48.03	47.45	2.25M	0.67%	0.25862069
2014/12/22	48.14	47.85	48.45	47.58	754.50K	0.52%	0.143678161
2014/12/23	48.16	48.15	48.65	48.02	504.50K	0.04%	-0.277777778
2014/12/24	48.42	48.24	48.61	47.94	182.02K	0.54%	0.21641791
2014/12/26	48.35	48.65	48.95	48.32	241.32K	-0.14%	-0.452380952
2014/12/29	48.1	48.23	48.69	48.02	363.58K	-0.52%	-0.380597015
2014/12/30	48.16	47.94	48.39	47.83	255.31K	0.12%	0.089285714
2014/12/31	47.44	48.22	48.22	47.41	564.94K	-1.50%	-0.462962963
2015/1/2	47.69	47.69	47.94	46.93	477.82K	0.53%	0.252475248
2015/1/5	47.24	47.43	47.59	46.8	814.09K	-0.94%	0.056962025
2015/1/6	48.61	47.6	49.55	47.53	1.96M	2.90%	0.034653465
2015/1/7	49.72	48.88	49.79	48.44	1.26M	2.28%	0.448148148
2015/1/8	51.22	50.06	51.27	49.68	1.29M	3.02%	0.468553459
2015/1/9	51.97	51.34	52.09	51.27	910.88K	1.46%	0.353658537
2015/1/12	51.94	52.01	52.49	51.76	500.80K	-0.06%	-0.253424658
2015/1/13	54.05	52.7	54.89	52.42	1.69M	4.06%	0.159919028
2015/1/14	53.7	53.63	53.93	53.01	856.22K	-0.65%	0.25
2015/1/15	52.9	53.73	53.73	52.67	629.54K	-1.49%	-0.283018868
2015/1/16	54.06	52.82	54.1	52.54	395.72K	2.19%	0.474358974
2015/1/20	53.7	54.05	54.47	53.04	815.43K	-0.67%	-0.038461538
2015/1/21	53.57	53.42	53.92	52.87	651.89K	-0.24%	0.166666667
2015/1/22	54.37	53.91	54.39	53.21	615.64K	1.49%	0.483050847
2015/1/23	54.22	54.34	54.69	54.1	247.79K	-0.28%	-0.296610169
2015/1/26	54.55	54	54.89	53.54	602.61K	0.61%	0.248148148
2015/1/27	54.28	54.05	54.61	53.82	416.58K	-0.49%	0.082278481
2015/1/28	53.89	54.5	54.5	53.83	499.21K	-0.72%	-0.410447761
2015/1/29	54.5	54.04	54.53	53.62	355.81K	1.13%	0.467032967
2015/1/30	53.82	53.75	54.5	53.63	841.62K	-1.25%	-0.281609195
2015/2/2	54.36	54.03	54.44	53.22	682.50K	1.00%	0.43442623
2015/2/3	54.83	54.5	54.98	54.41	437.53K	0.86%	0.236842105
2015/2/4	55.13	54.72	55.5	54.72	518.84K	0.55%	0.025641026
2015/2/5	55.5	54.99	55.99	54.79	394.35K	0.67%	0.091666667
2015/2/6	56.03	55.72	56.76	55.58	1.08M	0.95%	-0.118644068
2015/2/9	56.91	55.97	56.95	55.89	835.37K	1.57%	0.462264151
2015/2/10	56.98	57.1	57.17	56.54	786.40K	0.12%	0.198412698
2015/2/11	56.58	56.96	57.16	56.49	643.86K	-0.70%	-0.365671642
2015/2/12	57.2	56.71	57.53	56.55	623.03K	1.10%	0.163265306
2015/2/13	57.2	57.07	57.43	56.99	945.02K	0.00%	-0.022727273
2015/2/17	57.35	57.02	57.47	57.02	603.14K	0.26%	0.233333333
2015/2/18	57.32	57	57.32	56.57	831.34K	-0.05%	0.5
2015/2/19	57.8	57.32	57.89	57.31	449.85K	0.84%	0.344827586
2015/2/20	58.03	57.72	58.09	57.3	396.68K	0.40%	0.424050633
2015/2/23	57.61	58.08	58.12	57.51	424.90K	-0.72%	-0.336065574
2015/2/24	57.65	57.72	57.91	57.41	328.20K	0.07%	-0.02
2015/2/25	57.23	57.72	57.73	57.15	408.89K	-0.73%	-0.362068966
2015/2/26	56.79	57.29	57.29	56.7	592.05K	-0.77%	-0.347457627
2015/2/27	56.11	56.77	57.15	56.08	747.76K	-1.20%	-0.471962617
2015/3/2	57.57	56.24	57.66	56.13	504.71K	2.60%	0.441176471
2015/3/3	57.32	57.53	57.55	57.22	346.77K	-0.43%	-0.196969697
2015/3/4	56.78	57.22	57.34	56.65	507.37K	-0.94%	-0.311594203
2015/3/5	55.4	56.65	56.95	55.18	1.10M	-2.43%	-0.375706215
2015/3/6	55.45	55.26	56.02	55.21	725.19K	0.09%	-0.203703704
2015/3/9	55.66	55.45	55.89	55.22	593.54K	0.38%	0.156716418
2015/3/10	54.72	55.11	55.15	54.63	643.89K	-1.69%	-0.326923077
2015/3/11	55.83	54.9	56.04	54.84	551.65K	2.03%	0.325
2015/3/12	57.18	56.09	57.24	56.01	366.11K	2.42%	0.451219512
2015/3/13	56.74	57.16	57.25	56.28	254.70K	-0.77%	-0.025773196
2015/3/16	57.9	57	57.92	56.99	280.95K	2.04%	0.478494624
2015/3/17	58.41	57.81	58.58	57.81	490.59K	0.88%	0.279220779
2015/3/18	58.7	58.32	58.86	58.22	564.41K	0.50%	0.25
2015/3/19	58.62	58.68	58.79	58.28	589.44K	-0.14%	0.166666667
2015/3/20	59.69	58.8	59.87	58.51	1.15M	1.83%	0.367647059
2015/3/23	60.18	59.69	60.18	59.18	526.10K	0.82%	0.5
2015/3/24	59.78	60.16	60.16	59.64	524.67K	-0.66%	-0.230769231
2015/3/25	59.32	59.96	60.19	59.24	1.03M	-0.77%	-0.415789474
2015/3/26	59.82	59.17	60.01	59.09	603.11K	0.84%	0.293478261
2015/3/27	59.58	59.18	59.69	58.89	712.25K	-0.40%	0.3625
2015/3/30	60.92	60	61.29	59.82	502.30K	2.25%	0.24829932
2015/3/31	61.31	60.89	61.41	60.57	633.02K	0.64%	0.380952381
2015/4/1	61.04	61.18	61.51	60.43	748.75K	-0.44%	0.064814815
2015/4/2	61.51	61.11	61.56	60.91	512.97K	0.77%	0.423076923
2015/4/6	62.12	61.21	62.35	61.11	775.13K	0.99%	0.314516129
2015/4/7	61.28	62.09	62.12	61.17	544.15K	-1.35%	-0.384210526
2015/4/8	61.83	61.3	62.01	61.19	696.17K	0.90%	0.280487805
2015/4/9	60.75	61.72	61.99	60.68	772.80K	-1.75%	-0.446564885
2015/4/10	60.6	60.77	61	60.3	651.15K	-0.25%	-0.071428571
2015/4/13	60.32	60.51	60.96	60.29	552.62K	-0.46%	-0.455223881
2015/4/14	61.07	60.46	61.13	60.02	1.54M	1.24%	0.445945946
2015/4/15	61	61.1	61.1	60.68	1.27M	-0.11%	0.261904762
2015/4/16	61.2	60.85	61.41	60.54	285.90K	0.33%	0.25862069
2015/4/17	60.89	61	61.09	60.61	858.29K	-0.51%	0.083333333
2015/4/20	60.94	61.15	61.47	60.9	460.66K	0.08%	-0.429824561
2015/4/21	60.87	61.22	61.46	60.79	746.50K	-0.11%	-0.380597015
2015/4/22	61.6	60.87	61.63	60.06	919.00K	1.20%	0.48089172
2015/4/23	62.25	61.56	62.48	61.12	430.88K	1.06%	0.330882353
2015/4/24	62.74	62.26	62.77	61.5	478.60K	0.79%	0.476377953
2015/4/27	62.96	62.84	63.24	62.44	570.33K	0.35%	0.15
2015/4/28	62.93	63.12	63.14	62.3	466.52K	-0.05%	0.25
2015/4/29	62.6	62.56	63.02	62.34	803.39K	-0.52%	-0.117647059
2015/4/30	61.19	61.73	62.6	61.08	723.87K	-2.25%	-0.427631579
2015/5/1	62.35	61.55	62.39	61.14	493.52K	1.90%	0.468
2015/5/4	62.42	62.38	62.71	62.12	472.12K	0.11%	0.008474576
2015/5/5	62.04	62.21	62.38	61.81	483.04K	-0.61%	-0.096491228
2015/5/6	61.46	62.11	62.45	61.38	377.92K	-0.93%	-0.425233645
2015/5/7	61.6	61.25	61.95	61.11	528.83K	0.23%	0.083333333
2015/5/8	62.1	62.06	62.4	61.92	580.58K	0.81%	-0.125
2015/5/11	61.83	62.13	62.38	61.82	416.77K	-0.43%	-0.482142857
2015/5/12	61.36	61.44	61.91	60.82	562.83K	-0.76%	-0.004587156
2015/5/13	61.83	61.15	61.88	61.05	337.13K	0.77%	0.439759036
2015/5/14	62.56	62	62.58	61.82	503.79K	1.18%	0.473684211
2015/5/15	62.48	62.65	62.7	62.33	417.39K	-0.13%	-0.094594595
2015/5/18	63.54	62.36	63.55	62.12	525.50K	1.70%	0.493006993
2015/5/19	63.6	63.5	63.62	63.25	638.42K	0.09%	0.445945946
2015/5/20	63.13	63.76	63.78	63.06	528.36K	-0.74%	-0.402777778
2015/5/21	63.01	62.99	63.28	62.75	411.26K	-0.19%	-0.009433962
2015/5/22	63.42	63.06	63.71	63	226.86K	0.65%	0.091549296
2015/5/26	63.2	63.67	63.8	62.89	316.81K	-0.35%	-0.159340659
2015/5/27	62.69	63.2	63.25	62.59	557.02K	-0.81%	-0.348484848
2015/5/28	62.65	62.7	62.76	62.42	349.22K	-0.06%	0.176470588
2015/5/29	62.05	62.67	62.7	61.99	488.00K	-0.96%	-0.415492958
2015/6/1	62.15	62.35	62.66	61.74	517.80K	0.16%	-0.054347826
2015/6/2	62.18	62.01	62.3	61.9	360.16K	0.05%	0.2
2015/6/3	62.48	62.16	62.61	62.1	666.68K	0.48%	0.245098039
2015/6/4	62	62.18	62.56	61.94	693.09K	-0.77%	-0.403225806
2015/6/5	61.8	61.94	62.04	61.62	657.10K	-0.32%	-0.071428571
2015/6/8	61.38	61.8	61.87	61.38	404.20K	-0.68%	-0.5
2015/6/9	61.43	61.43	61.65	61.07	309.99K	0.08%	0.120689655
2015/6/10	61.72	61.54	61.98	61.39	807.82K	0.47%	0.059322034
2015/6/11	62	61.81	62.1	61.45	578.99K	0.45%	0.346153846
2015/6/12	61.89	61.97	62.14	61.74	432.88K	-0.18%	-0.125
2015/6/15	61.22	61.52	61.55	60.95	952.51K	-1.08%	-0.05
2015/6/16	61.7	61.09	61.85	61.06	660.18K	0.78%	0.310126582
2015/6/17	61.78	61.7	62.12	61.67	376.63K	0.13%	-0.255555556
2015/6/18	61.96	61.87	62.09	61.53	505.13K	0.29%	0.267857143
2015/6/19	61.87	61.93	62.24	61.83	510.89K	-0.15%	-0.402439024
2015/6/22	62	62	62.52	61.7	645.04K	0.21%	-0.134146341
2015/6/23	63.23	62.13	63.24	62.13	834.42K	1.98%	0.490990991
2015/6/24	63.1	63.22	63.33	62.94	358.69K	-0.21%	-0.08974359
2015/6/25	63.32	63.23	63.37	63.1	335.44K	0.35%	0.314814815
2015/6/26	63.75	63.51	63.91	63.23	1.51M	0.68%	0.264705882
2015/6/29	61.79	63.12	63.43	61.77	483.57K	-3.07%	-0.487951807
2015/6/30	61.55	62.16	62.3	61.53	601.72K	-0.39%	-0.474025974
2015/7/1	62.21	62.12	62.53	61.98	663.49K	1.07%	-0.081818182
2015/7/2	62.02	62.3	62.37	61.74	370.38K	-0.31%	-0.055555556
2015/7/6	62.11	61.41	62.2	61.35	489.33K	0.15%	0.394117647
2015/7/7	62.91	62.02	63	61.31	702.72K	1.29%	0.446745562
2015/7/8	61.69	62.38	62.49	61.53	762.61K	-1.94%	-0.333333333
2015/7/9	62.23	62.36	62.37	61.83	596.76K	0.88%	0.240740741
2015/7/10	63.79	62.92	63.91	62.82	492.56K	2.51%	0.389908257
2015/7/13	64.14	64.16	64.49	63.9	416.71K	0.55%	-0.093220339
2015/7/14	64.51	64.24	64.53	64	776.80K	0.58%	0.462264151
2015/7/15	64.81	64.63	65.11	64.51	401.17K	0.47%	0
2015/7/16	66.24	65.04	66.34	64.93	453.64K	2.21%	0.429078014
2015/7/17	66.02	66.18	66.25	65.66	386.50K	-0.33%	0.110169492
2015/7/20	66.36	65.98	66.54	65.95	323.86K	0.52%	0.194915254
2015/7/21	66.3	66.27	66.53	66.07	668.34K	-0.09%	0
2015/7/22	66.49	66.17	66.56	66.17	449.48K	0.29%	0.320512821
2015/7/23	66.55	66.5	67.17	66.38	635.58K	0.09%	-0.284810127
2015/7/24	66.89	66.46	67.24	66.46	554.53K	0.51%	0.051282051
2015/7/27	65.73	66.35	66.44	65.54	354.32K	-1.73%	-0.288888889
2015/7/28	66	65.92	66.25	65.42	525.80K	0.41%	0.198795181
2015/7/29	66.91	65.98	67.03	65.7	359.85K	1.38%	0.409774436
2015/7/30	67.97	66.44	68.38	65.94	495.27K	1.58%	0.331967213
2015/7/31	68.16	68.36	68.83	68.08	324.98K	0.28%	-0.393333333
2015/8/3	67.54	68.19	68.34	67.3	434.36K	-0.91%	-0.269230769
2015/8/4	66.96	67.82	68.17	66.72	728.21K	-0.86%	-0.334482759
2015/8/5	67.6	67.38	68.31	66.43	993.43K	0.96%	0.122340426
2015/8/6	66.51	67.59	68.16	66.2	515.30K	-1.61%	-0.341836735
2015/8/7	66.22	66.44	66.64	66.02	339.20K	-0.44%	-0.177419355
2015/8/10	66.79	66.8	67.37	66.41	760.12K	0.86%	-0.104166667
2015/8/11	65.55	66.38	66.38	65.43	511.16K	-1.86%	-0.373684211
2015/8/12	63.95	64.95	65.06	63.78	957.39K	-2.44%	-0.3671875
2015/8/13	63.4	63.83	64	63.39	1.09M	-0.86%	-0.483606557
2015/8/14	64.08	63.47	64.28	63.17	782.39K	1.07%	0.31981982
2015/8/17	64.45	63.78	64.5	63.49	615.35K	0.58%	0.45049505
2015/8/18	64.42	64.56	64.75	64.25	353.59K	-0.05%	-0.16
2015/8/19	64.28	64.27	64.74	63.68	336.04K	-0.22%	0.066037736
2015/8/20	62.74	63.59	63.66	62.74	418.59K	-2.40%	-0.5
2015/8/21	61.35	62.28	62.51	61.3	776.45K	-2.22%	-0.458677686
2015/8/24	58.18	58.03	60.32	57.84	904.08K	-5.17%	-0.362903226
2015/8/25	57.78	59.65	59.65	57.71	1.10M	-0.69%	-0.463917526
2015/8/26	60.14	58.79	60.41	58.21	806.10K	4.08%	0.377272727
2015/8/27	61.65	60.91	61.89	60.52	744.44K	2.51%	0.324817518
2015/8/28	62.16	61.26	62.18	60.65	675.42K	0.83%	0.486928105
2015/8/31	60.52	60.97	61.93	60.44	886.58K	-2.64%	-0.446308725
2015/9/1	58.56	59.18	59.73	58.43	887.29K	-3.24%	-0.4
2015/9/2	59.89	59.31	59.9	58.89	654.71K	2.27%	0.49009901
2015/9/3	59.67	60.06	60.48	59.58	897.57K	-0.37%	-0.4
2015/9/4	58.66	58.89	59.31	58.49	628.09K	-1.69%	-0.292682927
2015/9/8	60.92	59.69	61.01	59.38	748.83K	3.85%	0.444785276
2015/9/9	60.09	61.45	61.67	59.99	648.14K	-1.36%	-0.44047619
2015/9/10	60.86	60.05	61.23	60.02	508.28K	1.28%	0.194214876
2015/9/11	61.02	60.59	61.09	59.95	721.57K	0.26%	0.438596491
2015/9/14	59.85	61.06	61.18	59.79	816.84K	-1.92%	-0.456834532
2015/9/15	60.73	60.06	61	60	692.01K	1.47%	0.23
2015/9/16	60.65	60.64	60.85	60.42	581.36K	-0.13%	0.034883721
2015/9/17	60.71	60.74	61.65	60.59	665.70K	0.10%	-0.386792453
2015/9/18	60.12	59.93	60.62	59.8	2.64M	-0.97%	-0.109756098
2015/9/21	61.82	60.43	62.38	59.55	775.96K	2.83%	0.302120141
2015/9/22	60.97	61.01	61.14	60.5	505.05K	-1.37%	0.234375
2015/9/23	61.41	61.01	61.82	60.71	701.20K	0.72%	0.130630631
2015/9/24	60.47	60.66	61.18	60.37	911.67K	-1.53%	-0.37654321
2015/9/25	61.32	61.1	62.07	60.63	989.55K	1.41%	-0.020833333
2015/9/28	58.94	60.89	61.09	58.9	567.12K	-3.88%	-0.48173516
2015/9/29	58.24	59.1	59.1	57.91	606.66K	-1.19%	-0.222689076
2015/9/30	59.46	58.79	59.57	58.49	849.38K	2.09%	0.398148148
2015/10/1	57.95	59.16	59.54	57.59	1.32M	-2.54%	-0.315384615
2015/10/2	58.57	57.04	58.57	56.87	1.26M	1.07%	0.5
2015/10/5	59.23	59	59.46	58.55	1.20M	1.13%	0.247252747
2015/10/6	58.61	58.96	59.24	58.37	733.41K	-1.05%	-0.224137931
2015/10/7	59.32	58.93	59.49	58.71	958.28K	1.21%	0.282051282
2015/10/8	59.93	59.09	60.2	59.09	640.57K	1.03%	0.256756757
2015/10/9	60	59.95	60.22	59.77	632.78K	0.12%	0.011111111
2015/10/12	60.49	59.89	60.75	59.78	761.63K	0.82%	0.231958763
2015/10/13	60.15	60.05	60.85	60.05	456.66K	-0.56%	-0.375
2015/10/14	59.19	60.15	60.33	59.1	507.83K	-1.60%	-0.426829268
2015/10/15	59.85	59.48	59.85	59.31	508.82K	1.12%	0.5
2015/10/16	60.18	59.99	60.2	59.48	338.28K	0.55%	0.472222222
2015/10/19	60.79	59.89	60.94	59.75	354.15K	1.01%	0.37394958
2015/10/20	60.9	60.63	60.99	59.79	256.40K	0.18%	0.425
2015/10/21	60.46	61.12	61.29	60.36	402.33K	-0.72%	-0.392473118
2015/10/22	61.08	60.86	61.84	60.69	450.95K	1.03%	-0.160869565
2015/10/23	61.8	61.7	61.92	61.18	207.84K	1.18%	0.337837838
2015/10/26	62.77	61.76	62.84	61.72	504.65K	1.57%	0.4375
2015/10/27	61.52	62.4	62.76	61.21	374.72K	-1.99%	-0.3
2015/10/28	63.05	61.7	63.06	61.65	371.10K	2.49%	0.492907801
2015/10/29	65.52	63.42	65.74	62.91	834.55K	3.92%	0.422261484
2015/10/30	67	65.78	67.14	65.78	1.03M	2.26%	0.397058824
2015/11/2	71.05	67.96	71.21	67.95	2.38M	6.04%	0.450920245
2015/11/3	70.21	71.01	71.03	69.95	1.29M	-1.18%	-0.259259259
2015/11/4	69.46	70.35	70.7	69.27	974.42K	-1.07%	-0.367132867
2015/11/5	68.62	69.53	70.09	68.38	1.66M	-1.21%	-0.359649123
2015/11/6	67.79	68.75	69.01	67.62	2.02M	-1.21%	-0.377697842
2015/11/9	66.49	67.88	67.88	66.44	2.95M	-1.92%	-0.465277778
2015/11/10	67.25	66.75	67.33	65.57	3.26M	1.14%	0.454545455
2015/11/11	67.29	67.33	67.56	66.4	1.06M	0.06%	0.267241379
2015/11/12	66.77	67.74	67.74	66.05	1.30M	-0.77%	-0.073964497
2015/11/13	66.21	66.32	66.51	65.62	1.82M	-0.84%	0.162921348
2015/11/16	68.03	65.93	68.07	65.76	1.39M	2.75%	0.482683983
2015/11/17	69.19	68.31	69.91	67.95	1.66M	1.71%	0.132653061
2015/11/18	69.4	69.31	69.7	68.63	1.39M	0.30%	0.219626168
2015/11/19	69.42	69.54	69.71	69.01	434.29K	0.03%	0.085714286
2015/11/20	69.34	69.61	69.74	69.17	412.41K	-0.12%	-0.201754386
2015/11/23	69.52	69.29	69.69	69.16	739.68K	0.26%	0.179245283
2015/11/24	70.08	69.13	70.37	69.07	837.03K	0.81%	0.276923077
2015/11/25	69.96	70.4	70.4	69.91	285.20K	-0.17%	-0.397959184
2015/11/27	70.61	69.86	70.67	69.68	125.06K	0.93%	0.439393939
2015/11/30	70.12	70.68	70.68	69.69	1.42M	-0.69%	-0.065656566
2015/12/1	70.56	70.25	70.69	69.91	636.62K	0.63%	0.333333333
2015/12/2	70.39	70.47	71	70.06	331.16K	-0.24%	-0.14893617
2015/12/3	69.64	70.4	70.73	69.49	619.94K	-1.07%	-0.379032258
2015/12/4	71.87	69.67	71.92	69.67	808.42K	3.20%	0.477777778
2015/12/7	70.67	71.49	71.89	70.41	733.79K	-1.67%	-0.324324324
2015/12/8	70.48	70.18	70.73	69.7	626.43K	-0.27%	0.257281553
2015/12/9	69.42	70.13	70.64	69.3	765.92K	-1.50%	-0.410447761
2015/12/10	69.95	69.47	70.65	69.15	426.31K	0.76%	0.033333333
2015/12/11	68.8	69.26	69.59	68.69	599.23K	-1.64%	-0.377777778
2015/12/14	69.62	68.9	69.68	68.58	1.06M	1.19%	0.445454545
2015/12/15	70.33	70.3	70.46	69.87	1.00M	1.02%	0.279661017
2015/12/16	71.48	70.99	71.68	70.1	677.59K	1.64%	0.373417722
2015/12/17	70.89	71.75	71.75	70.47	730.57K	-0.83%	-0.171875
2015/12/18	71.52	70.63	71.88	70.36	2.51M	0.89%	0.263157895
2015/12/21	71.97	72.22	72.43	71.28	911.09K	0.63%	0.1
2015/12/22	71.54	72.22	72.24	71.21	767.81K	-0.60%	-0.17961165
2015/12/23	72.18	71.79	72.48	71.57	400.76K	0.89%	0.17032967
2015/12/24	72.35	71.95	72.57	71.94	243.80K	0.24%	0.150793651
2015/12/28	72.38	72.17	72.45	71.77	444.52K	0.04%	0.397058824
2015/12/29	72.85	72.76	73.38	72.33	266.85K	0.65%	-0.004761905
2015/12/30	72.59	72.66	73.44	72.49	245.42K	-0.36%	-0.394736842
2015/12/31	72.13	72.39	73.09	72.08	335.72K	-0.63%	-0.45049505
2016/1/4	70.61	71.1	71.1	70.05	752.67K	-2.11%	0.033333333
2016/1/5	71.14	70.71	71.49	70.6	475.67K	0.75%	0.106741573
2016/1/6	70.59	70.26	70.87	70.1	901.22K	-0.77%	0.136363636
2016/1/7	69.49	69.24	70.73	69.12	877.07K	-1.56%	-0.270186335
2016/1/8	68.5	69.58	69.82	68.39	983.17K	-1.42%	-0.423076923
2016/1/11	68.13	68.76	68.96	67.78	986.30K	-0.54%	-0.203389831
2016/1/12	69.2	68.67	69.28	68.35	615.06K	1.57%	0.413978495
2016/1/13	67.76	69.48	69.91	67.61	719.12K	-2.08%	-0.434782609
2016/1/14	68	68.05	68.36	67.51	1.65M	0.35%	0.076470588
2016/1/15	67.45	66.55	68.17	66.48	756.64K	-0.81%	0.073964497
2016/1/19	66.59	68.24	68.45	66.27	815.17K	-1.28%	-0.353211009
2016/1/20	65.44	65.43	66.16	64.13	1.35M	-1.73%	0.145320197
2016/1/21	65.58	65.6	66.31	65.01	938.04K	0.21%	-0.061538462
2016/1/22	66.99	66.38	67.37	65.83	890.38K	2.15%	0.253246753
2016/1/25	66.31	66.94	67.81	66.24	1.35M	-1.02%	-0.455414013
2016/1/26	66.08	66.3	66.81	65.93	827.14K	-0.35%	-0.329545455
2016/1/27	66.21	65.74	67.73	65.59	704.79K	0.20%	-0.210280374
2016/1/28	66.55	66.84	67.71	66.24	1.02M	0.51%	-0.289115646
2016/1/29	68.84	66.97	69.22	66.89	1.26M	3.44%	0.336909871
2016/2/1	67.74	68.18	68.38	67.27	770.75K	-1.60%	-0.076576577
2016/2/2	66.79	66.94	67.02	66.26	778.11K	-1.40%	0.197368421
2016/2/3	66.32	67.32	67.64	65.11	861.19K	-0.70%	-0.02173913
2016/2/4	66.89	65.05	67.72	65	1.59M	0.86%	0.194852941
2016/2/5	65.29	66.83	67.35	64.97	1.04M	-2.39%	-0.365546218
2016/2/8	63.16	64.51	64.51	62.17	1.32M	-3.26%	-0.076923077
2016/2/9	65.08	62.55	65.31	62.27	1.14M	3.04%	0.424342105
2016/2/10	66.02	65.51	67.64	65.37	1.01M	1.44%	-0.213656388
2016/2/11	65.26	64.79	66.17	64.29	1.27M	-1.15%	0.015957447
2016/2/12	67.26	66.25	67.38	65.54	911.65K	3.06%	0.434782609
2016/2/16	68.58	67.9	69.55	67.76	1.12M	1.96%	-0.041899441
2016/2/17	70.06	68.78	70.2	68.78	964.35K	2.16%	0.401408451
2016/2/18	70.64	70.37	70.92	69.6	1.24M	0.83%	0.287878788
2016/2/19	71.55	70.15	71.68	70.15	539.64K	1.29%	0.41503268
2016/2/22	72.83	72.51	73.19	72.07	785.92K	1.79%	0.178571429
2016/2/23	72.75	72.83	73.71	72.42	946.90K	-0.11%	-0.244186047
2016/2/24	71.45	72.16	72.2	70.13	2.03M	-1.79%	0.137681159
2016/2/25	72.56	71.42	72.68	71.35	985.29K	1.55%	0.409774436
2016/2/26	72.46	73.06	73.7	72.34	1.23M	-0.14%	-0.411764706
2016/2/29	70.52	72.4	72.9	70.48	5.02M	-2.68%	-0.483471074
2016/3/1	71.51	71.05	71.62	70.78	1.71M	1.40%	0.369047619
2016/3/2	70.85	71.6	71.6	69.57	1.46M	-0.92%	0.130541872
2016/3/3	70.09	70.77	70.77	69.56	1.60M	-1.07%	-0.061983471
2016/3/4	69.5	70.25	70.25	69.42	1.10M	-0.84%	-0.403614458
2016/3/7	69.96	69.33	70.24	69.05	896.87K	0.66%	0.264705882
2016/3/8	68.7	69.69	69.69	68.28	1.31M	-1.80%	-0.20212766
2016/3/9	69.46	69.1	69.69	68.67	865.72K	1.11%	0.274509804
2016/3/10	68.95	69.79	70.38	68.35	875.94K	-0.73%	-0.204433498
2016/3/11	69.62	69.61	69.68	69.07	901.30K	0.97%	0.401639344
2016/3/14	69.71	69.57	70.35	69.29	1.03M	0.13%	-0.103773585
2016/3/15	69.31	69.56	69.74	68.73	826.90K	-0.57%	0.074257426
2016/3/16	69.77	69.18	70.07	68.7	815.21K	0.66%	0.281021898
2016/3/17	70.23	69.66	70.48	69.5	766.20K	0.66%	0.244897959
2016/3/18	71.27	70.16	71.47	70.16	1.70M	1.48%	0.347328244
2016/3/21	71.38	71.05	71.68	71.02	649.96K	0.15%	0.045454545
2016/3/22	71.63	70.98	71.98	70.82	713.99K	0.35%	0.198275862
2016/3/23	71.6	71.65	72.35	71.54	783.62K	-0.04%	-0.425925926
2016/3/24	70.74	71.06	71.4	70.27	614.47K	-1.20%	-0.084070796
2016/3/28	71.37	70.72	71.65	70.64	503.74K	0.89%	0.222772277
2016/3/29	72.67	71.4	72.71	71.37	670.61K	1.82%	0.470149254
2016/3/30	73.15	72.95	73.65	72.83	580.93K	0.66%	-0.109756098
2016/3/31	74.08	73.02	74.92	73.02	1.19M	1.27%	0.057894737
2016/4/1	74.61	73.75	74.61	73.5	380.71K	0.72%	0.5
2016/4/4	74.2	74.86	74.86	73.63	363.39K	-0.55%	-0.036585366
2016/4/5	73.79	73.78	74.11	73.55	512.66K	-0.55%	-0.071428571
2016/4/6	74.91	73.84	75.09	73.83	721.77K	1.52%	0.357142857
2016/4/7	73.72	74.47	74.54	72.99	655.46K	-1.59%	-0.029032258
2016/4/8	73.44	74.06	74.06	72.91	320.17K	-0.38%	-0.039130435
2016/4/11	73.14	73.5	74.1	73	328.67K	-0.41%	-0.372727273
2016/4/12	73.76	73.47	73.84	72.85	332.48K	0.85%	0.419191919
2016/4/13	74.07	74.22	74.67	73.45	859.20K	0.42%	0.008196721
2016/4/14	74.35	74.02	74.44	73.84	626.49K	0.38%	0.35
2016/4/15	74.64	74.35	74.7	73.83	634.83K	0.39%	0.431034483
2016/4/18	75.6	74.51	75.68	74.51	477.11K	1.29%	0.431623932
2016/4/19	75.93	75.82	76.31	75.37	706.83K	0.44%	0.095744681
2016/4/20	75.56	76.11	76.39	75.29	530.97K	-0.49%	-0.254545455
2016/4/21	75.16	75.7	76.15	75.14	310.03K	-0.53%	-0.48019802
2016/4/22	75.39	74.74	75.8	74.74	396.94K	0.31%	0.113207547
2016/4/25	75.34	75.33	75.53	74.78	354.42K	-0.07%	0.246666667
2016/4/26	75.97	75.56	76.22	75.22	387.24K	0.84%	0.25
2016/4/27	76.36	75.94	76.4	75.42	421.56K	0.51%	0.459183673
2016/4/28	75.29	75.48	77.19	75.2	696.38K	-1.40%	-0.454773869
2016/4/29	75.94	75.74	76.03	74.61	1.01M	0.86%	0.436619718
2016/5/2	76	76.32	76.32	75.51	541.25K	0.08%	0.104938272
2016/5/3	74.89	75.68	75.79	74.09	530.71K	-1.46%	-0.029411765
2016/5/4	74.75	74.64	74.96	74.36	527.05K	-0.19%	0.15
2016/5/5	74.8	74.89	75.37	74.57	397.91K	0.07%	-0.2125
2016/5/6	75.38	74.5	75.53	74.17	616.16K	0.78%	0.389705882
2016/5/9	76.41	75.54	76.71	75.39	502.58K	1.37%	0.272727273
2016/5/10	77.37	76.58	77.45	76.26	404.18K	1.26%	0.432773109
2016/5/11	76.59	77.18	77.33	76.54	789.38K	-1.01%	-0.436708861
2016/5/12	75.69	76.96	77.03	75.49	936.44K	-1.18%	-0.37012987
2016/5/13	75.11	75.71	75.77	74.86	372.92K	-0.77%	-0.225274725
2016/5/16	74.99	75.28	75.54	74.75	704.28K	-0.16%	-0.196202532
2016/5/17	74.51	74.89	75.27	74.41	542.50K	-0.64%	-0.38372093
2016/5/18	74.98	74.47	75.57	73.93	621.69K	0.63%	0.140243902
2016/5/19	75.29	74.92	75.46	74.38	425.89K	0.41%	0.342592593
2016/5/20	75.99	75.63	76.29	75.39	378.20K	0.93%	0.166666667
2016/5/23	76.31	76.14	76.56	75.86	332.92K	0.42%	0.142857143
2016/5/24	78.94	76.61	78.97	76.56	675.42K	3.45%	0.487551867
2016/5/25	78.58	78.99	79.33	78.4	556.01K	-0.46%	-0.306451613
2016/5/26	78.45	78.9	79.05	78.24	333.52K	-0.17%	-0.240740741
2016/5/27	79.32	78.77	79.32	78.6	288.50K	1.11%	0.5
2016/5/31	79.79	79.55	79.86	78.71	1.22M	0.59%	0.439130435
2016/6/1	78.71	79.3	79.46	78.69	683.14K	-1.35%	-0.474025974
2016/6/2	78.65	78.56	79.03	78.39	827.19K	-0.08%	-0.09375
2016/6/3	77.11	77.99	77.99	77.04	1.21M	-1.96%	-0.426315789
2016/6/6	77.36	76.92	77.74	75.75	993.28K	0.32%	0.309045226
2016/6/7	77.88	77.56	78.04	77.02	900.11K	0.67%	0.343137255
2016/6/8	78.05	77.75	78.39	77.43	626.99K	0.22%	0.145833333
2016/6/9	78.07	77.73	78.24	77.41	474.83K	0.03%	0.295180723
2016/6/10	76.72	77.35	77.5	76.04	636.53K	-1.73%	-0.034246575
2016/6/13	75.81	76.21	76.37	75.63	699.21K	-1.19%	-0.256756757
2016/6/14	74.52	75.51	75.54	74.38	909.23K	-1.70%	-0.379310345
2016/6/15	74.3	74.6	74.77	74.21	754.30K	-0.30%	-0.339285714
2016/6/16	74.25	74	74.47	73.6	1.62M	-0.07%	0.247126437
2016/6/17	73.67	74.13	74.5	73.64	1.48M	-0.78%	-0.465116279
2016/6/20	74.55	74.63	75.02	74.48	792.26K	1.19%	-0.37037037
2016/6/21	74.87	74.62	75.27	74.62	335.65K	0.43%	-0.115384615
2016/6/22	74.83	75.08	75.08	74.42	387.58K	-0.05%	0.121212121
2016/6/23	76.66	75.59	76.66	75.56	509.26K	2.45%	0.5
2016/6/24	73.73	73.39	75.14	73.39	877.11K	-3.82%	-0.305714286
2016/6/27	71.86	73.06	73.06	71.51	677.53K	-2.54%	-0.274193548
2016/6/28	73.81	72.66	74.01	72.22	600.61K	2.71%	0.388268156
2016/6/29	74.91	74.6	75.01	74.16	487.76K	1.49%	0.382352941
2016/6/30	77.12	75.05	77.13	74.87	677.54K	2.95%	0.495575221
2016/7/1	76.93	76.85	77.49	76.64	356.97K	-0.25%	-0.158823529
2016/7/5	76.78	76.41	76.98	76.11	395.67K	-0.19%	0.270114943
2016/7/6	77.62	76.59	77.86	76.44	487.50K	1.09%	0.330985915
2016/7/7	78.45	77.67	78.77	77.67	644.40K	1.07%	0.209090909
2016/7/8	79.45	78.92	79.52	78.43	506.03K	1.27%	0.435779817
2016/7/11	79.38	78.87	79.75	78.87	397.37K	-0.09%	0.079545455
2016/7/12	81.02	79.98	81.56	79.93	625.86K	2.07%	0.168711656
2016/7/13	81.5	81.43	82.02	80.99	443.35K	0.59%	-0.004854369
2016/7/14	81.71	82.2	82.2	81.46	590.96K	0.26%	-0.162162162
2016/7/15	81.49	81.72	82	81.29	355.03K	-0.27%	-0.218309859
2016/7/18	81.17	81.57	81.68	81.12	184.00K	-0.39%	-0.410714286
2016/7/19	81.97	80.9	81.97	80.39	262.97K	0.99%	0.5
2016/7/20	82.56	82.3	82.99	82.02	314.02K	0.72%	0.056701031
2016/7/21	82.47	82.29	82.9	82.03	310.09K	-0.11%	0.005747126
2016/7/22	82.93	82.58	83	82.03	205.95K	0.56%	0.427835052
2016/7/25	82.97	82.77	83.02	82.49	185.66K	0.05%	0.405660377
2016/7/26	83.56	82.86	83.64	82.86	282.86K	0.71%	0.397435897
2016/7/27	83.5	83.8	83.95	82.94	524.42K	-0.07%	0.054455446
2016/7/28	84.85	83.92	85.33	82.17	645.13K	1.62%	0.348101266
2016/7/29	86.04	84.91	86.42	83.89	747.10K	1.40%	0.349802372
2016/8/1	86	85.98	86.59	85.55	471.11K	-0.05%	-0.067307692
2016/8/2	84.76	86.06	86.09	84.4	532.42K	-1.44%	-0.286982249
2016/8/3	84.98	84.93	85.06	84.59	317.53K	0.26%	0.329787234
2016/8/4	85.38	85.17	85.98	85.06	252.82K	0.47%	-0.152173913
2016/8/5	86.82	86.22	86.98	85.62	396.79K	1.69%	0.382352941
2016/8/8	86.11	86.71	87.11	85.98	250.64K	-0.82%	-0.384955752
2016/8/9	86.22	86.1	86.55	85.85	299.87K	0.13%	0.028571429
2016/8/10	86.09	86.29	86.59	85.79	270.04K	-0.15%	-0.125
2016/8/11	86.13	85.93	86.24	85.85	223.91K	0.05%	0.217948718
2016/8/12	86.29	85.86	86.37	85.59	198.11K	0.19%	0.397435897
2016/8/15	87.5	86.28	87.51	86.11	473.30K	1.40%	0.492857143
2016/8/16	86.65	87.22	87.22	85.9	628.06K	-0.97%	0.068181818
2016/8/17	87	86.35	87.18	86.35	449.47K	0.40%	0.28313253
2016/8/18	87.17	87.07	87.28	86.68	237.81K	0.20%	0.316666667
2016/8/19	87.32	87.12	87.45	86.67	279.29K	0.17%	0.333333333
2016/8/22	87.38	87.04	87.47	86.78	226.31K	0.07%	0.369565217
2016/8/23	87.65	87.7	87.98	87.43	314.03K	0.31%	-0.1
2016/8/24	88.11	87.57	88.27	87.39	504.86K	0.52%	0.318181818
2016/8/25	88.66	87.91	88.77	87.69	310.67K	0.62%	0.398148148
2016/8/26	88.91	88.86	89.81	88.53	250.25K	0.28%	-0.203125
2016/8/29	89.78	88.88	89.91	88.87	307.43K	0.98%	0.375
2016/8/30	89.97	89.91	90.23	89.6	466.38K	0.21%	0.087301587
2016/8/31	90.12	89.82	90.39	89.27	585.00K	0.17%	0.258928571
2016/9/1	89.27	90.31	90.79	88.97	863.73K	-0.94%	-0.335164835
2016/9/2	89.55	89.67	89.97	88.94	925.24K	0.31%	0.09223301
2016/9/6	88.6	90.03	90.19	87.64	1.35M	-1.06%	-0.123529412
2016/9/7	89.06	88.34	89.06	87.99	731.88K	0.52%	0.5
2016/9/8	87.25	88.62	88.82	86.95	815.09K	-2.03%	-0.339572193
2016/9/9	84.73	86.53	86.74	84.7	715.87K	-2.89%	-0.485294118
2016/9/12	85.96	84.29	86.08	84.01	665.44K	1.45%	0.442028986
2016/9/13	84.87	85.52	86.1	84.39	891.80K	-1.27%	-0.219298246
2016/9/14	84.7	85.14	85.64	84.55	606.27K	-0.20%	-0.362385321
2016/9/15	85.86	84.92	86.03	84.75	442.32K	1.37%	0.3671875
2016/9/16	85.36	85.97	85.97	84.98	1.53M	-0.58%	-0.116161616
2016/9/19	85.24	85.36	86.22	84.65	431.00K	-0.14%	-0.124203822
2016/9/20	85.66	85.93	85.93	85.2	524.44K	0.49%	0.130136986
2016/9/21	86.74	86.16	86.75	85.55	490.48K	1.26%	0.491666667
2016/9/22	86.77	87.43	87.54	86.24	525.11K	0.03%	-0.092307692
2016/9/23	86.4	86.72	86.98	86.33	413.28K	-0.43%	-0.392307692
2016/9/26	85.48	85.94	86.53	85.4	568.66K	-1.06%	-0.42920354
2016/9/27	85.31	85.28	85.75	84.93	589.01K	-0.20%	-0.036585366
2016/9/28	84.9	85.34	85.58	84.09	563.63K	-0.48%	0.043624161
2016/9/29	83.52	84.83	85.01	83.33	343.75K	-1.63%	-0.386904762
2016/9/30	83.94	83.99	84.28	83.54	498.98K	0.50%	0.040540541
2016/10/3	83.51	83.77	84.13	83.2	422.70K	-0.51%	-0.166666667
2016/10/4	83.02	83.95	84.04	82.74	459.91K	-0.59%	-0.284615385
2016/10/5	83.21	83.13	84	83.09	470.70K	0.23%	-0.368131868
2016/10/6	83.12	83.32	83.32	81.9	599.03K	-0.11%	0.35915493
2016/10/7	82.66	83.29	83.37	82.29	552.09K	-0.55%	-0.157407407
2016/10/10	82.97	83.29	83.69	82.85	357.21K	0.38%	-0.357142857
2016/10/11	80.1	80.84	81.5	78.63	1.89M	-3.46%	0.012195122
2016/10/12	81.92	79.88	82.27	79.88	941.55K	2.27%	0.353556485
2016/10/13	81.96	81.23	82.15	81	1.26M	0.05%	0.334782609
2016/10/14	82.91	82.56	83.35	82.51	664.28K	1.16%	-0.023809524
2016/10/17	82.92	82.79	83.27	82.74	428.36K	0.01%	-0.160377358
2016/10/18	83	83.65	83.76	82.84	304.40K	0.10%	-0.326086957
2016/10/19	82.93	82.95	83.05	82.55	303.38K	-0.08%	0.26
2016/10/20	82.43	82.81	83.42	82.4	275.03K	-0.60%	-0.470588235
2016/10/21	82.9	81.92	82.98	81.21	263.52K	0.57%	0.45480226
2016/10/24	83.22	83.88	83.88	83.1	224.88K	0.39%	-0.346153846
2016/10/25	83.19	83.34	83.57	82.8	267.97K	-0.04%	0.006493506
2016/10/26	82.93	82.68	83.54	82.68	521.00K	-0.31%	-0.209302326
2016/10/27	79.6	84.22	84.22	79.45	1.00M	-4.02%	-0.468553459
2016/10/28	78.95	79.73	79.86	78.88	647.35K	-0.82%	-0.428571429
2016/10/31	80.19	79.54	80.48	79.4	914.16K	1.57%	0.231481481
2016/11/1	79.18	80.57	80.61	78.92	524.51K	-1.26%	-0.346153846
2016/11/2	78.82	79.04	79.74	78.77	542.84K	-0.45%	-0.448453608
2016/11/3	79.08	79.09	79.89	78.96	561.26K	0.33%	-0.370967742
2016/11/4	79.37	79.18	80.48	79.18	545.11K	0.37%	-0.353846154
2016/11/7	80.86	80.5	81.15	79.93	542.15K	1.88%	0.262295082
2016/11/8	81.08	80.71	81.96	80.28	453.04K	0.27%	-0.023809524
2016/11/9	81.79	80	81.94	79.21	645.92K	0.88%	0.445054945
2016/11/10	81.17	82.21	82.92	80.88	483.08K	-0.76%	-0.357843137
2016/11/11	80	80.99	81.69	79.94	661.43K	-1.44%	-0.465714286
2016/11/14	77.56	80.59	80.76	77.46	837.32K	-3.05%	-0.46969697
2016/11/15	77.51	77.05	78.3	76.64	824.83K	-0.06%	0.024096386
2016/11/16	77.93	77.37	78.98	77.25	633.88K	0.54%	-0.106936416
2016/11/17	79.5	78.44	79.67	77.72	556.82K	2.01%	0.412820513
2016/11/18	79.69	79.58	79.95	79.37	557.50K	0.24%	0.051724138
2016/11/21	80.41	80.24	80.69	80.01	481.14K	0.90%	0.088235294
2016/11/22	80.01	80.61	80.8	79.75	371.37K	-0.50%	-0.252380952
2016/11/23	80.19	79.79	80.21	79.29	364.48K	0.22%	0.47826087
2016/11/25	80.78	80.27	81	80.25	196.67K	0.74%	0.206666667
2016/11/28	80.28	80.35	80.93	80.19	342.34K	-0.62%	-0.378378378
2016/11/29	80.63	80.59	81.19	80.5	396.34K	0.44%	-0.311594203
2016/11/30	78.8	81.07	81.07	78.76	982.29K	-2.27%	-0.482683983
2016/12/1	77.14	78.75	79.26	76.52	1.01M	-2.11%	-0.273722628
2016/12/2	79.33	77.46	79.36	77.38	593.79K	2.84%	0.484848485
2016/12/5	80.75	79.81	80.95	79.81	496.26K	1.79%	0.324561404
2016/12/6	79.49	80.82	81	78.8	887.62K	-1.56%	-0.186363636
2016/12/7	80.76	79.86	80.87	78.73	541.65K	1.60%	0.448598131
2016/12/8	80.7	80.65	81.01	79.89	584.34K	-0.07%	0.223214286
2016/12/9	81.46	80.85	81.76	80.78	375.96K	0.94%	0.193877551
2016/12/12	80.48	81.25	81.32	80.24	645.92K	-1.20%	-0.277777778
2016/12/13	81.04	81.02	81.83	80.85	794.06K	0.70%	-0.306122449
2016/12/14	79.85	81.13	81.79	79.42	604.71K	-1.47%	-0.318565401
2016/12/15	80.54	79.81	81.27	79.78	637.74K	0.86%	0.010067114
2016/12/16	79.9	80.81	80.88	79.86	1.21M	-0.79%	-0.460784314
2016/12/19	80.25	79.78	80.86	79.78	433.88K	0.44%	-0.064814815
2016/12/20	80.74	80.14	80.89	79.93	866.90K	0.61%	0.34375
2016/12/21	79.66	80.64	80.84	79.6	474.86K	-1.34%	-0.451612903
2016/12/22	78.49	79.54	79.77	77.75	748.38K	-1.47%	-0.133663366
2016/12/23	78.59	78.75	78.87	78.21	468.87K	0.13%	0.075757576
2016/12/27	78.85	78.8	79.33	78.55	456.16K	0.33%	-0.115384615
2016/12/28	78.36	78.87	79.04	78.14	389.92K	-0.62%	-0.255555556
2016/12/29	78.57	78.45	78.82	78.01	456.86K	0.27%	0.191358025
2016/12/30	78.78	78.74	79.37	78.35	495.53K	0.27%	-0.078431373
2017/1/3	78.71	79.78	79.79	78.4	645.99K	-0.09%	-0.276978417
2017/1/4	80.71	79.08	81.1	79.08	849.80K	2.54%	0.306930693
2017/1/5	81.64	80.43	81.76	80.43	557.52K	1.15%	0.409774436
2017/1/6	83.4	81.79	83.9	81.79	597.80K	2.16%	0.263033175
2017/1/9	82.68	83.12	83.52	82.59	668.12K	-0.86%	-0.403225806
2017/1/10	81.52	82.32	82.6	81.09	558.88K	-1.40%	-0.215231788
2017/1/11	81.52	81.23	81.56	80.84	365.49K	0.00%	0.444444444
2017/1/12	81.25	81.14	81.6	79.89	403.21K	-0.33%	0.295321637
2017/1/13	82.4	81.75	82.74	81.43	426.51K	1.42%	0.240458015
2017/1/17	81.1	82.48	82.73	81.09	503.08K	-1.58%	-0.493902439
2017/1/18	82.29	81.72	82.45	80.38	705.19K	1.47%	0.422705314
2017/1/19	81.16	82.33	82.62	81.11	499.87K	-1.37%	-0.466887417
2017/1/20	81.75	81.48	82.02	81.32	345.21K	0.73%	0.114285714
2017/1/23	82.13	81.45	82.24	81.25	471.80K	0.46%	0.388888889
2017/1/24	82.21	82.38	82.75	81.53	555.03K	0.10%	0.057377049
2017/1/25	82.72	82.88	83.11	82.45	473.27K	0.62%	-0.090909091
2017/1/26	83.51	82.64	83.59	81.99	825.56K	0.96%	0.45
2017/1/27	82.76	83.56	83.83	82.53	509.22K	-0.90%	-0.323076923
2017/1/30	83.61	82.38	83.71	81.32	486.09K	1.03%	0.458158996
2017/1/31	82.75	83.64	83.65	82.44	523.56K	-1.03%	-0.243801653
2017/2/1	83.75	83.2	84.58	82.62	1.07M	1.21%	0.076530612
2017/2/2	88.91	85.22	90.85	84.69	1.72M	6.16%	0.185064935
2017/2/3	91.65	89.97	93.7	89.97	1.64M	3.08%	-0.049597855
2017/2/6	93.07	91.76	93.51	91.65	1.48M	1.55%	0.26344086
2017/2/7	92.65	93.67	94.8	92.33	921.69K	-0.45%	-0.370445344
2017/2/8	92.61	92.51	93.17	91.97	580.74K	-0.04%	0.033333333
2017/2/9	90.33	93.14	93.32	90.16	1.59M	-2.46%	-0.446202532
2017/2/10	91.22	90.88	92.39	90.42	1.11M	0.99%	-0.093908629
2017/2/13	92.79	91.63	92.93	91.48	637.09K	1.72%	0.403448276
2017/2/14	93.95	92.7	96.33	92.52	2.28M	1.25%	-0.124671916
2017/2/15	94.58	93.98	95.08	93.26	799.63K	0.67%	0.225274725
2017/2/16	94.2	94.68	95.5	93.56	481.02K	-0.40%	-0.170103093
2017/2/17	94.27	93.69	94.57	92.18	489.20K	0.07%	0.374476987
2017/2/21	94.52	94.05	95.28	93.92	622.72K	0.27%	-0.058823529
2017/2/22	94.95	94.14	95.65	94	534.28K	0.45%	0.075757576
2017/2/23	94.99	94.87	95.17	93.97	549.56K	0.04%	0.35
2017/2/24	95.54	94.34	95.72	94.06	501.64K	0.58%	0.391566265
2017/2/27	95.53	95.43	95.76	94.59	445.17K	-0.01%	0.303418803
2017/2/28	94.59	95.46	95.46	94.01	865.57K	-0.98%	-0.1
2017/3/1	95.88	95.07	96.5	95.01	840.47K	1.36%	0.083892617
2017/3/2	94.95	96	96.04	94.7	634.13K	-0.97%	-0.313432836
2017/3/3	95.44	94.97	95.72	94.95	500.93K	0.52%	0.136363636
2017/3/6	94.75	94.96	95.24	94.58	410.22K	-0.72%	-0.242424242
2017/3/7	95.45	94.84	95.48	94.72	455.19K	0.74%	0.460526316
2017/3/8	94.46	95.8	95.8	94.42	479.08K	-1.04%	-0.471014493
2017/3/9	94.44	94.83	95.12	93.71	457.48K	-0.02%	0.017730496
2017/3/10	94.87	94.6	95.02	94.1	546.17K	0.46%	0.336956522
2017/3/13	95.3	95.46	95.72	94.68	686.09K	0.45%	0.096153846
2017/3/14	96.33	95.01	96.76	94.75	776.68K	1.08%	0.286069652
2017/3/15	99.31	108.51	109.29	96.7	7.13M	3.09%	-0.292692613
2017/3/16	97.67	99.33	99.76	97.44	1.16M	-1.65%	-0.400862069
2017/3/17	97.33	97.49	98.08	97.07	1.19M	-0.35%	-0.242574257
2017/3/20	97.42	97.28	97.99	96.29	544.62K	0.09%	0.164705882
2017/3/21	95.55	97.92	98.37	95.15	620.15K	-1.92%	-0.375776398
2017/3/22	96.11	95.81	97.41	95.06	608.34K	0.59%	-0.053191489
2017/3/23	97.12	96.12	98.25	95.96	470.45K	1.05%	0.006550218
2017/3/24	97.44	97.2	98.46	96.43	439.61K	0.33%	-0.002463054
2017/3/27	96.62	96.52	97.24	96.03	458.04K	-0.84%	-0.012396694
2017/3/28	96.61	96.61	97.32	96.17	426.91K	-0.01%	-0.117391304
2017/3/29	96.4	96.44	96.82	96.1	278.70K	-0.22%	-0.083333333
2017/3/30	96.71	96.29	96.91	96.15	194.42K	0.32%	0.236842105
2017/3/31	97.19	96.56	97.93	96.28	428.33K	0.50%	0.051515152
2017/4/3	96.76	97.47	98.24	96.35	410.43K	-0.44%	-0.283068783
2017/4/4	96.59	96.56	97.25	95.93	570.62K	-0.18%	0
2017/4/5	97.85	97.04	98.87	96.66	623.11K	1.30%	0.038461538
2017/4/6	97.79	97.84	97.96	96.67	303.68K	-0.06%	0.368217054
2017/4/7	97.93	97.35	98.39	96.94	544.48K	0.14%	0.182758621
2017/4/10	97.25	97.5	98.34	96.68	299.41K	-0.69%	-0.156626506
2017/4/11	97.5	97.23	97.52	95.01	610.30K	0.26%	0.492031873
2017/4/12	97.31	97.3	97.86	96.32	385.37K	-0.19%	0.142857143
2017/4/13	96.26	97.11	97.28	95.85	324.85K	-1.08%	-0.213286713
2017/4/17	97.99	96.32	98	96.28	294.08K	1.80%	0.494186047
2017/4/18	97.7	97.85	98.63	97.16	297.16K	-0.30%	-0.132653061
2017/4/19	98.15	97.99	98.51	97.64	313.56K	0.46%	0.086206897
2017/4/20	98.73	98.6	99.09	98.14	228.64K	0.59%	0.121052632
2017/4/21	98.03	98.85	99.17	97.64	247.16K	-0.71%	-0.245098039
2017/4/24	98.66	99.41	99.41	97.79	369.25K	0.64%	0.037037037
2017/4/25	99.45	99.55	100.23	99.05	321.91K	0.80%	-0.161016949
2017/4/26	99.62	99.5	99.83	98.48	376.28K	0.17%	0.344444444
2017/4/27	100.4	99.91	100.7	99.72	351.00K	0.78%	0.193877551
2017/4/28	100.32	100.72	100.77	99.86	288.89K	-0.08%	0.005494505
2017/5/1	100.63	100.92	101.62	99.11	309.22K	0.31%	0.105577689
2017/5/2	101.94	100.72	101.98	100.22	384.08K	1.30%	0.477272727
2017/5/3	101.41	101.2	101.89	100.12	707.55K	-0.52%	0.228813559
2017/5/4	97.59	101.21	101.6	96.39	1.02M	-3.77%	-0.269673704
2017/5/5	99.54	97.84	99.61	96.74	503.41K	2.00%	0.475609756
2017/5/8	98.21	99.57	99.85	97.06	385.99K	-1.34%	-0.08781362
2017/5/9	97.65	98.48	98.9	97.43	402.18K	-0.57%	-0.350340136
2017/5/10	98.27	97.72	98.33	96.77	485.86K	0.63%	0.461538462
2017/5/11	98.28	98.02	98.55	97.42	255.79K	0.01%	0.261061947
2017/5/12	97.77	98.11	98.97	97.23	302.53K	-0.52%	-0.189655172
2017/5/15	98.8	98.13	99.38	97.87	552.00K	1.05%	0.11589404
2017/5/16	98.15	98.88	98.91	97.9	396.52K	-0.66%	-0.252475248
2017/5/17	97.02	97.2	97.88	96.32	461.07K	-1.15%	-0.051282051
2017/5/18	97.26	96.94	97.44	96.12	490.42K	0.25%	0.363636364
2017/5/19	98.88	97.61	99.13	97.5	283.33K	1.67%	0.346625767
2017/5/22	99.36	99.05	99.76	98.41	241.00K	0.49%	0.203703704
2017/5/23	98.91	99.88	99.88	98.21	254.20K	-0.45%	-0.080838323
2017/5/24	100.01	99	100.15	98.53	226.47K	1.11%	0.413580247
2017/5/25	100.93	100.2	101.23	99.91	221.08K	0.92%	0.272727273
2017/5/26	100.51	100.63	101.3	100.28	218.52K	-0.42%	-0.274509804
2017/5/30	100.07	100.33	101	99.82	293.40K	-0.44%	-0.288135593
2017/5/31	101.73	100.75	102.18	100.25	851.36K	1.66%	0.266839378
2017/6/1	104.02	102.11	104.06	101.87	349.52K	2.25%	0.48173516
2017/6/2	104.46	103.97	104.86	103.48	303.04K	0.42%	0.210144928
2017/6/5	104.59	103.97	105.4	103.97	272.79K	0.12%	-0.066433566
2017/6/6	104.17	104.2	105.05	103.8	336.18K	-0.40%	-0.204
2017/6/7	103.93	104.3	104.86	103.47	278.85K	-0.23%	-0.169064748
2017/6/8	103.6	103.88	104.37	103.01	230.27K	-0.32%	-0.066176471
2017/6/9	104.02	103.31	104.54	102.72	250.69K	0.41%	0.214285714
2017/6/12	103.82	103.9	104.57	102.81	284.17K	-0.19%	0.073863636
2017/6/13	105.9	104.59	105.98	104.31	240.13K	2.00%	0.452095808
2017/6/14	105.39	105.9	106.69	105.02	297.31K	-0.48%	-0.278443114
2017/6/15	105.69	104.48	105.75	104.37	211.17K	0.28%	0.456521739
2017/6/16	105.62	105.47	105.91	104.58	719.81K	-0.07%	0.281954887
2017/6/19	106.17	106	106.8	105.73	449.34K	0.52%	-0.088785047
2017/6/20	103.58	106.08	106.3	103.13	629.41K	-2.44%	-0.358044164
2017/6/21	101.83	103.75	104.81	101.35	696.78K	-1.69%	-0.361271676
2017/6/22	103.33	101.99	103.56	101.64	692.67K	1.47%	0.380208333
2017/6/23	104.72	103.91	104.91	102.72	841.18K	1.35%	0.413242009
2017/6/26	104.22	105	105.12	103.22	314.76K	-0.48%	0.026315789
2017/6/27	102.69	104.34	104.34	102.61	237.93K	-1.47%	-0.453757225
2017/6/28	105	103.38	105.36	103.19	285.48K	2.25%	0.334101382
2017/6/29	104.07	105.06	105.06	103.78	361.27K	-0.89%	-0.2734375
2017/6/30	102.99	104.7	104.71	102.95	305.56K	-1.04%	-0.477272727
2017/7/3	102.79	103.44	103.82	102.54	193.88K	-0.19%	-0.3046875
2017/7/5	103.08	103.06	103.41	102.64	388.89K	0.28%	0.071428571
2017/7/6	102.28	102.54	103.34	100.84	684.31K	-0.78%	0.076
2017/7/7	102.54	102.7	103.22	102.28	428.95K	0.25%	-0.223404255
2017/7/10	102.99	102.75	103.69	102.63	518.30K	0.44%	-0.160377358
2017/7/11	105.25	103.73	105.74	103.16	737.24K	2.19%	0.310077519
2017/7/12	105.4	105.74	106.27	103.8	369.28K	0.14%	0.147773279
2017/7/13	106.1	105.47	106.25	104.38	545.72K	0.66%	0.419786096
2017/7/14	107.45	106.11	108.2	105.11	316.54K	1.27%	0.257281553
2017/7/17	106.98	107.35	107.81	106.77	236.69K	-0.44%	-0.298076923
2017/7/18	106.98	106.8	107.46	105.9	313.66K	0.00%	0.192307692
2017/7/19	107.59	107.3	107.84	106.9	247.90K	0.57%	0.234042553
2017/7/20	107.4	107.79	108.27	107.19	139.74K	-0.18%	-0.305555556
2017/7/21	108.15	107.17	108.38	107.12	148.61K	0.70%	0.317460317
2017/7/24	108.98	108.14	109.22	108.01	276.95K	0.77%	0.301652893
2017/7/25	110.26	109.6	110.53	109.25	544.45K	1.17%	0.2890625
2017/7/26	110.35	110.74	110.77	110.11	327.86K	0.08%	-0.136363636
2017/7/27	109.81	110.8	110.8	109.2	430.45K	-0.49%	-0.11875
2017/7/28	110.37	109.75	110.58	108.62	305.66K	0.51%	0.392857143
2017/7/31	108.95	110.5	110.59	108.94	317.35K	-1.29%	-0.493939394
2017/8/1	110.49	109.44	111.05	108.84	267.63K	1.41%	0.246606335
2017/8/2	108.65	110.37	110.64	107.23	356.97K	-1.67%	-0.083577713
2017/8/3	111.71	109.7	112.29	107.57	391.06K	2.82%	0.377118644
2017/8/4	111.17	112.5	113.38	110.63	505.49K	-0.48%	-0.303636364
2017/8/7	111.2	111.16	111.92	110.85	462.24K	0.03%	-0.172897196
2017/8/8	110.39	111.13	111.18	109.79	358.28K	-0.73%	-0.068345324
2017/8/9	109.68	110.25	110.36	109.01	387.94K	-0.64%	-0.003703704
2017/8/10	107.26	109.44	110.26	107.13	396.87K	-2.21%	-0.458466454
2017/8/11	107.13	107.36	108.02	106.13	529.87K	-0.12%	0.029100529
2017/8/14	110.28	108.2	110.8	107.34	572.84K	2.94%	0.349710983
2017/8/15	109.27	110.49	110.78	109.15	260.94K	-0.92%	-0.426380368
2017/8/16	112.19	109.72	112.49	109.4	327.77K	2.67%	0.402912621
2017/8/17	110.34	112.13	112.64	110.25	328.84K	-1.65%	-0.462343096
2017/8/18	111.12	110.78	111.5	110.05	506.42K	0.71%	0.237931034
2017/8/21	110.32	110.98	111.9	110.01	194.05K	-0.72%	-0.335978836
2017/8/22	112.97	110.74	113.36	110.55	384.93K	2.40%	0.361209964
2017/8/23	112.22	112.4	112.83	111.56	428.81K	-0.66%	0.019685039
2017/8/24	112.02	112.85	112.94	111.83	339.99K	-0.18%	-0.328828829
2017/8/25	114.26	112.39	114.78	112.25	416.70K	2.00%	0.294466403
2017/8/28	113.99	114.47	115.36	113.41	453.73K	-0.24%	-0.202564103
2017/8/29	113.08	113.56	114.86	112.92	333.66K	-0.80%	-0.417525773
2017/8/30	112.99	112.98	113.57	112.51	210.44K	-0.08%	-0.047169811
2017/8/31	114.61	113.27	115.15	112.87	771.73K	1.43%	0.263157895
2017/9/1	115.45	115.28	115.77	114.23	333.26K	0.73%	0.292207792
2017/9/5	113.13	115.16	115.47	112.86	314.66K	-2.01%	-0.396551724
2017/9/6	112.09	113.47	113.75	111.45	386.21K	-0.92%	-0.22173913
2017/9/7	114.02	112.37	114.12	112.16	337.33K	1.72%	0.448979592
2017/9/8	114.89	113.62	115.93	113.5	396.34K	0.76%	0.072016461
2017/9/11	115.77	115.61	115.98	114.85	332.94K	0.77%	0.314159292
2017/9/12	117.74	116.25	118.06	115.68	624.85K	1.70%	0.365546218
2017/9/13	114.29	117.04	117.14	114.27	373.42K	-2.93%	-0.493031359
2017/9/14	113.46	114.3	115.49	111.66	541.28K	-0.73%	-0.03002611
2017/9/15	113.3	112.72	113.71	112.32	909.30K	-0.14%	0.205035971
2017/9/18	113.15	113.45	114.41	112.11	459.38K	-0.13%	-0.047826087
2017/9/19	113.81	113.4	114.19	113.12	599.16K	0.58%	0.144859813
2017/9/20	114.29	113.98	114.97	113.58	451.90K	0.42%	0.010791367
2017/9/21	115.3	114.37	115.32	114.02	276.82K	0.88%	0.484615385
2017/9/22	117.42	115.17	117.67	115.17	308.71K	1.84%	0.4
2017/9/25	116.01	117.21	117.21	114.4	323.20K	-1.20%	0.072953737
2017/9/26	115.19	116.18	116.87	115.19	232.12K	-0.71%	-0.5
2017/9/27	115.76	115.94	116.39	114.55	298.04K	0.49%	0.157608696
2017/9/28	116.97	115.62	116.98	115.25	307.26K	1.05%	0.494219653
2017/9/29	116.9	116.98	118.59	116.53	503.55K	-0.06%	-0.32038835
2017/10/2	116.98	117.62	118.25	116.9	606.91K	0.07%	-0.440740741
2017/10/3	118.51	116.98	118.79	116.95	420.98K	1.31%	0.347826087
2017/10/4	120.14	118.68	120.19	118.12	383.34K	1.38%	0.475845411
2017/10/5	121.1	120.2	121.1	119.67	332.84K	0.80%	0.5
2017/10/6	121.28	121.2	121.4	120.36	379.27K	0.15%	0.384615385
2017/10/9	121.54	121.26	121.79	120.77	342.86K	0.21%	0.254901961
2017/10/10	121.92	121.54	121.94	120.56	242.43K	0.31%	0.485507246
2017/10/11	121.88	121.85	122.27	121.28	343.97K	-0.03%	0.106060606
2017/10/12	122.73	122.08	123.12	121.9	261.70K	0.70%	0.180327869
2017/10/13	122.09	123.14	123.18	122.01	320.54K	-0.52%	-0.431623932
2017/10/16	123.48	122.29	124.51	122.29	848.97K	1.14%	0.036036036
2017/10/17	122.45	123.35	123.41	122.06	242.44K	-0.83%	-0.211111111
2017/10/18	122.59	123.21	123.49	122.48	329.22K	0.11%	-0.391089109
2017/10/19	122	122.04	122.47	121.2	371.37K	-0.48%	0.12992126
2017/10/20	122	123	123.39	121.85	308.95K	0.00%	-0.402597403
2017/10/23	121.7	122.66	122.74	121.58	309.68K	-0.25%	-0.396551724
2017/10/24	120.45	122.16	122.16	120.3	393.00K	-1.03%	-0.419354839
2017/10/25	118.54	120.63	120.82	118.3	494.78K	-1.59%	-0.404761905
2017/10/26	120.25	119.11	120.92	118.73	1.00M	1.44%	0.194063927
2017/10/27	120	121.13	121.13	119.28	529.72K	-0.21%	-0.110810811
2017/10/30	117.65	119.27	119.64	117.43	450.50K	-1.96%	-0.400452489
2017/10/31	117.36	116.96	118.14	116.67	878.04K	-0.25%	-0.030612245
2017/11/1	117.59	118.21	119.49	117.28	548.39K	0.20%	-0.359728507
2017/11/2	125.42	116.41	127.23	115.17	739.82K	6.66%	0.349917081
2017/11/3	126.04	125.97	127.05	122.52	571.40K	0.49%	0.277041943
2017/11/6	127.7	126.53	127.78	126	723.47K	1.32%	0.45505618
2017/11/7	125.98	127.59	128	125.6	262.28K	-1.35%	-0.341666667
2017/11/8	127.1	126.23	127.64	126.17	228.19K	0.89%	0.132653061
2017/11/9	127.88	126.48	127.94	125.9	308.16K	0.61%	0.470588235
2017/11/10	125.02	127.71	127.71	124.87	312.07K	-2.24%	-0.447183099
2017/11/13	125.46	124.54	125.87	124.29	350.71K	0.35%	0.240506329
2017/11/14	125.12	124.93	126.47	124.77	452.50K	-0.27%	-0.294117647
2017/11/15	124.23	124.26	125.6	123.8	293.52K	-0.71%	-0.261111111
2017/11/16	125.38	124.17	126.73	124.17	409.94K	0.93%	-0.02734375
2017/11/17	126.58	124.84	126.74	124.84	275.29K	0.96%	0.415789474
2017/11/20	127.19	127.03	128.32	126.81	240.41K	0.48%	-0.248344371
2017/11/21	127.5	128.57	128.9	126.92	437.28K	0.24%	-0.207070707
2017/11/22	127.5	127.69	128.85	126.4	304.57K	0.00%	-0.051020408
2017/11/24	128.9	128.02	129.11	127.5	95.63K	1.10%	0.369565217
2017/11/27	128.75	129.09	129.27	128.41	281.38K	-0.12%	-0.104651163
2017/11/28	129.35	129.42	129.97	128.67	468.81K	0.47%	0.023076923
2017/11/29	127.73	129.78	129.91	126.43	425.28K	-1.25%	-0.126436782
2017/11/30	128.7	128.19	129.2	127.58	481.94K	0.76%	0.191358025
2017/12/1	128.95	128.65	129.07	126.33	352.55K	0.19%	0.45620438
2017/12/4	127.57	129.92	130.58	127.32	597.25K	-1.07%	-0.423312883
2017/12/5	128.36	127.71	129.33	127.41	379.19K	0.62%	-0.005208333
2017/12/6	128	128.31	129.56	127.78	220.52K	-0.28%	-0.376404494
2017/12/7	128.21	127.65	129.25	127.28	271.43K	0.16%	-0.027918782
2017/12/8	127.71	128.49	128.78	127.46	324.82K	-0.39%	-0.310606061
2017/12/11	128.34	127.62	128.7	127.44	397.29K	0.49%	0.214285714
2017/12/12	128	128.29	129.68	127.58	1.08M	-0.26%	-0.3
2017/12/13	127.29	128.21	128.7	126.99	734.79K	-0.55%	-0.324561404
2017/12/14	127.55	127.03	128.07	126.92	370.86K	0.20%	0.047826087
2017/12/15	127.93	128.11	130.07	127.32	719.25K	0.30%	-0.278181818
2017/12/18	127.28	128.46	128.87	126.46	768.05K	-0.51%	-0.159751037
2017/12/19	126.97	127.42	128.42	126.44	401.13K	-0.24%	-0.232323232
2017/12/20	128.16	127.95	129.46	127.03	354.01K	0.94%	-0.034979424
2017/12/21	128.62	128.51	129.37	128.15	359.83K	0.36%	-0.114754098
2017/12/22	128.33	128.52	128.52	126.69	228.71K	-0.23%	0.396174863
2017/12/26	125.6	127.91	128.1	125.15	386.56K	-2.13%	-0.347457627
2017/12/27	125.47	125.74	126.47	124.94	568.46K	-0.10%	-0.153594771
2017/12/28	126.38	125.8	126.63	124.08	478.77K	0.73%	0.401960784
2017/12/29	126.54	126.73	127.54	126.36	315.51K	0.13%	-0.347457627
2018/1/2	127.68	127.51	128.04	126.51	562.97K	0.90%	0.264705882
2018/1/3	129.62	128.1	129.72	128.1	437.41K	1.52%	0.438271605
2018/1/4	131.66	130.1	132.49	130.1	461.86K	1.57%	0.152719665
2018/1/5	133.03	131.79	133.09	131.54	395.85K	1.04%	0.461290323
2018/1/8	133.21	133.02	133.87	132.82	217.26K	0.14%	-0.128571429
2018/1/9	134.1	133.58	134.33	132.89	319.61K	0.67%	0.340277778
2018/1/10	133.75	134.2	134.2	132.89	241.97K	-0.26%	0.15648855
2018/1/11	134.76	134.02	135.24	133.76	480.80K	0.76%	0.175675676
2018/1/12	135.89	135.32	136.93	135.06	461.29K	0.84%	-0.056149733
2018/1/16	134.33	135.74	136.77	134.19	265.67K	-1.15%	-0.445736434
2018/1/17	135.8	135.12	136.79	135.12	418.82K	1.09%	-0.092814371
2018/1/18	136.82	136.08	137.71	135.32	331.61K	0.75%	0.127615063
2018/1/19	138.25	137.34	138.36	137.22	216.38K	1.05%	0.403508772
2018/1/22	139.27	138.27	139.31	137.35	231.99K	0.74%	0.479591837
2018/1/23	140.1	139.43	140.37	138.02	221.56K	0.60%	0.385106383
2018/1/24	138.07	140.56	141	138.01	365.51K	-1.45%	-0.47993311
2018/1/25	137.86	139.05	139.05	137.19	470.04K	-0.15%	-0.139784946
2018/1/26	140.57	138.5	140.67	137.17	351.47K	1.97%	0.471428571
2018/1/29	138.05	140.15	141.95	138	413.43K	-1.79%	-0.487341772
2018/1/30	138.3	136.99	139.5	135.52	538.90K	0.18%	0.198492462
2018/1/31	139.23	138.88	139.82	137.29	747.65K	0.67%	0.266798419
2018/2/1	146.32	143.75	149.15	142	1.16M	5.09%	0.104195804
2018/2/2	142.53	146.95	148.54	142.32	749.88K	-2.59%	-0.466237942
2018/2/5	135.68	141.56	142.68	135.56	677.69K	-4.81%	-0.483146067
2018/2/6	138.89	132.93	139.66	131.99	1.20M	2.37%	0.399608866
2018/2/7	139.76	138.69	141.23	137.24	745.83K	0.63%	0.131578947
2018/2/8	133.81	140.13	140.74	133.73	1.02M	-4.26%	-0.488587732
2018/2/9	136.48	135.9	137.48	131.26	849.17K	2.00%	0.339228296
2018/2/12	137.53	137.89	139.53	136.19	498.74K	0.77%	-0.098802395
2018/2/13	140.59	137.24	141.3	136.44	569.11K	2.22%	0.353909465
2018/2/14	145.65	140.06	145.95	139.36	688.74K	3.60%	0.45447648
2018/2/15	148.23	146.41	149	144.1	963.84K	1.77%	0.342857143
2018/2/16	145	147.89	148.16	144.29	579.16K	-2.18%	-0.316537468
2018/2/20	144.38	143.76	145.57	143.61	380.81K	-0.43%	-0.107142857
2018/2/21	142.79	144.39	146.99	142.66	508.75K	-1.10%	-0.469976905
2018/2/22	142.87	143.78	144.43	142.5	375.20K	0.06%	-0.308290155
2018/2/23	144.99	144.06	145.16	142.97	294.57K	1.48%	0.422374429
2018/2/26	144.42	145.71	146.46	143.81	414.31K	-0.39%	-0.269811321
2018/2/27	142.84	144.68	145.42	142.8	465.05K	-1.09%	-0.484732824
2018/2/28	141.52	142.98	145.51	141.4	532.56K	-0.92%	-0.47080292
2018/3/1	142.65	141.89	143.88	141.09	504.22K	0.80%	0.059139785
2018/3/2	143.32	141.16	143.72	140.49	480.70K	0.47%	0.376160991
2018/3/5	145.93	142.19	147.45	142.16	633.30K	1.82%	0.212665406
2018/3/6	148.99	146.36	149.03	145.58	524.85K	2.10%	0.488405797
2018/3/7	148.3	147.33	148.86	146.48	553.21K	-0.46%	0.264705882
2018/3/8	150.58	149.18	150.58	148.34	443.98K	1.54%	0.5
2018/3/9	153.12	151.93	154.36	151.07	664.11K	1.69%	0.123100304
2018/3/12	154.05	153.34	154.47	152.24	611.41K	0.61%	0.311659193
2018/3/13	151.64	154.58	155.02	150.91	586.98K	-1.56%	-0.322384428
2018/3/14	154.43	152.59	154.99	151.62	901.24K	1.84%	0.333827893
2018/3/15	154.95	154.45	155.44	152.9	475.23K	0.34%	0.307086614
2018/3/16	154.98	155.47	155.94	154.27	1.43M	0.02%	-0.074850299
2018/3/19	155.38	154.18	155.62	153.43	821.36K	0.26%	0.390410959
2018/3/20	158.08	155.53	158.54	155.06	504.93K	1.74%	0.367816092
2018/3/21	158.26	158	159.33	155.8	1.24M	0.11%	0.196883853
2018/3/22	156.13	156.88	159.47	155.93	1.16M	-1.35%	-0.443502825
2018/3/23	154.07	156.01	157.71	153.68	1.06M	-1.32%	-0.403225806
2018/3/26	158.67	156.4	159.72	156	1.15M	2.99%	0.217741935
2018/3/27	154.04	159.98	159.98	153.5	902.26K	-2.92%	-0.416666667
2018/3/28	150.55	154.04	154.16	150.5	929.16K	-2.27%	-0.486338798
2018/3/29	149.47	149.34	150.33	146.55	2.12M	-0.72%	0.272486772
2018/4/2	145.94	149.5	149.54	144.15	1.13M	-2.36%	-0.167903525
2018/4/3	145.71	146.32	146.84	142.83	22.35M	-0.16%	0.218204489
2018/4/4	146.7	144.25	148.16	144.05	2.49M	0.68%	0.144768856
2018/4/5	146.51	147.73	147.95	146.28	1.02M	-0.13%	-0.362275449
2018/4/6	144.05	145.13	147.16	143.06	1.08M	-1.68%	-0.258536585
2018/4/9	146.63	145.11	148.8	145.01	1.21M	1.79%	-0.072559367
2018/4/10	149.05	148.66	149.45	146.76	872.78K	1.65%	0.351301115
2018/4/11	148.25	147.95	149.45	147.34	1.08M	-0.54%	-0.068720379
2018/4/12	149.3	149.25	150.65	148.89	930.23K	0.71%	-0.267045455
2018/4/13	147.61	150.42	150.69	146.83	946.85K	-1.13%	-0.297927461
2018/4/16	149.18	149.01	150.25	148.48	890.08K	1.06%	-0.104519774
2018/4/17	150.12	150.28	150.9	149.83	470.79K	0.63%	-0.228971963
2018/4/18	150.43	150.52	151.24	149.63	610.45K	0.21%	-0.00310559
2018/4/19	150	150.18	150.83	149.78	503.52K	-0.29%	-0.29047619
2018/4/20	149.59	150.13	150.57	148.62	539.24K	-0.27%	-0.002564103
2018/4/23	150	150.07	150.63	149.35	524.14K	0.27%	0.0078125
2018/4/24	147.69	150.48	151.41	147.16	533.35K	-1.54%	-0.375294118
2018/4/25	149.21	147.83	149.35	146.45	717.81K	1.03%	0.451724138
2018/4/26	149.6	149.92	150.26	147.52	489.52K	0.26%	0.259124088
2018/4/27	150.2	149.54	150.72	148.59	551.54K	0.40%	0.255868545
2018/4/30	149.83	150.47	153.09	149.72	874.38K	-0.25%	-0.46735905
2018/5/1	150.66	149.63	151.33	149.31	563.38K	0.55%	0.168316832
2018/5/2	150.44	150.32	152.39	150.08	1.09M	-0.15%	-0.344155844
2018/5/3	149.2	146.01	149.48	144.02	1.32M	-0.82%	0.448717949
2018/5/4	152.13	148.2	152.63	147.43	598.32K	1.96%	0.403846154
2018/5/7	154.92	152.8	155.79	151.65	606.89K	1.83%	0.289855072
2018/5/8	155.31	153.66	155.64	153.51	696.72K	0.25%	0.345070423
2018/5/9	156.63	155.64	157.09	155.11	436.20K	0.85%	0.267676768
2018/5/10	159.85	157.46	159.96	156.01	520.81K	2.06%	0.472151899
2018/5/11	160.97	160	161.45	159.67	706.41K	0.70%	0.230337079
2018/5/14	160.54	161	162.29	159.22	864.00K	-0.27%	-0.070032573
2018/5/15	158.71	159.29	160.57	158.04	583.69K	-1.14%	-0.235177866
2018/5/16	158.32	158.6	159.75	157.94	401.00K	-0.25%	-0.290055249
2018/5/17	156.76	158.22	158.22	156.01	410.52K	-0.99%	-0.160633484
2018/5/18	156.2	156.72	157.42	155.68	843.63K	-0.36%	-0.201149425
2018/5/21	157.99	156.82	158.33	156.82	505.39K	1.15%	0.274834437
2018/5/22	156.53	158.26	158.68	156.5	477.83K	-0.92%	-0.486238532
2018/5/23	158.36	155.97	158.36	155.88	432.61K	1.17%	0.5
2018/5/24	159.13	158.11	159.35	157.26	432.83K	0.49%	0.394736842
2018/5/25	159.34	159.04	159.94	158.53	376.12K	0.13%	0.074468085
2018/5/29	158.88	159.73	159.93	157.32	928.74K	-0.29%	0.097701149
2018/5/30	161.99	159.76	162.28	159.16	428.02K	1.96%	0.407051282
2018/5/31	162.57	162.04	164.11	161.31	939.19K	0.36%	-0.05
2018/6/1	163.4	162.58	164.39	162.12	702.00K	0.51%	0.063876652
2018/6/4	163.48	164.29	164.3	162.62	384.07K	0.05%	0.011904762
2018/6/5	163.71	163.6	165.12	163.07	562.03K	0.14%	-0.187804878
2018/6/6	165.45	164	165.96	163.75	481.90K	1.06%	0.269230769
2018/6/7	165.22	166.02	167.08	164.76	528.30K	-0.14%	-0.301724138
2018/6/8	166.29	165.27	166.63	164.68	403.73K	0.65%	0.325641026
2018/6/11	166.49	166.22	167.23	166.22	299.15K	0.12%	-0.232673267
2018/6/12	169.74	166.9	169.82	166.9	514.71K	1.95%	0.47260274
2018/6/13	172.2	170.34	173.67	169.64	788.98K	1.45%	0.135235732
2018/6/14	172.35	172.94	174.14	171.12	603.39K	0.09%	-0.092715232
2018/6/15	172.75	171.74	172.91	170.97	718.51K	0.23%	0.417525773
2018/6/18	171.58	171.92	171.92	170.14	587.11K	-0.68%	0.308988764
2018/6/19	171.76	170.52	171.8	169.55	429.34K	0.10%	0.482222222
2018/6/20	171.71	172.64	173.66	171.59	465.00K	-0.03%	-0.442028986
2018/6/21	170.76	172.32	172.64	169.6	813.88K	-0.55%	-0.118421053
2018/6/22	170.63	171.53	171.63	169.75	984.57K	-0.08%	-0.031914894
2018/6/25	168.56	171.11	171.41	166.72	672.22K	-1.21%	-0.107675906
2018/6/26	166.33	168.39	168.94	166.31	533.93K	-1.32%	-0.492395437
2018/6/27	163.55	166.61	167.05	163.54	637.33K	-1.67%	-0.497150997
2018/6/28	164.61	163.37	165.19	162.52	534.30K	0.65%	0.282771536
2018/6/29	165.43	165.42	167.07	164.94	602.19K	0.50%	-0.269953052
2018/7/2	167.14	164.9	167.17	163.76	558.43K	1.03%	0.491202346
2018/7/3	165.73	167.98	168.47	165.46	311.10K	-0.84%	-0.410299003
2018/7/5	164.91	165.99	167.15	164.22	400.71K	-0.49%	-0.264505119
2018/7/6	166.61	164.73	167.16	164.73	459.60K	1.03%	0.273662551
2018/7/9	168.64	167.41	169.39	167.41	494.30K	1.22%	0.121212121
2018/7/10	168.73	168.95	170.26	168.09	353.12K	0.05%	-0.205069124
2018/7/11	169.28	167.99	169.67	167.99	442.50K	0.33%	0.267857143
2018/7/12	169.26	170.21	170.38	168.84	502.43K	-0.01%	-0.227272727
2018/7/13	169.58	169.1	169.76	167.57	369.09K	0.19%	0.417808219
2018/7/16	170.58	169.56	171.41	168.9	349.72K	0.59%	0.169322709
2018/7/17	170.74	170.21	171.76	169.86	302.23K	0.09%	-0.036842105
2018/7/18	171.53	170.96	172.26	170.5	373.03K	0.46%	0.085227273
2018/7/19	170.69	170.69	171.21	169.6	310.39K	-0.49%	0.177018634
2018/7/20	170.98	170.52	172.05	170.5	425.97K	0.17%	-0.190322581
2018/7/23	173.29	171.16	173.33	170.62	440.18K	1.35%	0.485239852
2018/7/24	172.58	173.4	175.13	171.57	852.71K	-0.41%	-0.216292135
2018/7/25	176.25	173	176.33	173	529.14K	2.13%	0.475975976
2018/7/26	173.77	176.3	176.88	173.28	485.41K	-1.41%	-0.363888889
2018/7/27	171.57	173.99	173.99	171	374.65K	-1.27%	-0.309364548
2018/7/30	167.5	171.75	173.26	167.2	472.22K	-2.37%	-0.45049505
2018/7/31	166.19	167.88	168.33	163.87	693.17K	-0.78%	0.020179372
2018/8/1	163	166.25	168.83	162.81	1.02M	-1.92%	-0.468438538
2018/8/2	170.29	164	171.7	163.03	1.33M	4.47%	0.337370242
2018/8/3	166.82	171.68	171.7	164.61	721.62K	-2.04%	-0.188293371
2018/8/6	170.17	166.93	170.79	166.05	787.27K	2.01%	0.369198312
2018/8/7	172.86	171.58	173.7	170.32	433.76K	1.58%	0.25147929
2018/8/8	172.69	172.18	173.3	171.26	337.72K	-0.10%	0.200980392
2018/8/9	173.17	173.03	173.65	171	343.31K	0.28%	0.318867925
2018/8/10	173.13	172.17	173.99	171.68	432.29K	-0.02%	0.127705628
2018/8/13	172.6	172.46	174.81	172.32	462.73K	-0.31%	-0.387550201
2018/8/14	175.44	173.68	175.85	172.96	474.31K	1.65%	0.358131488
2018/8/15	173.61	174.65	175	173.07	500.07K	-1.04%	-0.220207254
2018/8/16	173.92	173.8	175.03	173.25	411.60K	0.18%	-0.123595506
2018/8/17	173.28	173.76	173.79	172.16	283.96K	-0.37%	0.187116564
2018/8/20	174.17	173.75	175.08	172.9	227.36K	0.51%	0.082568807
2018/8/21	173.54	174.06	175.55	173.44	344.55K	-0.36%	-0.452606635
2018/8/22	173.14	172.89	174.16	172.3	366.61K	-0.23%	-0.048387097
2018/8/23	173.09	173.62	174.49	172.37	539.31K	-0.03%	-0.160377358
2018/8/24	174.02	173.92	174.64	173.43	376.43K	0.54%	-0.012396694
2018/8/27	174.94	175	175.72	174.42	339.31K	0.53%	-0.1
2018/8/28	177.16	175.17	177.66	174.92	446.49K	1.27%	0.317518248
2018/8/29	178.07	177.44	179.4	177.44	395.15K	0.51%	-0.178571429
2018/8/30	177.65	177.76	178.49	177.02	322.10K	-0.24%	-0.071428571
2018/8/31	180.26	177.43	180.33	177.43	410.40K	1.47%	0.475862069
2018/9/4	182.23	182.28	183.45	180.22	537.86K	1.09%	0.122291022
2018/9/5	178.52	183	184.22	177.82	677.52K	-2.04%	-0.390625
2018/9/6	179.24	178.23	179.78	177.81	476.50K	0.40%	0.225888325
2018/9/7	179.18	179	180.64	178.75	471.06K	-0.03%	-0.272486772
2018/9/10	178.11	179.86	179.86	177.96	338.89K	-0.60%	-0.421052632
2018/9/11	177.46	177.55	178.03	176.1	535.21K	-0.36%	0.204663212
2018/9/12	176.53	177.44	177.44	175.56	338.90K	-0.52%	0.015957447
2018/9/13	180.54	177.05	180.6	176.53	688.80K	2.27%	0.485257985
2018/9/14	182.18	181.08	183.28	180.81	525.49K	0.91%	0.05465587
2018/9/17	177.94	182.63	184	177.74	473.17K	-2.33%	-0.468051118
2018/9/18	178.22	177.63	179.49	177.55	393.55K	0.16%	-0.154639175
2018/9/19	174.53	178.22	178.91	174.14	627.27K	-2.07%	-0.418238994
2018/9/20	176.32	175.29	176.69	172.79	865.25K	1.03%	0.405128205
2018/9/21	176.29	177.37	178.47	175.7	911.14K	-0.02%	-0.28700361
2018/9/24	178.04	175.3	178.98	175.02	440.70K	0.99%	0.262626263
2018/9/25	178.9	178.19	180.07	177.91	530.80K	0.48%	-0.041666667
2018/9/26	178.77	179.25	180.48	177.37	363.72K	-0.07%	-0.049839228
2018/9/27	178.63	178.98	180.45	178.53	233.10K	-0.08%	-0.447916667
2018/9/28	177.41	178.1	179.9	177.01	448.02K	-0.68%	-0.361591696
2018/10/1	179.8	178.44	180.52	177.48	391.41K	1.35%	0.263157895
2018/10/2	176.96	179.5	179.5	176.44	492.01K	-1.58%	-0.330065359
2018/10/3	177.28	177.57	179.03	177.08	329.68K	0.18%	-0.397435897
2018/10/4	172.52	176.64	178	171.88	680.34K	-2.69%	-0.395424837
2018/10/5	170.57	172.24	173.81	169.14	648.10K	-1.13%	-0.19379015
2018/10/8	167.82	169.82	170.02	165.14	657.98K	-1.61%	0.049180328
2018/10/9	166.96	167.17	168.94	166.14	665.85K	-0.51%	-0.207142857
2018/10/10	156.84	167.07	167.07	156.55	1.51M	-6.06%	-0.47243346
2018/10/11	151.59	155.7	158.61	151.5	1.99M	-3.35%	-0.487341772
2018/10/12	154.04	154.45	156.28	152.12	765.77K	1.62%	-0.038461538
2018/10/15	151.23	153.89	154.04	150.8	953.39K	-1.82%	-0.367283951
2018/10/16	156.25	153.41	156.39	152.6	643.62K	3.32%	0.463060686
2018/10/17	157.28	156.09	157.73	155.26	566.03K	0.66%	0.317813765
2018/10/18	153.75	156.81	157.56	153.44	689.88K	-2.24%	-0.424757282
2018/10/19	153.86	154.76	157.18	153.66	1.12M	0.07%	-0.443181818
2018/10/22	156.4	154.48	157.38	154.48	840.47K	1.65%	0.162068966
2018/10/23	155	153.12	155.59	152.27	1.11M	-0.90%	0.322289157
2018/10/24	148.69	155	155.84	148.37	1.42M	-4.07%	-0.457161981
2018/10/25	149.34	149.49	151.51	146.5	1.49M	0.44%	0.066866267
2018/10/26	142.76	146.68	147.14	142.09	1.48M	-4.41%	-0.367326733
2018/10/29	143	144.72	146.08	141.06	1.14M	0.17%	-0.113545817
2018/10/30	144.51	142.83	145.23	140.46	1.58M	1.06%	0.349056604
2018/10/31	150.38	146.83	152.78	146.65	1.17M	4.06%	0.108482871
2018/11/1	147.29	146.62	150.47	144.33	1.23M	-2.05%	-0.017915309
2018/11/2	144.11	147.47	148.65	143.53	1.18M	-2.16%	-0.38671875
2018/11/5	145.08	144.57	145.32	142.67	711.80K	0.67%	0.409433962
2018/11/6	147.77	144.96	147.88	144.96	1.03M	1.85%	0.462328767
2018/11/7	151.85	148.95	152.11	148.53	976.87K	2.76%	0.427374302
2018/11/8	152.01	151.72	152.71	150.74	700.00K	0.11%	0.144670051
2018/11/9	149.79	151.04	151.71	148.06	892.81K	-1.46%	-0.026027397
2018/11/12	148.05	149.46	150.32	147.04	874.17K	-1.16%	-0.192073171
2018/11/13	147.71	148.07	150.05	146.79	842.74K	-0.23%	-0.217791411
2018/11/14	148.17	148.87	149.89	146.51	1.14M	0.31%	-0.00887574
2018/11/15	151.66	146.75	152.12	146.12	847.76K	2.36%	0.423333333
2018/11/16	153.29	150.72	153.88	149.79	968.20K	1.07%	0.355745721
2018/11/19	145.53	152.85	153.29	145.04	808.39K	-5.06%	-0.440606061
2018/11/20	144.35	142.78	145.04	141.38	896.31K	-0.81%	0.31147541
2018/11/21	146.34	145.83	149.54	144.84	723.05K	1.38%	-0.180851064
2018/11/23	149.83	145.27	150.4	145.18	611.58K	2.38%	0.390804598
2018/11/26	152.4	151.7	152.96	149.3	911.49K	1.72%	0.346994536
2018/11/27	152.2	151.74	152.93	151.06	548.16K	-0.13%	0.109625668
2018/11/28	158.61	153.33	158.62	152.84	692.73K	4.21%	0.498269896
2018/11/29	157.04	158.45	159.96	156.77	733.55K	-0.99%	-0.415360502
2018/11/30	157.09	156.54	158.75	155.39	998.43K	0.03%	0.005952381
2018/12/3	161.6	159.87	161.97	158.03	861.69K	2.87%	0.406091371
2018/12/4	154.32	161.32	161.65	153.88	756.64K	-4.50%	-0.443371943
2018/12/6	152.32	150.8	152.74	148.4	779.97K	-1.30%	0.403225806
2018/12/7	149.75	153	154.62	148.13	831.93K	-1.69%	-0.250385208
2018/12/10	150.16	149.2	151.32	147.31	530.23K	0.27%	0.210723192
2018/12/11	152	152.53	154.25	151.17	699.26K	1.23%	-0.230519481
2018/12/12	153.89	153.9	156.5	153.22	525.02K	1.24%	-0.295731707
2018/12/13	152.82	154.15	155.6	152.23	808.78K	-0.70%	-0.324925816
2018/12/14	150.45	151.4	151.49	149.69	679.92K	-1.55%	-0.077777778
2018/12/17	144.21	149.73	149.73	143.45	862.41K	-4.15%	-0.378980892
2018/12/18	144.25	145.14	147.32	143.53	809.93K	0.03%	-0.310026385
2018/12/19	143.13	144.54	147.08	141.49	1.04M	-0.78%	-0.206618962
2018/12/20	140.95	141.74	142.97	138.84	999.85K	-1.52%	0.010895884
2018/12/21	137.29	141.32	143.15	136.74	2.02M	-2.60%	-0.414196568
2018/12/24	135.09	136.27	137.57	134.28	580.42K	-1.60%	-0.253799392
2018/12/26	141.53	135.64	141.61	134.57	930.93K	4.77%	0.488636364
2018/12/27	145.27	139.84	145.27	138.88	863.45K	2.64%	0.5
2018/12/28	145.4	146.35	147.34	144.61	597.76K	0.09%	-0.210622711
2018/12/31	147.43	146.5	147.83	145.97	447.92K	1.40%	0.284946237
2019/1/2	146.94	144.69	148.53	144.69	637.49K	-0.33%	0.0859375
2019/1/3	141.34	145.95	146.57	141.06	852.10K	-3.81%	-0.449183303
2019/1/4	146.6	143.5	147.18	142.49	599.91K	3.72%	0.376332623
2019/1/7	147.28	146.13	148.5	146.06	795.30K	0.46%	0
2019/1/8	150.34	148.32	150.38	146.87	535.90K	2.08%	0.488603989
2019/1/9	151.81	150.95	153.26	150.9	661.19K	0.98%	-0.11440678
2019/1/10	153.94	151.37	154.2	150.36	584.43K	1.40%	0.432291667
2019/1/11	154.83	153.03	155.34	152.37	480.36K	0.58%	0.328282828
2019/1/14	153.71	153.54	155.34	152.97	629.12K	-0.72%	-0.187763713
2019/1/15	157.06	153.47	157.16	153.02	501.62K	2.18%	0.475845411
2019/1/16	160.25	158.1	160.72	158.1	825.37K	2.03%	0.320610687
2019/1/17	160.73	159.04	161.66	158.51	436.27K	0.30%	0.204761905
2019/1/18	165.97	161.73	166.15	161.63	949.39K	3.26%	0.460176991
2019/1/22	162.26	164.68	165.71	161.1	741.59K	-2.24%	-0.248373102
2019/1/23	162.78	163.51	163.63	160.92	484.58K	0.32%	0.186346863
2019/1/24	161.74	162.62	163.47	161.62	568.32K	-0.64%	-0.435135135
2019/1/25	163.83	163.39	164.35	162.5	482.43K	1.29%	0.218918919
2019/1/28	162.44	162.67	163.48	161	571.42K	-0.85%	0.080645161
2019/1/29	160.85	161.77	162.85	160.03	432.64K	-0.98%	-0.209219858
2019/1/30	162.77	161.67	163.53	160.97	670.14K	1.19%	0.203125
2019/1/31	170.27	161.43	170.53	161.43	1.19M	4.61%	0.471428571
2019/2/1	172.85	170.98	174.51	170.45	765.43K	1.52%	0.091133005
2019/2/4	172.56	172.85	173.45	170.55	523.31K	-0.17%	0.193103448
2019/2/5	174.49	173.87	175.18	172.95	742.01K	1.12%	0.19058296
2019/2/6	171.95	174.09	174.45	170.94	436.92K	-1.46%	-0.212250712
2019/2/7	172.45	170.69	172.8	170.55	786.61K	0.29%	0.344444444
2019/2/8	172.29	171.41	172.3	169.4	549.09K	-0.09%	0.496551724
2019/2/11	171.75	172.53	173.53	171.48	390.89K	-0.31%	-0.368292683
2019/2/12	174.62	172.49	174.86	169.21	437.12K	1.67%	0.457522124
2019/2/13	174.87	175.57	175.8	174.2	275.99K	0.14%	-0.08125
2019/2/14	174.13	174	174.98	172.98	344.88K	-0.42%	0.075
2019/2/15	175.17	175.53	175.61	174.54	500.86K	0.60%	0.088785047
2019/2/19	174.8	174.29	175.7	174	502.05K	-0.21%	-0.029411765
2019/2/20	176.11	174.78	176.16	173.19	571.97K	0.75%	0.483164983
2019/2/21	174.22	175.37	175.37	173	497.85K	-1.07%	0.014767932
2019/2/22	177.16	174.85	177.3	174.23	377.17K	1.69%	0.454397394
2019/2/25	178.16	178.15	180.18	177.51	758.53K	0.56%	-0.256554307
2019/2/26	178.33	178.12	179.58	177.19	555.84K	0.10%	-0.023012552
2019/2/27	180.74	178.1	180.98	178.1	487.71K	1.35%	0.416666667
2019/2/28	184.72	181.01	185.4	181.01	826.81K	2.20%	0.345102506
2019/3/1	190.21	187.21	191.34	186.94	1.10M	2.97%	0.243181818
2019/3/4	187.16	191.69	193.94	185.87	956.16K	-1.60%	-0.340148699
2019/3/5	187.67	187.62	189.2	186.75	705.50K	0.27%	-0.124489796
2019/3/6	186.46	187.44	188.06	185.78	511.21K	-0.64%	-0.201754386
2019/3/7	182.06	185.42	185.96	181.62	747.08K	-2.36%	-0.398617512
2019/3/8	182.44	180.47	182.54	179.45	338.64K	0.21%	0.46763754
2019/3/11	183.66	182.64	185.3	182.64	517.16K	0.67%	-0.116541353
2019/3/12	185.02	183.66	185.47	182.82	572.43K	0.74%	0.330188679
2019/3/13	185.59	186.01	187.32	184.69	649.77K	0.31%	-0.157794677
2019/3/14	186.81	185.45	187.23	184.61	656.87K	0.66%	0.339694656
2019/3/15	189.58	186.51	189.85	185.45	1.51M	1.48%	0.438636364
2019/3/18	190.97	189.82	191.81	189.68	794.03K	0.73%	0.105633803
2019/3/19	191.77	191.12	192.6	190.74	603.53K	0.42%	0.053763441
2019/3/20	191.97	191.39	193.54	190.94	593.40K	0.10%	-0.103846154
2019/3/21	195.67	191.1	195.99	191.1	694.34K	1.93%	0.434560327
2019/3/22	191.86	194.08	195.28	191.17	806.36K	-1.95%	-0.332116788
2019/3/25	191.58	191.23	192.24	189.93	591.72K	-0.15%	0.214285714
2019/3/26	194.44	192.73	194.53	191.15	494.57K	1.49%	0.473372781
2019/3/27	193.36	194.14	194.81	191.72	439.57K	-0.56%	0.030744337
2019/3/28	196.64	194.15	196.81	193.34	471.40K	1.70%	0.451008646
2019/3/29	198.84	198.17	199.39	196.81	525.55K	1.12%	0.286821705
2019/4/1	201.88	200.98	202.32	200.44	617.30K	1.53%	0.265957447
2019/4/2	204.89	202.24	205.21	201.71	859.83K	1.49%	0.408571429
2019/4/3	206.34	206.18	206.52	204.73	513.58K	0.71%	0.399441341
2019/4/4	206.28	207.23	207.27	204.64	463.08K	-0.03%	0.123574144
2019/4/5	206.99	206.31	207.33	205.06	530.75K	0.34%	0.350220264
2019/4/8	211	207.04	211.11	206.96	607.76K	1.94%	0.473493976
2019/4/9	211.89	210.29	211.95	209.8	520.12K	0.42%	0.472093023
2019/4/10	214.61	213.3	215.55	212.16	623.09K	1.28%	0.222713864
2019/4/11	216.3	214.78	217.03	214.75	687.74K	0.79%	0.179824561
2019/4/12	217.99	218.46	218.51	216.75	650.87K	0.78%	0.204545455
2019/4/15	218.99	218.11	219.47	217.63	477.04K	0.46%	0.239130435
2019/4/16	219.34	219.54	220.29	217.83	698.47K	0.16%	0.113821138
2019/4/17	219	220.63	220.63	218.29	714.62K	-0.16%	-0.196581197
2019/4/18	221.35	218.59	221.45	217.51	523.19K	1.07%	0.474619289
2019/4/22	222.53	220.52	223.23	219.99	215.42K	0.53%	0.283950617
2019/4/23	226.03	222.95	226.14	222.16	553.69K	1.57%	0.472361809
2019/4/24	224.77	225.33	226.87	224.62	510.96K	-0.56%	-0.433333333
2019/4/25	223.28	224.58	225.02	221.11	908.62K	-0.66%	0.054987212
2019/4/26	226.02	223.96	226.08	222.24	389.43K	1.23%	0.484375
2019/4/29	223.78	225.56	226.65	223.45	499.44K	-0.99%	-0.396875
2019/4/30	225.38	223.04	225.71	222.63	804.13K	0.71%	0.392857143
2019/5/1	222.72	225.58	226.36	222.72	689.64K	-1.18%	-0.5
2019/5/2	221.29	225.09	225.09	217.12	925.03K	-0.64%	0.023212045
2019/5/3	226.93	221.39	227.41	220.59	520.45K	2.55%	0.429618768
2019/5/6	229.63	223.56	230.44	222.29	605.75K	1.19%	0.400613497
2019/5/7	221.93	227.52	228.17	220.05	738.17K	-3.35%	-0.268472906
2019/5/8	223.83	222.22	225.87	221.38	588.96K	0.86%	0.045657016
2019/5/9	221.88	221.12	223.56	219.14	576.62K	-0.87%	0.119909502
2019/5/10	224.28	221.44	225.06	218.43	388.76K	1.08%	0.382352941
2019/5/13	215.35	220.84	221.19	209.87	1.59M	-3.98%	-0.01590106
2019/5/14	220.44	215.49	222.07	215.49	503.38K	2.36%	0.252279635
2019/5/15	220.9	218.28	222.89	218.28	432.80K	0.21%	0.068329718
2019/5/16	226.07	221.41	227.96	221.13	562.88K	2.34%	0.223279649
2019/5/17	224.81	223.75	226.57	223.03	466.21K	-0.56%	0.002824859
2019/5/20	222.67	223.98	224.79	221.74	348.63K	-0.95%	-0.195081967
2019/5/21	224.91	225.96	226.82	223.98	692.51K	1.01%	-0.172535211
2019/5/22	225.12	224	226.58	223.85	340.10K	0.09%	-0.034798535
2019/5/23	217.67	222.86	223.11	216.68	552.82K	-3.31%	-0.346034215
2019/5/24	218.86	219.32	220.16	216.22	620.76K	0.55%	0.170050761
2019/5/28	221.36	219.8	224.39	218.89	985.92K	1.14%	-0.050909091
2019/5/29	220.54	219.81	223.27	218.64	549.77K	-0.37%	-0.089632829
2019/5/30	222.78	222.44	225.71	221.23	502.06K	1.02%	-0.154017857
2019/5/31	220.01	219.97	222	218.71	392.59K	-1.24%	-0.104863222
2019/6/3	216.26	220.01	221.9	215.13	596.18K	-1.70%	-0.333087149
2019/6/4	224.83	218.61	225	216.42	472.79K	3.96%	0.48018648
2019/6/5	234.5	226.77	234.57	225.95	959.19K	4.30%	0.49187935
2019/6/6	237.58	234.9	239.69	234.26	635.80K	1.31%	0.111418048
2019/6/7	240.3	239.14	242.51	238.83	448.05K	1.14%	-0.100543478
2019/6/10	243.99	241.7	245.34	240.97	419.23K	1.54%	0.191075515
2019/6/11	236.35	246.07	246.07	233.19	783.16K	-3.13%	-0.254658385
2019/6/12	234.85	235.68	237.32	233.69	523.61K	-0.63%	-0.180440771
2019/6/13	234.82	236.47	236.47	231.12	443.47K	-0.01%	0.191588785
2019/6/14	235.78	234.83	236.51	232.61	328.05K	0.41%	0.312820513
2019/6/17	232.59	235.68	238.01	231.91	385.88K	-1.35%	-0.38852459
2019/6/18	233.59	233.13	235.65	233.13	439.73K	0.43%	-0.317460317
2019/6/19	236.65	233.22	237.16	231.41	519.46K	1.31%	0.411304348
2019/6/20	237.44	239.46	243.24	236.07	563.14K	0.33%	-0.308926081
2019/6/21	232.4	237.17	237.54	232.24	747.12K	-2.12%	-0.469811321
2019/6/24	235.01	233.69	236.11	232.63	416.93K	1.12%	0.183908046
2019/6/25	230.75	234.78	234.92	230.51	365.75K	-1.81%	-0.445578231
2019/6/26	231.52	231.71	233.01	228.85	490.35K	0.33%	0.141826923
2019/6/27	234.1	232.23	234.22	231.12	547.00K	1.11%	0.461290323
2019/6/28	238.79	235.3	238.95	234.96	652.74K	2.00%	0.459899749
2019/7/1	240.51	242.16	242.22	239.32	436.50K	0.72%	-0.089655172
2019/7/2	244.58	241.22	245.79	240.8	401.97K	1.69%	0.25751503
2019/7/3	245.57	244.68	245.82	243.12	170.23K	0.40%	0.407407407
2019/7/5	242.29	244.56	245.36	239.66	376.91K	-1.34%	-0.038596491
2019/7/8	234.7	236.77	238.14	233.13	440.09K	-3.13%	-0.186626747
2019/7/9	238	233.02	238.16	232.58	448.91K	1.41%	0.471326165
2019/7/10	238	238.85	240.41	237.61	511.05K	0.00%	-0.360714286
2019/7/11	240.28	239.3	241.41	237.85	290.19K	0.96%	0.18258427
2019/7/12	245.12	240.76	245.26	239.33	294.00K	2.01%	0.476391231
2019/7/15	245.2	246	246	243.9	197.85K	0.03%	0.119047619
2019/7/16	241.57	245.21	246.36	240.92	334.20K	-1.48%	-0.380514706
2019/7/17	241.58	241.55	243.49	241.19	290.08K	0.00%	-0.330434783
2019/7/18	245.73	241.53	245.85	241.17	288.52K	1.72%	0.474358974
2019/7/19	240.98	246.49	247.57	240.62	411.55K	-1.93%	-0.448201439
2019/7/22	240.59	240.92	242.46	238.72	400.67K	-0.16%	0
2019/7/23	235.61	241.75	242.54	234.71	844.56K	-2.07%	-0.385057471
2019/7/24	232.25	234.5	234.76	229.81	1.41M	-1.43%	-0.007070707
2019/7/25	231.89	233	234.37	230.73	515.91K	-0.16%	-0.181318681
2019/7/26	237.27	233.85	237.62	232.94	592.15K	2.32%	0.425213675
2019/7/29	232.37	236.62	237.5	232.29	376.07K	-2.07%	-0.484644914
2019/7/30	227.88	231.11	231.28	226.67	547.06K	-1.93%	-0.237527115
2019/7/31	227.24	227.95	231.55	224.18	527.68K	-0.28%	-0.084803256
2019/8/1	225.33	228.11	234.79	224.09	721.05K	-0.84%	-0.38411215
2019/8/2	220.18	224.57	224.57	218.3	659.97K	-2.29%	-0.20015949
2019/8/5	209.24	211.75	213.97	206.82	827.78K	-4.97%	-0.161538462
2019/8/6	214.34	210.91	214.62	210.6	704.35K	2.44%	0.430348259
2019/8/7	217.18	212.19	218.16	209.12	690.05K	1.32%	0.39159292
2019/8/8	225.47	221.1	226.4	220.61	648.52K	3.82%	0.339378238
2019/8/9	224.05	223.73	225.84	220.32	357.33K	-0.63%	0.175724638
2019/8/12	219.96	221.8	224.22	218.88	470.75K	-1.83%	-0.297752809
2019/8/13	226.31	218.9	227.13	218.68	509.99K	2.89%	0.40295858
2019/8/14	218.9	222.97	224.85	217.76	706.16K	-3.27%	-0.339210155
2019/8/15	222.16	218.33	223.11	218.33	468.45K	1.49%	0.30125523
2019/8/16	226.23	224.22	226.99	222.63	543.39K	1.83%	0.325688073
2019/8/19	230.31	230.23	231.68	229.35	474.41K	1.80%	-0.087982833
2019/8/20	231.5	229.08	232.97	227.52	511.02K	0.52%	0.230275229
2019/8/21	235.03	232.71	236.22	231.91	410.49K	1.52%	0.223897912
2019/8/22	236	235.64	237.36	233.84	582.90K	0.41%	0.113636364
2019/8/23	233	235.22	237.7	231.95	910.73K	-1.27%	-0.317391304
2019/8/26	231.64	235.09	236.39	229.18	432.32K	-0.58%	-0.158807212
2019/8/27	231.23	232.15	232.81	228.85	494.24K	-0.18%	0.101010101
2019/8/28	231.73	230.5	232.2	228.08	285.94K	0.22%	0.38592233
2019/8/29	235.61	234.64	236.23	232.33	347.15K	1.67%	0.341025641
2019/8/30	234.63	237.32	237.77	232.24	331.82K	-0.42%	-0.067811935
2019/9/3	233.49	233	235.05	230.88	408.63K	-0.49%	0.125899281
2019/9/4	230.2	233.36	235.52	227.36	608.65K	-1.41%	-0.151960784
2019/9/5	235.43	232.76	236.08	230.69	385.12K	2.27%	0.379406308
2019/9/6	241.27	236.33	242.14	236.33	561.46K	2.48%	0.350258176
2019/9/9	237.51	243.4	244.71	235.1	764.31K	-1.56%	-0.249219563
2019/9/10	228.43	236.31	236.31	225.84	983.94K	-3.82%	-0.252626552
2019/9/11	226.71	226.82	227.88	221.73	909.23K	-0.75%	0.309756098
2019/9/12	232.39	229.31	235.45	229.31	848.43K	2.51%	0.001628664
2019/9/13	229.64	232.99	233.44	225.72	550.82K	-1.18%	0.007772021
2019/9/16	230	227.47	230.27	227.23	574.36K	0.16%	0.411184211
2019/9/17	240.15	230.46	240.67	230.34	825.71K	4.41%	0.449661181
2019/9/18	233.75	240	240	230.73	603.32K	-2.66%	-0.174217907
2019/9/19	235.39	233.77	236.97	232.37	393.66K	0.70%	0.156521739
2019/9/20	225.73	236.07	237.08	225.66	884.93K	-4.10%	-0.493870403
2019/9/23	225.96	225.67	226.93	224.06	467.81K	0.10%	0.162020906
2019/9/24	225.61	227.77	230.22	224.6	483.12K	-0.15%	-0.320284698
2019/9/25	227.06	225.67	227.83	222.57	341.99K	0.64%	0.353612167
2019/9/26	223.55	226.12	226.99	222.81	386.91K	-1.55%	-0.322966507
2019/9/27	215.89	226.72	228.12	213.07	784.26K	-3.43%	-0.312624585
2019/9/30	217.75	215.9	219.98	214.22	617.56K	0.86%	0.112847222
