# Supplementary material for: Dynamic sentiment spillovers among crude oil, gold, and Bitcoin markets: Evidence from time and frequency domain analyses
Source: PLoS One. 2020 Dec 3;15(12):e0242515. doi: 10.1371/journal.pone.0242515 (PMC7714240; doi:10.1371/journal.pone.0242515)
Supplement: S1 File — (ZIP) [file pone.0242515.s001.zip › Data and Code/OilGoldBit/Oil_Gold_Bitcoin.r]

###################################################################################
###################################################################################
#
# Oil-Gold-Bitcoin
#  
# Xianfnag Su
#
###################################################################################
###################################################################################

rm(list = ls(all = TRUE))
graphics.off()

library ("tseries")
library ("fUnitRoots")
library ("frequencyConnectedness")

###################################################
#statistical description
###################################################
#data1        <- read.csv("WTI.csv")
#data2        <- read.csv("Gold.csv")
#data3        <- read.csv("Bitcoin.csv")
#Data1        <- merge(data1,data2,by="Date",all = FALSE)
#Data         <- merge(Data1,data3,by="Date",all = FALSE)
#write.csv(Data,"oil_gold_Bitcoin.csv")

ogb           <- read.csv("oil_gold_Bitcoin.csv")


data        <- ogb[,6]
min(data)                           # minimum value
max(data)                           # maximun value
mean(data)                          # mean
sd(data)                            # standard deviation
skewness(data)                      # skewness
kurtosis(data,method = "moment")    # kurtosis
pp.test(data)                       # Unit root Test 
adfTest(data,type="ct")             # Unit root Test
shapiro.test(data)                  # Normality Test

plot(1:length(data),data,xaxt="n", main="", cex.axis=1,xlab="", ylab="Bitcoin Price ( USD )", cex.main=1, type='l',col='blue',lwd=2)
axis(1, at=c(193,445,697,949,1201,1460), labels=c("2014/1/2","2015/1/2","2016/1/4","2017/1/3","2018/1/2","2019/1/2"),cex.axis=1)

###################################################
# Time-frequency analysis
###################################################

within = F

return   <- ogb[,c(3,7,11)]
volati   <- ogb[,c(4,8,12)]
senti    <- ogb[,c(5,9,13)]

params_est = list(lag.max = 10,ic = "AIC", type = "none")
sp1 <- spilloverRollingDY12(senti, n.ahead = 100, no.corr = T, "VAR", params_est = params_est, window = 200)
spills_total <- overall(sp1, within)
spills_net   <- net(sp1,within)
spills_pair  <- pairwise(sp1,within)
# Time dynmaics
spills_total <- spills_ftotal[[1]] + spills_ftotal[[2]] + spills_ftotal[[3]]
plot(1:dim(spills_ftotal[[2]])[1],spills_total,xaxt="n", main="", cex.axis=1,xlab="", ylab="", cex.main=1, type='l',col='blue',lwd=2)
axis(1, at=c(1,245,497,749,1001,1260), labels=c("2014/1/13","2015/1/2","2016/1/4","2017/1/3","2018/1/2","2019/1/2"),cex.axis=1)
abline(v=c(186,379,586,625,798,1038,1195), col = 'gray',lwd = 2)
text(206,30, "a",col = 'gray')
text(399,30, "b",col = 'gray')
text(566,30, "c",col = 'gray')
text(645,30, "d",col = 'gray')
text(818,30, "e",col = 'gray')
text(1058,30, "f",col = 'gray')
text(1215,30, "g",col = 'gray')
title("Total volatiltiy spillovers", line = 1)

spills_net <- spills_fnet[[2]][,1] + spills_fnet[[1]][,1] + spills_fnet[[3]][,1]
plot(1:dim(spills_ftotal[[2]])[1],spills_net,xaxt="n", main="", cex.axis=1,xlab="", ylab="", cex.main=1, type='l',col='blue',lwd=2)
axis(1, at=c(1,245,497,749,1001,1260), labels=c("2014/1/13","2015/1/2","2016/1/4","2017/1/3","2018/1/2","2019/1/2"),cex.axis=1)
abline(h = 0,col="red")
abline(v=c(186,379,586,625,798,1038,1195), col = 'gray',lwd = 2)
text(206,-27, "a",col = 'gray')
text(399,-27, "b",col = 'gray')
text(566,-27, "c",col = 'gray')
text(645,-27, "d",col = 'gray')
text(818,-27, "e",col = 'gray')
text(1058,-27, "f",col = 'gray')
text(1215,-27, "g",col = 'gray')
title("Oil net volatility spillovers", line = 1)

spills_net <- spills_fnet[[2]][,2] + spills_fnet[[1]][,2] + spills_fnet[[3]][,2]
plot(1:dim(spills_ftotal[[2]])[1],spills_net,xaxt="n", main="", cex.axis=1,xlab="", ylab="", cex.main=1, type='l',col='blue',lwd=2)
axis(1, at=c(1,245,497,749,1001,1260), labels=c("2014/1/13","2015/1/2","2016/1/4","2017/1/3","2018/1/2","2019/1/2"),cex.axis=1)
abline(h = 0,col="red")
abline(v=c(186,379,586,625,798,1038,1195), col = 'gray',lwd = 2)
text(206,-32, "a",col = 'gray')
text(399,-32, "b",col = 'gray')
text(566,-32, "c",col = 'gray')
text(645,-32, "d",col = 'gray')
text(818,-32, "e",col = 'gray')
text(1058,-32, "f",col = 'gray')
text(1215,-32, "g",col = 'gray')
title("Gold net volatility spillovers", line = 1)

spills_net <- spills_fnet[[2]][,3] + spills_fnet[[1]][,3] + spills_fnet[[3]][,3]
plot(1:dim(spills_ftotal[[2]])[1],spills_net,xaxt="n", main="", cex.axis=1,xlab="", ylab="", cex.main=1, type='l',col='blue',lwd=2)
axis(1, at=c(1,245,497,749,1001,1260), labels=c("2014/1/13","2015/1/2","2016/1/4","2017/1/3","2018/1/2","2019/1/2"),cex.axis=1)
abline(h = 0,col="red")
abline(v=c(186,379,586,625,798,1038,1195), col = 'gray',lwd = 2)
text(206,-32, "a",col = 'gray')
text(399,-32, "b",col = 'gray')
text(566,-32, "c",col = 'gray')
text(645,-32, "d",col = 'gray')
text(818,-32, "e",col = 'gray')
text(1058,-32, "f",col = 'gray')
text(1215,-32, "g",col = 'gray')
title("Bitcoin net volatility spillovers", line = 1)

spills_net <- spills_fpair[[2]][,1] + spills_fpair[[1]][,1] + spills_fpair[[3]][,1]
plot(1:dim(spills_ftotal[[2]])[1],spills_net,xaxt="n", main="", cex.axis=1,xlab="", ylab="", cex.main=1, type='l',col='blue',lwd=2)
axis(1, at=c(1,245,497,749,1001,1260), labels=c("2014/1/13","2015/1/2","2016/1/4","2017/1/3","2018/1/2","2019/1/2"),cex.axis=1)
abline(h = 0,col="red")
abline(v=c(186,379,586,625,798,1038,1195), col = 'gray',lwd = 2)
text(206,-1.9, "a",col = 'gray')
text(399,-1.9, "b",col = 'gray')
text(566,-1.9, "c",col = 'gray')
text(645,-1.9, "d",col = 'gray')
text(818,-1.9, "e",col = 'gray')
text(1058,-1.9, "f",col = 'gray')
text(1215,-1.9, "g",col = 'gray')
title("Oil-gold pairwise sentiment spillovers", line = 1)

spills_net <- spills_fpair[[2]][,2] + spills_fpair[[1]][,2] + spills_fpair[[3]][,2]
plot(1:dim(spills_ftotal[[2]])[1],spills_net,xaxt="n", main="", cex.axis=1,xlab="", ylab="", cex.main=1, type='l',col='blue',lwd=2)
axis(1, at=c(1,245,497,749,1001,1260), labels=c("2014/1/13","2015/1/2","2016/1/4","2017/1/3","2018/1/2","2019/1/2"),cex.axis=1)
abline(h = 0,col="red")
abline(v=c(186,379,586,625,798,1038,1195), col = 'gray',lwd = 2)
text(206,-0.8, "a",col = 'gray')
text(399,-0.8, "b",col = 'gray')
text(566,-0.8, "c",col = 'gray')
text(645,-0.8, "d",col = 'gray')
text(818,-0.8, "e",col = 'gray')
text(1058,-0.8, "f",col = 'gray')
text(1215,-0.8, "g",col = 'gray')
title("Oil-bitcoin pairwise sentiment spillovers", line = 1)

spills_net <- spills_fpair[[2]][,3] + spills_fpair[[1]][,3] + spills_fpair[[3]][,3]
plot(1:dim(spills_ftotal[[2]])[1],spills_net,xaxt="n", main="", cex.axis=1,xlab="", ylab="", cex.main=1, type='l',col='blue',lwd=2)
axis(1, at=c(1,245,497,749,1001,1260), labels=c("2014/1/13","2015/1/2","2016/1/4","2017/1/3","2018/1/2","2019/1/2"),cex.axis=1)
abline(h = 0,col="red")
abline(v=c(186,379,586,625,798,1038,1195), col = 'gray',lwd = 2)
text(206,-0.8, "a",col = 'gray')
text(399,-0.8, "b",col = 'gray')
text(566,-0.8, "c",col = 'gray')
text(645,-0.8, "d",col = 'gray')
text(818,-0.8, "e",col = 'gray')
text(1058,-0.8, "f",col = 'gray')
text(1215,-0.8, "g",col = 'gray')
title("Gold-bitcoin pairwise sentiment spillovers", line = 1)

#####################################################################

bounds <- c(pi+0.00001, pi/5, pi/20, 0)
sp2 <- spilloverRollingBK12(volati, n.ahead = 100, partition = bounds, no.corr = F, "VAR", params_est = params_est, window = 200)
spills_ftotal <- overall(sp2, within)
spills_fnet   <- net(sp2,within)
spills_fpair  <- pairwise(sp2, within)
##########################################
##Sentiment##
##########################################
#total
# Frequency decompose
opar <- par(no.readonly=TRUE)
par(mfrow=c(3,1),mar=c(2,3,2,1))

plot(1:dim(spills_ftotal[[1]])[1],spills_ftotal[[1]],xaxt="n", main="", cex.axis=1,xlab="", ylab="", cex.main=1, type='l',col='blue',lwd=2)
axis(1, at=c(1,245,497,749,1001,1260), labels=c("2014/1/13","2015/1/2","2016/1/4","2017/1/3","2018/1/2","2019/1/2"),cex.axis=1)
abline(v=c(186,379,586,625,798,1038,1195), col = 'gray',lwd = 2)
text(206,0.4, "a",col = 'gray')
text(399,0.4, "b",col = 'gray')
text(566,0.4, "c",col = 'gray')
text(645,0.4, "d",col = 'gray')
text(818,0.4, "e",col = 'gray')
text(1058,0.4, "f",col = 'gray')
text(1215,0.4, "g",col = 'gray')
title("Total volatility spillovers on band 3.14 to 0.63", line = 0.5)

plot(1:dim(spills_ftotal[[2]])[1],spills_ftotal[[2]],xaxt="n", main="", cex.axis=1,xlab="", ylab="", cex.main=1, type='l',col='blue',lwd=2)
axis(1, at=c(1,245,497,749,1001,1260), labels=c("2014/1/13","2015/1/2","2016/1/4","2017/1/3","2018/1/2","2019/1/2"),cex.axis=1)
abline(v=c(186,379,586,625,798,1038,1195), col = 'gray',lwd = 2)
text(206,0.2, "a",col = 'gray')
text(399,0.2, "b",col = 'gray')
text(566,0.2, "c",col = 'gray')
text(645,0.2, "d",col = 'gray')
text(818,0.2, "e",col = 'gray')
text(1058,0.2, "f",col = 'gray')
text(1215,0.2, "g",col = 'gray')
title("Total volatility spillovers on band 0.63 to 0.16", line = 0.5)

plot(1:dim(spills_ftotal[[3]])[1],spills_ftotal[[3]],xaxt="n", main="", cex.axis=1,xlab="", ylab="", cex.main=1, type='l',col='blue',lwd=2)
axis(1, at=c(1,245,497,749,1001,1260), labels=c("2014/1/13","2015/1/2","2016/1/4","2017/1/3","2018/1/2","2019/1/2"),cex.axis=1)
abline(v=c(186,379,586,625,798,1038,1195), col = 'gray',lwd = 2)
text(206,28, "a",col = 'gray')
text(399,28, "b",col = 'gray')
text(566,28, "c",col = 'gray')
text(645,28, "d",col = 'gray')
text(818,28, "e",col = 'gray')
text(1058,28, "f",col = 'gray')
text(1215,28, "g",col = 'gray')
title("Total volatiltiy spillovers on band 0.16 to 0", line = 0.5)

par(opar)

### net
#oil
opar <- par(no.readonly=TRUE)
par(mfrow=c(3,1),mar=c(2,3,2,1))

plot(1:dim(spills_fnet[[1]])[1],spills_fnet[[1]][,1],xaxt="n", main="", cex.axis=1,xlab="", ylab="", cex.main=1, type='l',col='blue',lwd=2)
axis(1, at=c(1,245,497,749,1001,1260), labels=c("2014/1/13","2015/1/2","2016/1/4","2017/1/3","2018/1/2","2019/1/2"),cex.axis=1)
abline(h = 0,col="red")
abline(v=c(186,379,586,625,798,1038,1195), col = 'gray',lwd = 2)
text(206,-0.2, "a",col = 'gray')
text(399,-0.2, "b",col = 'gray')
text(566,-0.2, "c",col = 'gray')
text(645,-0.2, "d",col = 'gray')
text(818,-0.2, "e",col = 'gray')
text(1058,-0.2, "f",col = 'gray')
text(1215,-0.2, "g",col = 'gray')
title("Oil net volatiltiy spillovers on band 3.14 to 0.63", line = 0.5)

plot(1:dim(spills_fnet[[2]])[1],spills_fnet[[2]][,1],xaxt="n", main="", cex.axis=1,xlab="", ylab="", cex.main=1, type='l',col='blue',lwd=2)
axis(1, at=c(1,245,497,749,1001,1260), labels=c("2014/1/13","2015/1/2","2016/1/4","2017/1/3","2018/1/2","2019/1/2"),cex.axis=1)
abline(h = 0,col="red")
abline(v=c(186,379,586,625,798,1038,1195), col = 'gray',lwd = 2)
text(206,-0.5, "a",col = 'gray')
text(399,-0.5, "b",col = 'gray')
text(566,-0.5, "c",col = 'gray')
text(645,-0.5, "d",col = 'gray')
text(818,-0.5, "e",col = 'gray')
text(1058,-0.5, "f",col = 'gray')
text(1215,-0.5, "g",col = 'gray')
title("Oil net volatiltiy spillovers on band 0.63 to 0.16", line = 0.5)

plot(1:dim(spills_fnet[[3]])[1],spills_fnet[[3]][,1],xaxt="n", main="", cex.axis=1,xlab="", ylab="", cex.main=1, type='l',col='blue',lwd=2)
axis(1, at=c(1,245,497,749,1001,1260), labels=c("2014/1/13","2015/1/2","2016/1/4","2017/1/3","2018/1/2","2019/1/2"),cex.axis=1)
abline(h = 0,col="red")
abline(v=c(186,379,586,625,798,1038,1195), col = 'gray',lwd = 2)
text(206,-20, "a",col = 'gray')
text(399,-20, "b",col = 'gray')
text(566,-20, "c",col = 'gray')
text(645,-20, "d",col = 'gray')
text(818,-20, "e",col = 'gray')
text(1058,-20, "f",col = 'gray')
text(1215,-20, "g",col = 'gray')
title("Oil net volatility spillovers on band 0.16 to 0", line = 0.5)

par(opar)

# Gold
opar <- par(no.readonly=TRUE)
par(mfrow=c(3,1),mar=c(2,3,2,1))

plot(1:dim(spills_fnet[[1]])[1],spills_fnet[[1]][,2],xaxt="n", main="", cex.axis=1,xlab="", ylab="", cex.main=1, type='l',col='blue',lwd=2)
axis(1, at=c(1,245,497,749,1001,1260), labels=c("2014/1/13","2015/1/2","2016/1/4","2017/1/3","2018/1/2","2019/1/2"),cex.axis=1)
abline(h = 0,col="red")
abline(v=c(186,379,586,625,798,1038,1195), col = 'gray',lwd = 2)
text(206,-1.2, "a",col = 'gray')
text(399,-1.2, "b",col = 'gray')
text(566,-1.2, "c",col = 'gray')
text(645,-1.2, "d",col = 'gray')
text(818,-1.2, "e",col = 'gray')
text(1058,-1.2, "f",col = 'gray')
text(1215,-1.2, "g",col = 'gray')
title("Gold net volatility spillovers on band 3.14 to 0.63", line = 0.5)

plot(1:dim(spills_fnet[[2]])[1],spills_fnet[[2]][,2],xaxt="n", main="", cex.axis=1,xlab="", ylab="", cex.main=1, type='l',col='blue',lwd=2)
axis(1, at=c(1,245,497,749,1001,1260), labels=c("2014/1/13","2015/1/2","2016/1/4","2017/1/3","2018/1/2","2019/1/2"),cex.axis=1)
abline(h = 0,col="red")
abline(v=c(186,379,586,625,798,1038,1195), col = 'gray',lwd = 2)
text(206,-1.5, "a",col = 'gray')
text(399,-1.5, "b",col = 'gray')
text(566,-1.5, "c",col = 'gray')
text(645,-1.5, "d",col = 'gray')
text(818,-1.5, "e",col = 'gray')
text(1058,-1.5, "f",col = 'gray')
text(1215,-1.5, "g",col = 'gray')
title("Gold net volatility spillovers on band 0.63 to 0.16", line = 0.5)

plot(1:dim(spills_fnet[[3]])[1],spills_fnet[[3]][,2],xaxt="n", main="", cex.axis=1,xlab="", ylab="", cex.main=1, type='l',col='blue',lwd=2)
axis(1, at=c(1,245,497,749,1001,1260), labels=c("2014/1/13","2015/1/2","2016/1/4","2017/1/3","2018/1/2","2019/1/2"),cex.axis=1)
abline(h = 0,col="red")
abline(v=c(186,379,586,625,798,1038,1195), col = 'gray',lwd = 2)
text(206,-28, "a",col = 'gray')
text(399,-28, "b",col = 'gray')
text(566,-28, "c",col = 'gray')
text(645,-28, "d",col = 'gray')
text(818,-28, "e",col = 'gray')
text(1058,-28, "f",col = 'gray')
text(1215,-28, "g",col = 'gray')
title("Gold net volatility spillovers on band 0.16 to 0", line = 0.5)

par(opar)

# Bitcoin
opar <- par(no.readonly=TRUE)
par(mfrow=c(3,1),mar=c(2,3,2,1))

plot(1:dim(spills_fnet[[1]])[1],spills_fnet[[1]][,3],xaxt="n", main="", cex.axis=1,xlab="", ylab="", cex.main=1, type='l',col='blue',lwd=2)
axis(1, at=c(1,245,497,749,1001,1260), labels=c("2014/1/13","2015/1/2","2016/1/4","2017/1/3","2018/1/2","2019/1/2"),cex.axis=1)
abline(h = 0,col="red")
abline(v=c(186,379,586,625,798,1038,1195), col = 'gray',lwd = 2)
text(206,-1, "a",col = 'gray')
text(399,-1, "b",col = 'gray')
text(566,-1, "c",col = 'gray')
text(645,-1, "d",col = 'gray')
text(818,-1, "e",col = 'gray')
text(1058,-1, "f",col = 'gray')
text(1215,-1, "g",col = 'gray')
title("Bitcoin net volatility spillovers on band 3.14 to 0.63", line = 0.5)

plot(1:dim(spills_fnet[[2]])[1],spills_fnet[[2]][,3],xaxt="n", main="", cex.axis=1,xlab="", ylab="", cex.main=1, type='l',col='blue',lwd=2)
axis(1, at=c(1,245,497,749,1001,1260), labels=c("2014/1/13","2015/1/2","2016/1/4","2017/1/3","2018/1/2","2019/1/2"),cex.axis=1)
abline(h = 0,col="red")
abline(v=c(186,379,586,625,798,1038,1195), col = 'gray',lwd = 2)
text(206,-1.9, "a",col = 'gray')
text(399,-1.9, "b",col = 'gray')
text(566,-1.9, "c",col = 'gray')
text(645,-1.9, "d",col = 'gray')
text(818,-1.9, "e",col = 'gray')
text(1058,-1.9, "f",col = 'gray')
text(1215,-1.9, "g",col = 'gray')
title("Bitcoin net volatility spillovers on band 0.63 to 0.16", line = 0.5)

plot(1:dim(spills_fnet[[3]])[1],spills_fnet[[3]][,3],xaxt="n", main="", cex.axis=1,xlab="", ylab="", cex.main=1, type='l',col='blue',lwd=2)
axis(1, at=c(1,245,497,749,1001,1260), labels=c("2014/1/13","2015/1/2","2016/1/4","2017/1/3","2018/1/2","2019/1/2"),cex.axis=1)
abline(h = 0,col="red")
abline(v=c(186,379,586,625,798,1038,1195), col = 'gray',lwd = 2)
text(206,-28, "a",col = 'gray')
text(399,-28, "b",col = 'gray')
text(566,-28, "c",col = 'gray')
text(645,-28, "d",col = 'gray')
text(818,-28, "e",col = 'gray')
text(1058,-28, "f",col = 'gray')
text(1215,-28, "g",col = 'gray')
title("Bitcoin net volatility spillovers on band 0.16 to 0", line = 0.5)

par(opar)

#Pairwise 
#oil-gold
opar <- par(no.readonly=TRUE)
par(mfrow=c(3,1),mar=c(2,3,2,1))

plot(1:dim(spills_fnet[[1]])[1],spills_fpair[[1]][,1],xaxt="n", main="", cex.axis=1,xlab="", ylab="", cex.main=1, type='l',col='blue',lwd=2)
axis(1, at=c(1,245,497,749,1001,1260), labels=c("2014/1/13","2015/1/2","2016/1/4","2017/1/3","2018/1/2","2019/1/2"),cex.axis=1)
abline(h = 0,col="red")
abline(v=c(186,379,586,625,798,1038,1195), col = 'gray',lwd = 2)
text(206,-1.5, "a",col = 'gray')
text(399,-1.5, "b",col = 'gray')
text(566,-1.5, "c",col = 'gray')
text(645,-1.5, "d",col = 'gray')
text(818,-1.5, "e",col = 'gray')
text(1058,-1.5, "f",col = 'gray')
text(1215,-1.5, "g",col = 'gray')
title("Oil-gold pairwise sentiment spillovers on band 3.14 to 0.63", line = 0.5)

plot(1:dim(spills_fnet[[2]])[1],spills_fpair[[2]][,1],xaxt="n", main="", cex.axis=1,xlab="", ylab="", cex.main=1, type='l',col='blue',lwd=2)
axis(1, at=c(1,245,497,749,1001,1260), labels=c("2014/1/13","2015/1/2","2016/1/4","2017/1/3","2018/1/2","2019/1/2"),cex.axis=1)
abline(h = 0,col="red")
abline(v=c(186,379,586,625,798,1038,1195), col = 'gray',lwd = 2)
text(206,-0.14, "a",col = 'gray')
text(399,-0.14, "b",col = 'gray')
text(566,-0.14, "c",col = 'gray')
text(645,-0.14, "d",col = 'gray')
text(818,-0.14, "e",col = 'gray')
text(1058,-0.14, "f",col = 'gray')
text(1215,-0.14, "g",col = 'gray')
title("Oil-gold pairwise sentiment spillovers on band 0.63 to 0.16", line = 0.5)

plot(1:dim(spills_fnet[[3]])[1],spills_fpair[[3]][,1],xaxt="n", main="", cex.axis=1,xlab="", ylab="", cex.main=1, type='l',col='blue',lwd=2)
axis(1, at=c(1,245,497,749,1001,1260), labels=c("2014/1/13","2015/1/2","2016/1/4","2017/1/3","2018/1/2","2019/1/2"),cex.axis=1)
abline(h = 0,col="red")
abline(v=c(186,379,586,625,798,1038,1195), col = 'gray',lwd = 2)
text(206,-0.1, "a",col = 'gray')
text(399,-0.1, "b",col = 'gray')
text(566,-0.1, "c",col = 'gray')
text(645,-0.1, "d",col = 'gray')
text(818,-0.1, "e",col = 'gray')
text(1058,-0.1, "f",col = 'gray')
text(1215,-0.1, "g",col = 'gray')
title("Oil-gold pairwise sentiment spillovers on band 0.16 to 0", line = 0.5)

par(opar)

# Oil-bitcoin
opar <- par(no.readonly=TRUE)
par(mfrow=c(3,1),mar=c(2,3,2,1))

plot(1:dim(spills_fnet[[1]])[1],spills_fpair[[1]][,2],xaxt="n", main="", cex.axis=1,xlab="", ylab="", cex.main=1, type='l',col='blue',lwd=2)
axis(1, at=c(1,245,497,749,1001,1260), labels=c("2014/1/13","2015/1/2","2016/1/4","2017/1/3","2018/1/2","2019/1/2"),cex.axis=1)
abline(h = 0,col="red")
abline(v=c(186,379,586,625,798,1038,1195), col = 'gray',lwd = 2)
text(206,-0.5, "a",col = 'gray')
text(399,-0.5, "b",col = 'gray')
text(566,-0.5, "c",col = 'gray')
text(645,-0.5, "d",col = 'gray')
text(818,-0.5, "e",col = 'gray')
text(1058,-0.5, "f",col = 'gray')
text(1215,-0.5, "g",col = 'gray')
title("Oil-bitcoin pairwise sentiment spillovers on band 3.14 to 0.63", line = 0.5)

plot(1:dim(spills_fnet[[2]])[1],spills_fpair[[2]][,2],xaxt="n", main="", cex.axis=1,xlab="", ylab="", cex.main=1, type='l',col='blue',lwd=2)
axis(1, at=c(1,245,497,749,1001,1260), labels=c("2014/1/13","2015/1/2","2016/1/4","2017/1/3","2018/1/2","2019/1/2"),cex.axis=1)
abline(h = 0,col="red")
abline(v=c(186,379,586,625,798,1038,1195), col = 'gray',lwd = 2)
text(206,-0.4, "a",col = 'gray')
text(399,-0.4, "b",col = 'gray')
text(566,-0.4, "c",col = 'gray')
text(645,-0.4, "d",col = 'gray')
text(818,-0.4, "e",col = 'gray')
text(1058,-0.4, "f",col = 'gray')
text(1215,-0.4, "g",col = 'gray')
title("Oil-bitcoin pairwise sentiment spillovers on band 0.63 to 0.16", line = 0.5)

plot(1:dim(spills_fnet[[3]])[1],spills_fpair[[3]][,2],xaxt="n", main="", cex.axis=1,xlab="", ylab="", cex.main=1, type='l',col='blue',lwd=2)
axis(1, at=c(1,245,497,749,1001,1260), labels=c("2014/1/13","2015/1/2","2016/1/4","2017/1/3","2018/1/2","2019/1/2"),cex.axis=1)
abline(h = 0,col="red")
abline(v=c(186,379,586,625,798,1038,1195), col = 'gray',lwd = 2)
text(206,-0.45, "a",col = 'gray')
text(399,-0.45, "b",col = 'gray')
text(566,-0.45, "c",col = 'gray')
text(645,-0.45, "d",col = 'gray')
text(818,-0.45, "e",col = 'gray')
text(1058,-0.45, "f",col = 'gray')
text(1215,-0.45, "g",col = 'gray')
title("Oil-bitcoin pairwise sentiment spillovers on band 0.16 to 0", line = 0.5)

par(opar)

# Gold-bitcoin
opar <- par(no.readonly=TRUE)
par(mfrow=c(3,1),mar=c(2,3,2,1))

plot(1:dim(spills_fnet[[1]])[1],spills_fpair[[1]][,3],xaxt="n", main="", cex.axis=1,xlab="", ylab="", cex.main=1, type='l',col='blue',lwd=2)
axis(1, at=c(1,245,497,749,1001,1260), labels=c("2014/1/13","2015/1/2","2016/1/4","2017/1/3","2018/1/2","2019/1/2"),cex.axis=1)
abline(h = 0,col="red")
abline(v=c(186,379,586,625,798,1038,1195), col = 'gray',lwd = 2)
text(206,-0.6, "a",col = 'gray')
text(399,-0.6, "b",col = 'gray')
text(566,-0.6, "c",col = 'gray')
text(645,-0.6, "d",col = 'gray')
text(818,-0.6, "e",col = 'gray')
text(1058,-0.6, "f",col = 'gray')
text(1215,-0.6, "g",col = 'gray')
title("Gold-bitcoin pairwise sentiment spillovers on band 3.14 to 0.63", line = 0.5)

plot(1:dim(spills_fnet[[2]])[1],spills_fpair[[2]][,3],xaxt="n", main="", cex.axis=1,xlab="", ylab="", cex.main=1, type='l',col='blue',lwd=2)
axis(1, at=c(1,245,497,749,1001,1260), labels=c("2014/1/13","2015/1/2","2016/1/4","2017/1/3","2018/1/2","2019/1/2"),cex.axis=1)
abline(h = 0,col="red")
abline(v=c(186,379,586,625,798,1038,1195), col = 'gray',lwd = 2)
text(206,-0.1, "a",col = 'gray')
text(399,-0.1, "b",col = 'gray')
text(566,-0.1, "c",col = 'gray')
text(645,-0.1, "d",col = 'gray')
text(818,-0.1, "e",col = 'gray')
text(1058,-0.1, "f",col = 'gray')
text(1215,-0.1, "g",col = 'gray')
title("Gold-bitcoin pairwise sentiment spillovers on band 0.63 to 0.16", line = 0.5)

plot(1:dim(spills_fnet[[3]])[1],spills_fpair[[3]][,3],xaxt="n", main="", cex.axis=1,xlab="", ylab="", cex.main=1, type='l',col='blue',lwd=2)
axis(1, at=c(1,245,497,749,1001,1260), labels=c("2014/1/13","2015/1/2","2016/1/4","2017/1/3","2018/1/2","2019/1/2"),cex.axis=1)
abline(h = 0,col="red")
abline(v=c(186,379,586,625,798,1038,1195), col = 'gray',lwd = 2)
text(206,-0.04, "a",col = 'gray')
text(399,-0.04, "b",col = 'gray')
text(566,-0.04, "c",col = 'gray')
text(645,-0.04, "d",col = 'gray')
text(818,-0.04, "e",col = 'gray')
text(1058,-0.04, "f",col = 'gray')
text(1215,-0.04, "g",col = 'gray')
title("Gold-bitcoin pairwise sentiment spillovers on band 0.16 to 0", line = 0.5)

par(opar)


c=3

min(spills_total[[1]])
max(spills_total[[1]])
mean(spills_total[[1]])

min(spills_ftotal[[c]])
max(spills_ftotal[[c]])
mean(spills_ftotal[[c]])


min(spills_net[[1]][,b])
max(spills_net[[1]][,b])
mean(spills_net[[1]][,b])

a=3
b=3

min(spills_fnet[[a]][,b])
max(spills_fnet[[a]][,b])
mean(spills_fnet[[a]][,b])

## Robustness test
#data1        <- read.csv("oil_gold_Bitcoin.csv")
#data2        <- read.csv("VIX.csv")
#data3        <- read.csv("MCSI.csv")
#Data1        <- merge(data1,data2,by="Date",all = FALSE)
#Data         <- merge(Data1,data3,by="Date",all = FALSE)
#write.csv(Data,"Robustness.csv")

robust   <- read.csv("Robustness.csv")
senti    <- robust[,c(5,9,13,14)]

within = F
params_est = list(lag.max = 10,ic = "AIC", type = "none")

bounds <- c(pi+0.00001, pi/5, pi/20, 0)
sp2 <- spilloverRollingBK12(senti, n.ahead = 100, partition = bounds, no.corr = F, "VAR", params_est = params_est, window = 200)
spills_ftotal <- overall(sp2, within)
spills_fnet   <- net(sp2,within)
spills_fpair  <- pairwise(sp2, within)
##########################################
##Sentiment##
##########################################
#total
# Frequency decompose
opar <- par(no.readonly=TRUE)
par(mfrow=c(3,1),mar=c(2,3,2,1))

plot(1:dim(spills_ftotal[[1]])[1],spills_ftotal[[1]],xaxt="n", main="", cex.axis=1,xlab="", ylab="", cex.main=1, type='l',col='blue',lwd=2)
axis(1, at=c(1,245,497,749,1001,1260), labels=c("2014/1/13","2015/1/2","2016/1/4","2017/1/3","2018/1/2","2019/1/2"),cex.axis=1)
abline(v=c(186,379,586,625,798,1038,1195), col = 'gray',lwd = 2)
text(206,1.2, "a",col = 'gray')
text(399,1.2, "b",col = 'gray')
text(566,1.2, "c",col = 'gray')
text(645,1.2, "d",col = 'gray')
text(818,1.2, "e",col = 'gray')
text(1058,1.2, "f",col = 'gray')
text(1215,1.2, "g",col = 'gray')
title("Robustness check (Include VIX):Total sentiment spillovers on band 3.14 to 0.63", line = 0.5)

plot(1:dim(spills_ftotal[[2]])[1],spills_ftotal[[2]],xaxt="n", main="", cex.axis=1,xlab="", ylab="", cex.main=1, type='l',col='blue',lwd=2)
axis(1, at=c(1,245,497,749,1001,1260), labels=c("2014/1/13","2015/1/2","2016/1/4","2017/1/3","2018/1/2","2019/1/2"),cex.axis=1)
abline(v=c(186,379,586,625,798,1038,1195), col = 'gray',lwd = 2)
text(206,0.2, "a",col = 'gray')
text(399,0.2, "b",col = 'gray')
text(566,0.2, "c",col = 'gray')
text(645,0.2, "d",col = 'gray')
text(818,0.2, "e",col = 'gray')
text(1058,0.2, "f",col = 'gray')
text(1215,0.2, "g",col = 'gray')
title("Robustness check (Include VIX):Total sentiment spillovers on band 0.63 to 0.16", line = 0.5)

plot(1:dim(spills_ftotal[[3]])[1],spills_ftotal[[3]],xaxt="n", main="", cex.axis=1,xlab="", ylab="", cex.main=1, type='l',col='blue',lwd=2)
axis(1, at=c(1,245,497,749,1001,1260), labels=c("2014/1/13","2015/1/2","2016/1/4","2017/1/3","2018/1/2","2019/1/2"),cex.axis=1)
abline(v=c(186,379,586,625,798,1038,1195), col = 'gray',lwd = 2)
text(206,0.07, "a",col = 'gray')
text(399,0.07, "b",col = 'gray')
text(566,0.07, "c",col = 'gray')
text(645,0.07, "d",col = 'gray')
text(818,0.07, "e",col = 'gray')
text(1058,0.07, "f",col = 'gray')
text(1215,0.07, "g",col = 'gray')
title("Robustness check (IncludeVIX):Total sentiment spillovers on band 0.16 to 0", line = 0.5)

par(opar)

plot(1:dim(spills_ftotal[[2]])[1],spills_total,xaxt="n", main="", cex.axis=1,xlab="", ylab="", cex.main=1, type='l',col='blue',lwd=2)
axis(1, at=c(1,245,497,749,1001,1260), labels=c("2014/1/13","2015/1/2","2016/1/4","2017/1/3","2018/1/2","2019/1/2"),cex.axis=1)
abline(v=c(186,379,586,625,798,1038,1195), col = 'gray',lwd = 2)
text(206,1.4, "a",col = 'gray')
text(399,1.4, "b",col = 'gray')
text(566,1.4, "c",col = 'gray')
text(645,1.4, "d",col = 'gray')
text(818,1.4, "e",col = 'gray')
text(1058,1.4, "f",col = 'gray')
text(1215,1.4, "g",col = 'gray')
title("Robustness check (Include VIX):Total sentiment spillovers", line = 1)


### net
#oil
opar <- par(no.readonly=TRUE)
par(mfrow=c(3,1),mar=c(2,3,2,1))

plot(1:dim(spills_fnet[[1]])[1],spills_fnet[[1]][,1],xaxt="n", main="", cex.axis=1,xlab="", ylab="", cex.main=1, type='l',col='blue',lwd=2)
axis(1, at=c(1,245,497,749,1001,1260), labels=c("2014/1/13","2015/1/2","2016/1/4","2017/1/3","2018/1/2","2019/1/2"),cex.axis=1)
abline(h = 0,col="red")
abline(v=c(186,379,586,625,798,1038,1195), col = 'gray',lwd = 2)
text(206,-1, "a",col = 'gray')
text(399,-1, "b",col = 'gray')
text(566,-1, "c",col = 'gray')
text(645,-1, "d",col = 'gray')
text(818,-1, "e",col = 'gray')
text(1058,-1, "f",col = 'gray')
text(1215,-1, "g",col = 'gray')
title("Robustness check (Include VIX):Oil net sentiment spillovers on band 3.14 to 0.63", line = 0.5)

plot(1:dim(spills_fnet[[2]])[1],spills_fnet[[2]][,1],xaxt="n", main="", cex.axis=1,xlab="", ylab="", cex.main=1, type='l',col='blue',lwd=2)
axis(1, at=c(1,245,497,749,1001,1260), labels=c("2014/1/13","2015/1/2","2016/1/4","2017/1/3","2018/1/2","2019/1/2"),cex.axis=1)
abline(h = 0,col="red")
abline(v=c(186,379,586,625,798,1038,1195), col = 'gray',lwd = 2)
text(206,-0.2, "a",col = 'gray')
text(399,-0.2, "b",col = 'gray')
text(566,-0.2, "c",col = 'gray')
text(645,-0.2, "d",col = 'gray')
text(818,-0.2, "e",col = 'gray')
text(1058,-0.2, "f",col = 'gray')
text(1215,-0.2, "g",col = 'gray')
title("Robustness check (Include VIX):Oil net sentiment spillovers on band 0.63 to 0.16", line = 0.5)

plot(1:dim(spills_fnet[[3]])[1],spills_fnet[[3]][,1],xaxt="n", main="", cex.axis=1,xlab="", ylab="", cex.main=1, type='l',col='blue',lwd=2)
axis(1, at=c(1,245,497,749,1001,1260), labels=c("2014/1/13","2015/1/2","2016/1/4","2017/1/3","2018/1/2","2019/1/2"),cex.axis=1)
abline(h = 0,col="red")
abline(v=c(186,379,586,625,798,1038,1195), col = 'gray',lwd = 2)
text(206,-0.07, "a",col = 'gray')
text(399,-0.07, "b",col = 'gray')
text(566,-0.07, "c",col = 'gray')
text(645,-0.07, "d",col = 'gray')
text(818,-0.07, "e",col = 'gray')
text(1058,-0.07, "f",col = 'gray')
text(1215,-0.07, "g",col = 'gray')
title("Robustness check (Include VIX):Oil net sentiment spillovers on band 0.16 to 0", line = 0.5)

par(opar)

plot(1:dim(spills_ftotal[[2]])[1],spills_net,xaxt="n", main="", cex.axis=1,xlab="", ylab="", cex.main=1, type='l',col='blue',lwd=2)
axis(1, at=c(1,245,497,749,1001,1260), labels=c("2014/1/13","2015/1/2","2016/1/4","2017/1/3","2018/1/2","2019/1/2"),cex.axis=1)
abline(h = 0,col="red")
abline(v=c(186,379,586,625,798,1038,1195), col = 'gray',lwd = 2)
text(206,-1.5, "a",col = 'gray')
text(399,-1.5, "b",col = 'gray')
text(566,-1.5, "c",col = 'gray')
text(645,-1.5, "d",col = 'gray')
text(818,-1.5, "e",col = 'gray')
text(1058,-1.5, "f",col = 'gray')
text(1215,-1.5, "g",col = 'gray')
title("Robustness check (Include VIX):Oil net sentiment spillovers", line = 1)

# Gold
opar <- par(no.readonly=TRUE)
par(mfrow=c(3,1),mar=c(2,3,2,1))


plot(1:dim(spills_fnet[[1]])[1],spills_fnet[[1]][,2],xaxt="n", main="", cex.axis=1,xlab="", ylab="", cex.main=1, type='l',col='blue',lwd=2)
axis(1, at=c(1,245,497,749,1001,1260), labels=c("2014/1/13","2015/1/2","2016/1/4","2017/1/3","2018/1/2","2019/1/2"),cex.axis=1)
abline(h = 0,col="red")
abline(v=c(186,379,586,625,798,1038,1195), col = 'gray',lwd = 2)
text(206,-1.3, "a",col = 'gray')
text(399,-1.3, "b",col = 'gray')
text(566,-1.3, "c",col = 'gray')
text(645,-1.3, "d",col = 'gray')
text(818,-1.3, "e",col = 'gray')
text(1058,-1.3, "f",col = 'gray')
text(1215,-1.3, "g",col = 'gray')
title("Robustness check (Include VIX):Gold net sentiment spillovers on band 3.14 to 0.63", line = 0.5)


plot(1:dim(spills_fnet[[2]])[1],spills_fnet[[2]][,2],xaxt="n", main="", cex.axis=1,xlab="", ylab="", cex.main=1, type='l',col='blue',lwd=2)
axis(1, at=c(1,245,497,749,1001,1260), labels=c("2014/1/13","2015/1/2","2016/1/4","2017/1/3","2018/1/2","2019/1/2"),cex.axis=1)
abline(h = 0,col="red")
abline(v=c(186,379,586,625,798,1038,1195), col = 'gray',lwd = 2)
text(206,-0.4, "a",col = 'gray')
text(399,-0.4, "b",col = 'gray')
text(566,-0.4, "c",col = 'gray')
text(645,-0.4, "d",col = 'gray')
text(818,-0.4, "e",col = 'gray')
text(1058,-0.4, "f",col = 'gray')
text(1215,-0.4, "g",col = 'gray')
title("Robustness check (Include VIX):Gold net  sentiment spillovers on band 0.63 to 0.16", line = 0.5)

plot(1:dim(spills_fnet[[3]])[1],spills_fnet[[3]][,2],xaxt="n", main="", cex.axis=1,xlab="", ylab="", cex.main=1, type='l',col='blue',lwd=2)
axis(1, at=c(1,245,497,749,1001,1260), labels=c("2014/1/13","2015/1/2","2016/1/4","2017/1/3","2018/1/2","2019/1/2"),cex.axis=1)
abline(h = 0,col="red")
abline(v=c(186,379,586,625,798,1038,1195), col = 'gray',lwd = 2)
text(206,-0.15, "a",col = 'gray')
text(399,-0.15, "b",col = 'gray')
text(566,-0.15, "c",col = 'gray')
text(645,-0.15, "d",col = 'gray')
text(818,-0.15, "e",col = 'gray')
text(1058,-0.15, "f",col = 'gray')
text(1215,-0.15, "g",col = 'gray')
title("Robustness check (Include VIX):Gold net  sentiment spillovers on band 0.16 to 0", line = 0.5)

par(opar)

plot(1:dim(spills_ftotal[[2]])[1],spills_net,xaxt="n", main="", cex.axis=1,xlab="", ylab="", cex.main=1, type='l',col='blue',lwd=2)
axis(1, at=c(1,245,497,749,1001,1260), labels=c("2014/1/13","2015/1/2","2016/1/4","2017/1/3","2018/1/2","2019/1/2"),cex.axis=1)
abline(h = 0,col="red")
abline(v=c(186,379,586,625,798,1038,1195), col = 'gray',lwd = 2)
text(206,-2, "a",col = 'gray')
text(399,-2, "b",col = 'gray')
text(566,-2, "c",col = 'gray')
text(645,-2, "d",col = 'gray')
text(818,-2, "e",col = 'gray')
text(1058,-2, "f",col = 'gray')
text(1215,-2, "g",col = 'gray')
title("Robustness check (Include VIX):Gold net  sentiment spillovers", line = 1)

# Bitcoin
opar <- par(no.readonly=TRUE)
par(mfrow=c(3,1),mar=c(2,3,2,1))

plot(1:dim(spills_fnet[[1]])[1],spills_fnet[[1]][,3],xaxt="n", main="", cex.axis=1,xlab="", ylab="", cex.main=1, type='l',col='blue',lwd=2)
axis(1, at=c(1,245,497,749,1001,1260), labels=c("2014/1/13","2015/1/2","2016/1/4","2017/1/3","2018/1/2","2019/1/2"),cex.axis=1)
abline(h = 0,col="red")
abline(v=c(186,379,586,625,798,1038,1195), col = 'gray',lwd = 2)
text(206,-0.6, "a",col = 'gray')
text(399,-0.6, "b",col = 'gray')
text(566,-0.6, "c",col = 'gray')
text(645,-0.6, "d",col = 'gray')
text(818,-0.6, "e",col = 'gray')
text(1058,-0.6, "f",col = 'gray')
text(1215,-0.6, "g",col = 'gray')
title("Robustness check (Include VIX):Bitcoin net  sentiment spillovers on band 3.14 to 0.63", line = 0.5)

plot(1:dim(spills_fnet[[2]])[1],spills_fnet[[2]][,3],xaxt="n", main="", cex.axis=1,xlab="", ylab="", cex.main=1, type='l',col='blue',lwd=2)
axis(1, at=c(1,245,497,749,1001,1260), labels=c("2014/1/13","2015/1/2","2016/1/4","2017/1/3","2018/1/2","2019/1/2"),cex.axis=1)
abline(h = 0,col="red")
abline(v=c(186,379,586,625,798,1038,1195), col = 'gray',lwd = 2)
text(206,-0.3, "a",col = 'gray')
text(399,-0.3, "b",col = 'gray')
text(566,-0.3, "c",col = 'gray')
text(645,-0.3, "d",col = 'gray')
text(818,-0.3, "e",col = 'gray')
text(1058,-0.3, "f",col = 'gray')
text(1215,-0.3, "g",col = 'gray')
title("Robustness check (Include VIX):Bitcoin net  sentiment spillovers on band 0.63 to 0.16", line = 0.5)

plot(1:dim(spills_fnet[[3]])[1],spills_fnet[[3]][,3],xaxt="n", main="", cex.axis=1,xlab="", ylab="", cex.main=1, type='l',col='blue',lwd=2)
axis(1, at=c(1,245,497,749,1001,1260), labels=c("2014/1/13","2015/1/2","2016/1/4","2017/1/3","2018/1/2","2019/1/2"),cex.axis=1)
abline(h = 0,col="red")
abline(v=c(186,379,586,625,798,1038,1195), col = 'gray',lwd = 2)
text(206,-0.12, "a",col = 'gray')
text(399,-0.12, "b",col = 'gray')
text(566,-0.12, "c",col = 'gray')
text(645,-0.12, "d",col = 'gray')
text(818,-0.12, "e",col = 'gray')
text(1058,-0.12, "f",col = 'gray')
text(1215,-0.12, "g",col = 'gray')
title("Robustness check (Include VIX):Bitcoin net  sentiment spillovers on band 0.16 to 0", line = 0.5)

par(opar)

plot(1:dim(spills_ftotal[[2]])[1],spills_net,xaxt="n", main="", cex.axis=1,xlab="", ylab="", cex.main=1, type='l',col='blue',lwd=2)
axis(1, at=c(1,245,497,749,1001,1260), labels=c("2014/1/13","2015/1/2","2016/1/4","2017/1/3","2018/1/2","2019/1/2"),cex.axis=1)
abline(h = 0,col="red")
abline(v=c(186,379,586,625,798,1038,1195), col = 'gray',lwd = 2)
text(206,-0.95, "a",col = 'gray')
text(399,-0.95, "b",col = 'gray')
text(566,-0.95, "c",col = 'gray')
text(645,-0.95, "d",col = 'gray')
text(818,-0.95, "e",col = 'gray')
text(1058,-0.95, "f",col = 'gray')
text(1215,-0.95, "g",col = 'gray')
title("Robustness check (Include VIX):Bitcoin net  sentiment spillovers", line = 1)

# MSCI
opar <- par(no.readonly=TRUE)
par(mfrow=c(3,1),mar=c(2,3,2,1))

plot(1:dim(spills_fnet[[1]])[1],spills_fnet[[1]][,4],xaxt="n", main="", cex.axis=1,xlab="", ylab="", cex.main=1, type='l',col='blue',lwd=2)
axis(1, at=c(1,245,497,749,1001,1260), labels=c("2014/1/13","2015/1/2","2016/1/4","2017/1/3","2018/1/2","2019/1/2"),cex.axis=1)
abline(h = 0,col="red")
abline(v=c(186,379,586,625,798,1038,1195), col = 'gray',lwd = 2)
text(206,-0.5, "a",col = 'gray')
text(399,-0.5, "b",col = 'gray')
text(566,-0.5, "c",col = 'gray')
text(645,-0.5, "d",col = 'gray')
text(818,-0.5, "e",col = 'gray')
text(1058,-0.5, "f",col = 'gray')
text(1215,-0.5, "g",col = 'gray')
title("Robustness check (Include VIX):VIX net  sentiment spillovers on band 3.14 to 0.63", line = 0.5)

plot(1:dim(spills_fnet[[2]])[1],spills_fnet[[2]][,4],xaxt="n", main="", cex.axis=1,xlab="", ylab="", cex.main=1, type='l',col='blue',lwd=2)
axis(1, at=c(1,245,497,749,1001,1260), labels=c("2014/1/13","2015/1/2","2016/1/4","2017/1/3","2018/1/2","2019/1/2"),cex.axis=1)
abline(h = 0,col="red")
abline(v=c(186,379,586,625,798,1038,1195), col = 'gray',lwd = 2)
text(206,-0.2, "a",col = 'gray')
text(399,-0.2, "b",col = 'gray')
text(566,-0.2, "c",col = 'gray')
text(645,-0.2, "d",col = 'gray')
text(818,-0.2, "e",col = 'gray')
text(1058,-0.2, "f",col = 'gray')
text(1215,-0.2, "g",col = 'gray')
title("Robustness check (Include VIX):VIX net  sentiment spillovers on band 0.63 to 0.16", line = 0.5)

plot(1:dim(spills_fnet[[3]])[1],spills_fnet[[3]][,4],xaxt="n", main="", cex.axis=1,xlab="", ylab="", cex.main=1, type='l',col='blue',lwd=2)
axis(1, at=c(1,245,497,749,1001,1260), labels=c("2014/1/13","2015/1/2","2016/1/4","2017/1/3","2018/1/2","2019/1/2"),cex.axis=1)
abline(h = 0,col="red")
abline(v=c(186,379,586,625,798,1038,1195), col = 'gray',lwd = 2)
text(206,-0.07, "a",col = 'gray')
text(399,-0.07, "b",col = 'gray')
text(566,-0.07, "c",col = 'gray')
text(645,-0.07, "d",col = 'gray')
text(818,-0.07, "e",col = 'gray')
text(1058,-0.07, "f",col = 'gray')
text(1215,-0.07, "g",col = 'gray')
title("Robustness check (Include VIX):VIX net  sentiment spillovers on band 0.16 to 0", line = 0.5)

par(opar)

plot(1:dim(spills_ftotal[[2]])[1],spills_net,xaxt="n", main="", cex.axis=1,xlab="", ylab="", cex.main=1, type='l',col='blue',lwd=2)
axis(1, at=c(1,245,497,749,1001,1260), labels=c("2014/1/13","2015/1/2","2016/1/4","2017/1/3","2018/1/2","2019/1/2"),cex.axis=1)
abline(h = 0,col="red")
abline(v=c(186,379,586,625,798,1038,1195), col = 'gray',lwd = 2)
text(206,-0.7, "a",col = 'gray')
text(399,-0.7, "b",col = 'gray')
text(566,--0.7, "c",col = 'gray')
text(645,-0.7, "d",col = 'gray')
text(818,-0.7, "e",col = 'gray')
text(1058,-0.7, "f",col = 'gray')
text(1215,-0.7, "g",col = 'gray')
title("Robustness check (Include VIX):VIX net  sentiment spillovers", line = 1)
