# Supplementary material for: Dynamic sentiment spillovers among crude oil, gold, and Bitcoin markets: Evidence from time and frequency domain analyses
Source: PLoS One. 2020 Dec 3;15(12):e0242515. doi: 10.1371/journal.pone.0242515 (PMC7714240; doi:10.1371/journal.pone.0242515)
Supplement: S1 File — (ZIP) [file pone.0242515.s001.zip › Data and Code/OilGoldBit/Robustness.csv]

Date	WTI_Pric	WTI_Ret	WTI_Vola	WTI_Sent	Gold_Pric	Gold_Ret	Gold_Vola	Gold_Sent	Bit_Pric	Bit_Ret	Bit_Vola	Bit_Sent	VIX_sent	MSCI_sent
2013/4/1	96.95	-0.25	0.01	0.27	1598.9	0.14	0	0.12	104	11.79	0.07	0.36	-0.09	-0.24
2013/4/2	96.92	-0.03	0.01	0.21	1575.85	-1.44	0.01	-0.44	118	13.44	0.1	0.48	-0.45	-0.25
2013/4/3	94.5	-2.5	0.01	0.49	1557.85	-1.14	0.01	-0.22	135	14.43	0.19	0.18	0.28	-0.36
2013/4/4	93.36	-1.21	0.02	0.38	1553.32	-0.29	0.01	0.16	132.1	-2.13	0.14	0.11	-0.5	0.11
2013/4/5	93.01	-0.37	0.01	0.37	1582	1.85	0.01	0.5	142.3	7.72	0.06	0.32	-0.47	0.42
2013/4/8	93.55	0.58	0.01	-0.07	1573.7	-0.52	0.01	-0.11	187.5	15.53	0.09	0.27	-0.5	0.48
2013/4/9	93.97	0.45	0.01	-0.11	1585.2	0.73	0.01	0.24	230	22.67	0.13	0.31	-0.4	-0.36
2013/4/10	94.54	0.61	0.01	-0.11	1558.75	-1.67	0.01	-0.42	165	-28.26	0.63	-0.13	-0.43	0.35
2013/4/11	93.5	-1.1	0.01	0.45	1561.35	0.17	0.01	0.02	124.9	-24.3	0.34	-0.31	-0.31	0.15
2013/4/12	90.66	-3.04	0.02	0.49	1478.85	-5.28	0.02	-0.48	117	-6.33	0.67	0.23	-0.44	0.13
2013/4/15	87.44	-3.55	0.01	0.49	1353.25	-8.49	0.06	-0.39	82.4	-8.46	0.25	-0.14	0.5	-0.46
2013/4/16	88.84	1.6	0.02	-0.03	1368.9	1.16	0.04	0.08	68.4	-17.03	0.35	0.03	-0.45	0.4
2013/4/17	86.4	-2.75	0.02	0.4	1377	0.59	0.02	-0.1	93.1	36.15	0.25	0.34	0.02	-0.09
2013/4/18	88.4	2.31	0.02	-0.23	1391.25	1.03	0.03	0.33	109	17.13	0.17	0.35	0.16	-0.14
2013/4/19	87.98	-0.48	0.01	0.16	1404.35	0.94	0.02	-0.04	118.5	8.69	0.17	-0.08	-0.45	0.35
2013/4/22	88.76	0.89	0.01	-0.24	1426.25	1.56	0.01	0.12	127.4	6.88	0.03	0.5	-0.32	0.26
2013/4/23	89.5	0.83	0.01	0.32	1413.35	-0.9	0.01	-0.24	143.5	12.62	0.07	0.47	-0.49	0.21
2013/4/24	91.65	2.4	0.01	-0.34	1431.3	1.27	0.01	0.4	154.2	7.47	0.11	0.02	0.14	0
2013/4/25	93.28	1.78	0.02	-0.33	1467.85	2.55	0.01	0.46	141.7	-8.1	0.21	0.02	0.16	-0.29
2013/4/26	92.8	-0.51	0.01	0.28	1463	-0.33	0.02	-0.11	136.9	-3.39	0.12	0.16	-0.33	-0.35
2013/4/29	94.45	1.78	0.01	-0.38	1476.65	0.93	0.01	0.38	144	7.11	0.07	0.18	0.1	-0.08
2013/4/30	93.06	-1.47	0.01	0.38	1477.1	0.03	0.01	0.38	139.2	-3.31	0.06	-0.1	-0.49	0.5
2013/5/1	90.97	-2.25	0.02	0.44	1457.6	-1.32	0.02	-0.05	116.4	-16.41	0.18	-0.16	0.28	0.22
2013/5/2	94.03	3.36	0.02	-0.4	1467.1	0.65	0.01	0.21	106.3	-8.7	0.23	-0.08	-0.49	0.35
2013/5/3	95.58	1.65	0.02	-0.33	1470.7	0.25	0.02	-0.05	98.1	-7.67	0.22	0.14	-0.29	-0.45
2013/5/6	95.78	0.21	0.02	-0.18	1469.5	-0.08	0.01	-0.18	112.3	-3.22	0.11	-0.17	-0.5	0.23
2013/5/7	95.47	-0.32	0.01	0.16	1452.6	-1.15	0.01	-0.13	109.6	-2.36	0.11	0.23	0.22	0.02
2013/5/8	96.64	1.23	0.01	-0.29	1472.8	1.39	0.01	0.36	113.2	3.28	0.04	0.01	-0.4	0.5
2013/5/9	96.18	-0.48	0.01	0.38	1458.2	-0.99	0.01	-0.3	112.8	-0.35	0.03	0.32	-0.03	-0.37
2013/5/10	95.9	-0.29	0.02	0.47	1448.2	-0.69	0.02	0.16	117.7	4.34	0.06	0.06	-0.45	0.16
2013/5/13	94.95	-0.99	0.01	0.46	1430.55	-1.22	0.01	-0.31	118	2.75	0.02	0.3	-0.34	0.18
2013/5/14	94.17	-0.82	0.01	0.1	1426	-0.32	0.01	-0.34	111.4	-5.58	0.05	-0.31	-0.16	0.28
2013/5/15	94.38	0.22	0.02	0.37	1392.9	-2.32	0.01	-0.42	114.2	2.53	0.09	0.34	-0.45	-0.38
2013/5/16	95.19	0.86	0.02	-0.02	1386.3	-0.47	0.01	0.07	118.2	3.49	0.04	0.38	-0.08	0.04
2013/5/17	96.02	0.87	0.01	-0.28	1359.2	-1.95	0.01	-0.4	123.5	4.48	0.04	0.27	-0.22	-0.07
2013/5/20	96.58	0.58	0.01	-0.13	1394.15	2.57	0.03	0.42	122	-0.39	0.02	0.03	-0.09	0.05
2013/5/21	96.16	-0.43	0.01	0.32	1376.3	-1.28	0.02	-0.11	122.9	0.71	0.01	0.4	0.37	0.21
2013/5/22	94.09	-2.15	0.01	0.37	1369.4	-0.5	0.03	-0.27	123.8	0.74	0.01	0.22	0.05	-0.34
2013/5/23	94.41	0.34	0.02	0.38	1391.2	1.59	0.02	0.34	126.3	2.02	0.02	0.35	-0.34	0.13
2013/5/24	93.85	-0.59	0.01	0.49	1386.05	-0.37	0.01	-0.29	133.1	5.38	0.03	0.4	-0.5	0.09
2013/5/28	95.1	1.33	0.02	-0.25	1380.85	-1	0.01	-0.25	129	-0.59	0.03	0.19	0.42	-0.18
2013/5/29	92.89	-2.32	0.01	0.42	1392.95	0.88	0.01	0.35	132.3	2.52	0.02	0.42	-0.27	0.12
2013/5/30	93.59	0.75	0.02	0.03	1413.75	1.49	0.01	0.35	128.8	-2.61	0.03	-0.11	-0.13	0.42
2013/5/31	91.67	-2.05	0.01	0.41	1386.9	-1.9	0.01	-0.44	128.8	0	0.02	0.18	0.47	-0.41
2013/6/3	93.34	1.82	0.02	-0.31	1411.6	1.78	0.01	0.32	120.7	-1.44	0.05	0.23	-0.41	0.19
2013/6/4	93.84	0.54	0.02	-0.02	1399.9	-0.83	0.01	-0.11	121.4	0.55	0.03	0	-0.19	-0.27
2013/6/5	93.78	-0.06	0.01	-0.08	1403.3	0.24	0.01	0.01	121.9	0.41	0.02	0.1	0.23	-0.35
2013/6/6	94.75	1.03	0.01	-0.49	1413.65	0.74	0.02	0.19	119	-2.4	0.03	-0.18	-0.48	0.3
2013/6/7	96.27	1.6	0.02	-0.13	1384.47	-2.06	0.02	-0.34	111	-6.7	0.07	-0.13	-0.36	-0.2
2013/6/10	95.75	-0.54	0.01	0.35	1386.9	0.18	0.01	0.33	106.3	5.88	0.1	0.22	0.18	0.22
2013/6/11	94.89	-0.9	0.01	0.42	1379.6	-0.53	0.01	0.12	109	2.49	0.04	0.41	0.44	-0.05
2013/6/12	95.8	0.96	0.01	-0.28	1388.4	0.64	0.01	0.18	108.8	-0.2	0.04	-0.06	0.5	-0.38
2013/6/13	96.69	0.93	0.01	-0.11	1386.05	-0.17	0.01	0.05	103.9	-4.44	0.06	-0.14	-0.48	0.28
2013/6/14	97.81	1.16	0.01	-0.38	1390.7	0.34	0.01	0.4	100	-3.8	0.05	-0.12	0.41	-0.24
2013/6/17	97.91	0.1	0.01	-0.15	1384.85	-0.42	0	-0.15	101.9	2.05	0.02	0.36	-0.14	-0.06
2013/6/18	98.59	0.69	0.01	-0.09	1368.4	-1.19	0.01	-0.21	107.3	5.3	0.07	0.01	-0.19	-0.14
2013/6/19	97.92	-0.68	0.01	0.21	1351.3	-1.25	0.01	-0.43	108.3	0.84	0.04	0.07	0.2	-0.46
2013/6/20	95.4	-2.57	0.02	0.5	1278	-5.42	0.02	-0.48	111.3	2.81	0.04	0.07	0.25	-0.18
2013/6/21	93.87	-1.6	0.02	0.18	1297.25	1.51	0.04	-0.15	109.5	-1.61	0.05	-0.24	-0.26	-0.01
2013/6/24	94.94	1.14	0.02	-0.1	1281.9	-1.18	0.01	-0.28	102.1	-5.38	0.04	-0.33	-0.04	-0.06
2013/6/25	95.2	0.27	0.01	-0.23	1277.35	-0.35	0.01	-0.19	103.3	1.21	0.07	-0.17	-0.04	0
2013/6/26	95.43	0.24	0.02	0.24	1226.35	-3.99	0.02	-0.44	104	0.65	0.02	0.09	-0.37	-0.45
2013/6/27	96.82	1.46	0.01	-0.42	1200.75	-2.09	0.02	-0.44	101.7	-2.17	0.02	-0.09	0.33	-0.26
2013/6/28	96.49	-0.34	0.01	-0.18	1234.25	2.79	0.03	0.32	94.7	-6.96	0.05	-0.25	-0.05	0.14
2013/7/1	98.06	1.63	0.01	-0.27	1253.3	1.54	0.02	0.28	88.1	-9.7	0.07	-0.33	-0.09	0.11
2013/7/2	99.61	1.58	0.01	-0.37	1242.5	-0.86	0.01	-0.47	90.4	2.68	0.04	0.07	0.03	-0.34
2013/7/3	101.16	1.56	0.02	-0.5	1252.3	0.79	0.01	0.14	78.9	-12.74	0.1	-0.31	-0.5	0.13
2013/7/5	103.56	2.37	0.01	-0.37	1223.8	-2.12	0.02	-0.13	68.5	-14.42	0.11	-0.3	-0.5	0.05
2013/7/8	103.05	-0.49	0.01	0.41	1237	1.08	0.01	0.4	76	-0.65	0.07	-0.03	-0.3	-0.19
2013/7/9	104.53	1.44	0.01	-0.22	1249.95	1.05	0.01	0.09	76.7	0.92	0.05	0.22	-0.27	0.02
2013/7/10	106.12	1.52	0.01	-0.35	1264.25	1.14	0.01	0.41	88	14.73	0.09	0.37	-0.23	-0.45
2013/7/11	104.62	-1.41	0.02	0.09	1285.3	1.67	0.01	-0.18	89	1.11	0.05	0.2	0.2	-0.06
2013/7/12	106.22	1.53	0.01	-0.39	1284.9	-0.03	0.01	0.31	94	5.63	0.12	-0.13	-0.17	-0.06
2013/7/15	106.47	0.24	0.01	0.21	1282.6	-0.18	0.01	-0.15	98.9	4.73	0.06	0.16	-0.02	0.08
2013/7/16	105.86	-0.57	0.01	0.01	1292.6	0.78	0.01	0.32	97.1	-1.81	0.03	-0.27	0.32	-0.31
2013/7/17	106.54	0.64	0.01	-0.05	1276	-1.28	0.01	-0.42	98.5	1.44	0.03	0.11	-0.47	-0.3
2013/7/18	108.14	1.5	0.01	-0.32	1285.1	0.71	0.01	0.24	90.1	-8.56	0.08	-0.19	0.45	-0.19
2013/7/19	108.22	0.07	0.01	-0.15	1296.35	0.88	0.01	0.4	92	2.14	0.06	0.08	-0.5	0.34
2013/7/23	107.42	0.48	0.01	0.24	1348.1	0.91	0.01	0.49	95.6	4.32	0.03	0.23	0.1	-0.25
2013/7/24	105.29	-1.98	0.01	0.44	1321.3	-1.99	0.01	-0.28	95.1	-0.49	0.03	0.26	0.11	-0.44
2013/7/25	105.59	0.28	0.01	0.22	1333.65	0.93	0.01	0.35	96.9	1.96	0.03	0.35	-0.4	0.19
2013/7/26	104.56	-0.98	0.01	0.46	1333.9	0.02	0.01	0.25	96	-0.96	0.01	-0.5	-0.49	0.13
2013/7/29	104.55	-0.01	0.01	-0.01	1327.6	-0.47	0.01	-0.22	101.5	2.73	0.03	0.2	-0.48	-0.21
2013/7/30	103.1	-1.39	0.01	0.49	1327.3	-0.02	0.01	0.24	108	6.39	0.03	0.5	-0.45	-0.41
2013/7/31	105.35	2.18	0.01	-0.41	1323.1	-0.32	0.02	0.02	106.2	-1.62	0.05	-0.18	0.07	-0.22
2013/8/1	107.8	2.33	0.01	-0.44	1308.95	-1.07	0.01	-0.43	104	-2.08	0.03	-0.3	-0.22	0.22
2013/8/2	106.81	-0.92	0.01	0.07	1312	0.23	0.02	0.32	104.5	0.48	0.05	-0.01	-0.5	0.15
2013/8/5	106.45	-0.34	0.01	0.07	1303.95	-0.61	0.01	-0.22	106.7	1.52	0.02	0.11	-0.48	0.16
2013/8/6	105.72	-0.69	0.02	0.17	1281.9	-1.69	0.01	-0.43	106.6	-0.15	0.02	0.13	0.26	-0.26
2013/8/7	104.22	-1.42	0.01	0.45	1287.75	0.46	0.01	0.4	106	-0.53	0.01	-0.06	-0.48	-0.01
2013/8/8	103.83	-0.37	0.02	0.22	1312	1.88	0.01	0.42	103.1	-2.77	0.03	-0.13	-0.03	0.06
2013/8/9	106.09	2.18	0.01	-0.4	1314.5	0.19	0.01	0.28	102.8	-0.24	0.03	-0.27	0.24	-0.04
2013/8/12	106.14	0.05	0.01	0.07	1336.4	1.67	0.01	0.25	106.8	1.72	0.03	0.22	-0.49	-0.19
2013/8/13	106.56	0.4	0.01	-0.14	1321.3	-1.13	0.01	-0.41	109.6	2.61	0.03	0.5	-0.48	-0.01
2013/8/14	106.98	0.39	0.01	0.14	1335.2	1.05	0.01	0.4	112.6	2.7	0.04	0.16	0.43	-0.07
2013/8/15	107.28	0.28	0.01	-0.2	1366.05	2.31	0.02	0.42	110	-2.28	0.02	-0.23	0.37	-0.09
2013/8/16	107.64	0.34	0.01	-0.11	1376.4	0.76	0.01	0.33	109	-0.91	0.03	-0.3	0.1	-0.13
2013/8/19	106.94	-0.65	0.01	0.48	1365.98	-0.76	0.01	-0.34	118.5	4.52	0.07	0.06	0.38	0.14
2013/8/20	104.97	-1.84	0.01	0.43	1371.17	0.38	0.01	0.26	121.2	2.28	0.03	0.21	0.15	0.28
2013/8/21	103.88	-1.04	0.01	0.41	1366.35	-0.35	0.01	-0.17	123.3	1.73	0.03	0.18	0.17	-0.17
2013/8/22	105.19	1.26	0.01	-0.3	1375.85	0.7	0.01	0.28	122	-1.05	0.02	-0.13	-0.33	0.07
2013/8/23	106.36	1.11	0.02	-0.15	1396.85	1.53	0.01	0.39	118.5	-2.86	0.01	-0.47	-0.5	0.12
2013/8/26	106.12	-0.23	0.01	0.25	1404.9	0.58	0.01	0.5	120.1	-1.67	0.01	-0.44	0.48	-0.08
2013/8/27	109.05	2.76	0.02	-0.42	1416.65	0.84	0.01	0.23	131.3	9.34	0.05	0.37	0.23	-0.43
2013/8/28	109.5	0.41	0.02	-0.47	1418.5	0.13	0.01	-0.27	128.8	-1.93	0.02	-0.28	-0.11	0.18
2013/8/29	108.19	-1.2	0.01	0.27	1408.25	-0.72	0.01	-0.17	129.3	0.42	0.02	-0.13	0.33	-0.08
2013/8/30	107.77	-0.39	0.01	0.21	1396.4	-0.84	0.01	-0.31	138	6.75	0.06	0.16	-0.22	-0.43
2013/9/3	108.47	0.65	0.03	0.12	1412.65	1.27	0.01	0.38	144	0	0.03	-0.23	-0.1	-0.22
2013/9/4	107.34	-1.04	0.01	0.41	1391.45	-1.5	0.01	-0.28	132.5	-7.98	0.06	-0.35	-0.41	0.47
2013/9/5	108.5	1.08	0.01	-0.17	1367.85	-1.7	0.01	-0.44	130.2	-1.74	0.06	-0.22	-0.21	-0.01
2013/9/6	110.3	1.66	0.01	-0.35	1391.61	1.74	0.01	0.45	121.9	-6.37	0.05	-0.5	-0.09	0.41
2013/9/9	108.96	-1.21	0.01	0.39	1387.05	-0.33	0	-0.01	133.1	5.37	0.07	0.17	0.01	0.34
2013/9/10	107.31	-1.51	0.01	0.49	1364.45	-1.63	0.01	-0.31	132.6	-0.36	0.02	-0.24	-0.45	0.42
2013/9/11	107.72	0.38	0.01	0.04	1366.75	0.17	0.01	0.34	142.1	7.15	0.09	0.29	-0.5	-0.02
2013/9/12	108.74	0.95	0.01	-0.25	1321.05	-3.34	0.01	-0.5	139.4	-1.94	0.04	-0.26	0.35	-0.42
2013/9/13	108.58	-0.15	0.01	0.43	1326.72	0.43	0.01	0.33	140.7	0.94	0.04	-0.13	-0.39	-0.3
2013/9/16	106.16	-2.23	0.01	0.24	1314	-0.96	0.01	-0.16	139.4	0.81	0.02	-0.15	0.32	-0.03
2013/9/17	105.5	-0.62	0.01	0.36	1309.65	-0.33	0.01	-0.32	139.1	-0.19	0.02	-0.18	0.26	0.5
2013/9/18	108.18	2.54	0.01	-0.43	1365.15	4.24	0.03	0.47	140.4	0.91	0.01	-0.03	-0.25	0.5
2013/9/19	106.16	-1.87	0.01	0.24	1365	-0.01	0.01	-0.12	135.1	-3.82	0.05	-0.1	-0.12	-0.21
2013/9/20	104.68	-1.39	0.01	0.46	1325.38	-2.9	0.01	-0.49	133.8	-0.92	0.03	-0.06	0.13	-0.5
2013/9/23	103.38	-1.24	0.01	0.39	1322.15	-0.24	0.01	-0.06	133.4	-0.45	0.02	-0.03	-0.08	-0.13
2013/9/24	103.37	-0.01	0.01	0.34	1323.2	0.08	0.01	0.22	134.8	1.03	0.02	0.06	0.03	-0.05
2013/9/25	102.3	-1.04	0.01	0.19	1333.6	0.79	0.01	0.27	135	0.16	0.02	-0.41	-0.34	-0.14
2013/9/26	102.88	0.57	0.01	-0.41	1323.7	-0.74	0.01	-0.27	137.1	1.56	0.02	0.06	0.09	0.34
2013/9/27	102.83	-0.05	0.01	-0.11	1336.2	0.94	0.01	0.16	138.9	1.33	0.04	0.02	0.22	-0.5
2013/9/30	102.31	-0.51	0.01	0.32	1327.55	-0.65	0.01	-0.31	141.9	-1.38	0.04	-0.01	-0.17	0.41
2013/10/1	101.64	-0.65	0.01	0.32	1286.6	-3.08	0.02	-0.44	140.3	-1.13	0.02	-0.32	-0.43	-0.27
2013/10/2	103.81	2.13	0.01	-0.43	1315.25	2.23	0.02	0.31	123	-12.33	0.16	-0.09	0.19	-0.28
2013/10/3	102.94	-0.84	0.01	0.13	1317.3	0.16	0.01	0.29	131	6.5	0.05	0.42	0	0.13
2013/10/4	103.66	0.7	0.01	-0.48	1311.35	-0.45	0.01	-0.22	136.8	4.45	0.05	0.23	-0.43	0.38
2013/10/7	103.18	-0.46	0.01	0.35	1321.79	0.8	0.01	0.16	135.8	-1.45	0.02	-0.32	0.5	-0.45
2013/10/8	103.53	0.34	0.01	-0.25	1318.8	-0.23	0.01	-0.32	136.5	0.51	0.01	-0.09	0.17	-0.23
2013/10/9	101.44	-2.02	0.01	0.4	1307.2	-0.88	0.01	-0.04	139.5	2.21	0.03	0.09	-0.26	-0.3
2013/10/10	102.88	1.42	0.01	-0.38	1286.24	-1.6	0.01	-0.39	140.4	0.65	0.02	0.09	-0.38	0.14
2013/10/11	101.81	-1.04	0.01	0.5	1273.11	-1.02	0.02	-0.17	140.1	-0.22	0.02	-0.1	-0.22	0.47
2013/10/14	102.14	0.32	0.01	-0.3	1273.4	0.02	0.01	-0.28	151.4	2.6	0.03	0.2	-0.36	0.27
2013/10/15	100.95	-1.17	0.01	0.33	1280.8	0.58	0.02	0.29	158.1	4.44	0.02	0.5	0.5	-0.18
2013/10/16	102.12	1.16	0.01	-0.45	1281.6	0.06	0.01	0.17	152.8	-3.33	0.08	-0.04	-0.48	-0.48
2013/10/17	100.72	-1.37	0.01	0.42	1319.7	2.97	0.02	0.4	157.6	3.12	0.04	0.25	-0.15	0.48
2013/10/18	100.75	0.03	0.01	-0.33	1316.24	-0.26	0.01	-0.19	168.3	6.78	0.03	0.5	0.09	0.28
2013/10/21	99.27	-1.47	0.01	0.34	1315.75	-0.04	0.01	-0.3	192.8	3.59	0.05	0.18	-0.34	-0.11
2013/10/22	97.8	-1.48	0.01	0.19	1340.65	1.89	0.01	0.37	203	5.3	0.03	0.3	-0.1	-0.28
2013/10/23	97.13	-0.69	0.01	0.42	1332.35	-0.62	0.01	-0.3	228	12.31	0.05	0.5	-0.5	0.4
2013/10/24	97.17	0.04	0.01	0.16	1347.15	1.11	0.01	0.27	207	-9.21	0.19	0.05	-0.39	0.01
2013/10/25	97.97	0.82	0.01	-0.31	1352.13	0.37	0.01	0.32	197.9	-4.4	0.12	0.16	-0.47	-0.24
2013/10/28	98.54	0.58	0.01	-0.15	1352.2	0.01	0.01	-0.14	206.9	0	0.03	0.19	-0.32	-0.26
2013/10/29	97.77	-0.78	0	0.48	1344.3	-0.58	0.01	-0.33	216	4.4	0.03	0.46	0.11	0.48
2013/10/30	96.58	-1.22	0	0.46	1342.8	-0.11	0.01	-0.18	208	-3.7	0.03	-0.18	-0.49	-0.29
2013/10/31	96.27	-0.32	0.01	0.1	1323.8	-1.41	0.01	-0.32	211.2	1.52	0.03	0.1	0.14	-0.09
2013/11/1	94.61	-1.72	0.01	0.36	1315.35	-0.64	0.01	-0.08	213.4	1.07	0.02	0.21	-0.41	0.41
2013/11/4	94.47	-0.15	0.01	-0.07	1314.74	-0.05	0.01	-0.21	238.2	6.32	0.04	0.45	-0.47	0.2
2013/11/5	93.69	-0.83	0.01	0.27	1311.6	-0.24	0.01	-0.13	251.3	5.52	0.08	0.25	0.03	-0.12
2013/11/6	94.93	1.32	0.01	-0.45	1318.4	0.52	0.01	0.2	264.1	5.09	0.05	0.1	-0.5	-0.21
2013/11/7	94.37	-0.59	0.01	0.24	1307.95	-0.79	0.01	-0.16	309.6	17.25	0.11	0.26	0.31	-0.42
2013/11/8	94.34	-0.03	0.01	-0.05	1288.2	-1.51	0.01	-0.29	355	14.65	0.06	0.44	-0.44	0.31
2013/11/11	95.01	0.71	0.01	-0.23	1283.28	-0.38	0	-0.09	363	7.93	0.1	0.26	-0.25	0.22
2013/11/12	93.05	-2.06	0.01	0.41	1267.99	-1.19	0.01	-0.22	380	4.7	0.05	0.14	-0.06	-0.09
2013/11/13	93.48	0.46	0.01	-0.41	1278.99	0.87	0	0.48	434.9	14.42	0.09	0.36	-0.43	0.39
2013/11/14	93.96	0.51	0.01	0.02	1287.39	0.66	0.01	0.06	433.4	-0.33	0.08	0.19	-0.36	0.47
2013/11/15	93.66	-0.32	0.01	-0.18	1290.05	0.21	0.01	0.4	433.9	0.12	0.07	-0.03	-0.07	0.02
2013/11/18	93.03	-0.67	0.01	0.17	1274.35	-1.22	0.01	-0.3	785.4	48.67	0.15	0.49	0.35	-0.34
2013/11/19	93.3	0.29	0.01	0.05	1275.25	0.07	0.01	0.11	645.7	-17.79	0.39	-0.14	0.14	0.13
2013/11/20	93.33	0.03	0.01	0	1243.2	-2.51	0.01	-0.45	638	-1.2	0.26	0.44	-0.06	-0.12
2013/11/21	95.28	2.09	0.01	-0.38	1242.75	-0.04	0.01	-0.05	764.9	19.9	0.16	0.4	-0.16	0.49
2013/11/22	94.79	-0.51	0.01	0.32	1243.6	0.07	0	-0.24	802	4.85	0.13	0.36	-0.47	0.08
2013/11/25	94.18	-0.64	0.01	0.25	1252.6	0.72	0.01	0.46	830	4.4	0.08	0.28	0.2	0.4
2013/11/26	93.5	-0.72	0.01	0.12	1243.3	-0.74	0.01	-0.3	970	16.86	0.07	0.47	0.14	0.27
2013/11/27	92.37	-1.21	0.01	0.45	1237.4	-0.47	0.01	-0.46	1079.9	11.33	0.11	0.42	0.5	-0.28
2013/11/29	92.79	0.45	0.01	-0.36	1253.49	0.75	0.01	0.31	1206.9	9.58	0.1	0.32	0.41	-0.03
2013/12/2	93.9	1.2	0.01	-0.4	1220.05	-2.67	0.01	-0.43	1096.6	9.18	0.08	0.35	0.35	-0.13
2013/12/3	96.9	3.19	0.01	-0.44	1223.89	0.31	0.01	0.26	1154.9	5.32	0.07	0.25	-0.3	-0.31
2013/12/4	97.29	0.4	0.01	-0.03	1243.66	1.62	0.02	0.32	1237.6	7.16	0.05	0.48	-0.18	-0.08
2013/12/5	97.43	0.14	0.01	-0.17	1224.88	-1.51	0.01	-0.22	1106.3	-10.6	0.24	0.14	0.06	0.15
2013/12/6	97.75	0.33	0.01	-0.2	1228.85	0.32	0.02	0.03	845	-23.62	0.17	-0.36	-0.14	0
2013/12/9	97.19	-0.57	0.01	0.14	1240.94	0.98	0.01	0.37	919	14.3	0.13	0.18	-0.5	-0.22
2013/12/10	98.65	1.5	0.01	-0.49	1260.72	1.59	0.01	0.26	1033.7	12.49	0.08	0.28	-0.08	-0.47
2013/12/11	97.43	-1.24	0.01	0.44	1251.75	-0.71	0.01	-0.4	919.9	-11.01	0.13	-0.18	0.49	-0.41
2013/12/12	97.52	0.09	0.01	-0.24	1223.8	-2.23	0.01	-0.49	900	-2.17	0.08	0.1	-0.13	-0.13
2013/12/13	96.46	-1.09	0.01	0.47	1238.3	1.18	0.01	0.46	936.8	4.09	0.08	0.01	0.45	-0.09
2013/12/16	97.35	0.92	0.01	-0.27	1240.57	0.18	0.01	0.03	759.9	-17.39	0.14	-0.28	0.44	-0.38
2013/12/17	97.19	-0.16	0.01	-0.18	1230.1	-0.84	0.01	-0.39	715	-5.92	0.09	-0.14	-0.03	-0.46
2013/12/18	97.58	0.4	0.01	-0.22	1218.07	-0.98	0.01	-0.43	541	-24.34	0.27	-0.17	-0.48	0.48
2013/12/19	98.77	1.22	0.01	-0.39	1190.1	-2.3	0.02	-0.42	732	35.3	0.17	0.44	0.45	-0.48
2013/12/20	99.15	0.38	0.01	-0.31	1203.25	1.1	0.01	0.3	650	-11.2	0.14	-0.31	0.39	0.28
2013/12/23	98.72	-0.43	0	0.34	1198.84	-0.37	0.01	-0.05	713.2	11.53	0.07	0.38	-0.46	0.06
2013/12/24	99.24	0.53	0	-0.38	1204.35	0.46	0	0.29	702.8	-1.47	0.06	0.08	-0.5	0.37
2013/12/26	99.64	0.4	0	-0.26	1210.7	0.5	0.01	0.14	802	13.39	0.08	0.27	0.29	-0.37
2013/12/27	100.16	0.52	0.01	-0.31	1213.19	0.21	0.01	-0.08	803	0.13	0.06	0.01	0.17	-0.19
2013/12/30	99.17	-0.99	0.01	0.29	1196.4	-1.38	0.01	-0.45	804.8	2.53	0.03	0.13	0.47	0.15
2013/12/31	98.69	-0.48	0.01	0.39	1205.55	0.76	0.02	0.2	805.9	0.14	0.03	0.28	-0.15	0.21
2014/1/2	95.41	-3.32	0.02	0.37	1224.89	1.57	0.01	0.27	856.9	5.02	0.06	0.11	-0.11	-0.39
2014/1/3	94.17	-1.3	0.01	0.36	1236.55	0.95	0.01	0.29	884.3	3.19	0.03	0.42	-0.21	-0.24
2014/1/6	93.65	-0.55	0.01	0.21	1238.05	0.12	0.01	-0.18	1012.7	-0.21	0.09	-0.13	-0.08	-0.31
2014/1/7	93.94	0.31	0.01	-0.21	1232.1	-0.48	0.01	-0.17	879.9	-13.11	0.08	-0.5	0.18	0.21
2014/1/8	92.52	-1.51	0.01	0.39	1226.1	-0.49	0.01	0.02	938.8	6.7	0.07	0.24	-0.47	-0.14
2014/1/9	92.32	-0.22	0.01	0.29	1228	0.15	0	0	937	-0.2	0.08	0.22	-0.36	0.09
2014/1/10	92.85	0.57	0.01	-0.28	1247.1	1.56	0.01	0.42	957.8	2.22	0.04	0.38	-0.5	0.17
2014/1/13	91.53	-1.42	0.01	0.47	1253.44	0.51	0.01	0.35	922.9	-1.8	0.05	0.12	0.3	-0.37
2014/1/14	92.62	1.19	0.01	-0.49	1245.1	-0.67	0.01	-0.26	919.3	-0.39	0.03	-0.11	-0.16	0.38
2014/1/15	94.35	1.87	0.01	-0.4	1241.74	-0.27	0.01	0.17	941.2	2.39	0.04	-0.05	0.3	-0.41
2014/1/16	94.12	-0.24	0.01	0.16	1242.55	0.07	0	0.19	913.5	-2.95	0.03	-0.43	0.16	0.48
2014/1/17	94.1	-0.02	0.01	-0.26	1253.82	0.91	0.01	0.42	894.2	-2.12	0.05	-0.07	-0.05	-0.09
2014/1/21	94.99	0.95	0.01	-0.18	1241.49	-1.03	0.01	-0.23	962.2	0.65	0.02	0.11	-0.18	0.3
2014/1/22	96.67	1.77	0.01	-0.45	1236.49	-0.4	0	-0.46	951	-1.17	0.03	-0.09	0.01	0.4
2014/1/23	97.35	0.7	0.01	-0.3	1264.35	2.25	0.01	0.46	944.2	-0.71	0.02	-0.14	-0.4	0.47
2014/1/24	96.91	-0.45	0.01	0.22	1269.25	0.39	0.01	0.25	916.5	-2.92	0.03	-0.21	0.5	-0.49
2014/1/27	95.66	-1.29	0.01	0.36	1257.07	-0.96	0.01	-0.31	943.5	-6.3	0.05	-0.43	-0.23	-0.36
2014/1/28	97.17	1.58	0.01	-0.49	1256.55	-0.04	0.01	0.09	932.7	-1.15	0.05	-0.16	-0.5	-0.07
2014/1/29	97.45	0.29	0.01	0.09	1268.4	0.94	0.01	0.41	925.7	-0.75	0.02	-0.29	-0.02	-0.44
2014/1/30	98.03	0.6	0.01	-0.43	1243.7	-1.95	0.01	-0.32	941.4	1.7	0.03	0.23	0.43	0.47
2014/1/31	97.47	-0.57	0.01	0.17	1243.8	0.01	0.01	-0.2	938.8	-0.27	0.02	-0.03	0.16	0.17
2014/2/3	96.66	-0.83	0.01	0.18	1257.64	1.11	0.01	0.16	931.7	-2.27	0.02	-0.5	0.49	-0.46
2014/2/4	97.73	1.11	0.01	-0.39	1255	-0.21	0.01	0.05	926.6	-0.54	0.04	0.03	-0.09	0.45
2014/2/5	97.3	-0.44	0.01	0.1	1258.01	0.24	0.01	-0.24	904.5	-2.39	0.04	-0.21	0.02	0.1
2014/2/6	97.95	0.67	0.01	-0.5	1257.64	-0.03	0.01	-0.16	828.9	-8.36	0.07	-0.24	-0.43	-0.3
2014/2/7	100.17	2.27	0.02	-0.23	1267.06	0.75	0.01	0.18	695.7	-16.07	0.14	-0.26	-0.34	0.04
2014/2/10	99.97	-0.2	0.01	0.15	1274.9	0.62	0.01	0.24	582.6	-11.67	0.23	-0.09	-0.26	0.31
2014/2/11	100.39	0.42	0.01	-0.13	1291.85	1.33	0.01	0.4	579	-0.63	0.07	-0.02	-0.14	0.19
2014/2/12	100.28	-0.11	0.01	-0.19	1291.25	-0.05	0.01	0.07	531.1	-8.26	0.08	-0.24	-0.05	0.32
2014/2/13	100.37	0.09	0.01	0.19	1302.7	0.89	0.01	0.49	451.4	-15	0.09	-0.5	-0.37	-0.01
2014/2/14	100.38	0.01	0.01	0.38	1318.93	1.25	0.01	0.39	427.7	-5.26	0.36	0.13	-0.33	0.4
2014/2/18	103.16	2.77	0.01	-0.47	1321.6	-0.56	0.01	-0.06	294	7.96	0.28	-0.12	-0.36	0.38
2014/2/19	103.38	0.21	0.01	0.03	1311.8	-0.74	0.01	-0.3	261.5	-11.03	0.11	-0.42	0.36	-0.48
2014/2/20	102.92	-0.44	0	0.38	1322.89	0.85	0.01	0.37	111.9	-57.21	0.37	-0.48	-0.33	0.48
2014/2/21	102.31	-0.59	0.01	0.46	1323.39	0.04	0.01	0.07	111.6	-0.32	0.39	-0.21	0.32	-0.47
2014/2/24	102.85	0.53	0.01	-0.28	1337	1.03	0.01	0.4	174	-43.9	0.5	-0.27	-0.2	-0.47
2014/2/25	102.03	-0.8	0.01	0.48	1340.75	0.28	0.01	0.23	135.8	-21.97	0.35	-0.04	-0.49	-0.22
2014/2/27	102.11	-0.5	0.01	0.11	1331.44	0.05	0.01	0.1	596.5	0.56	0.06	-0.18	-0.34	-0.23
2014/2/28	102.71	0.59	0.01	-0.19	1326.4	-0.38	0.01	-0.05	573.9	-3.78	0.03	-0.37	-0.11	-0.2
2014/3/3	104.86	2.09	0.01	-0.48	1350.9	1.85	0.01	0.34	662.2	21.6	0.12	0.28	-0.06	0.13
2014/3/4	103.34	-1.45	0.01	0.47	1334.9	-1.18	0.01	-0.34	661.8	-0.05	0.04	-0.1	-0.31	0.44
2014/3/5	100.95	-2.31	0.01	0.43	1337.39	0.19	0	0.02	658.3	-0.54	0.03	0.24	-0.34	-0.07
2014/3/6	101.99	1.03	0.01	-0.03	1351.35	1.04	0.01	0.41	648.3	-1.53	0.03	-0.03	0.2	0.41
2014/3/7	102.69	0.69	0.01	-0.2	1340.25	-0.82	0.01	-0.05	616.7	-4.86	0.05	-0.2	0.15	0.06
2014/3/10	100.93	-1.71	0.01	0.46	1339.15	-0.08	0.01	0.11	613	-2.25	0.04	-0.03	-0.5	0.3
2014/3/11	99.51	-1.41	0.01	0.24	1349.95	0.81	0.01	0.29	608.7	-0.7	0.02	-0.06	0.38	0.08
2014/3/12	98.09	-1.43	0.01	0.44	1367.08	1.27	0.01	0.34	619.4	1.76	0.04	-0.16	-0.47	0.48
2014/3/13	98.25	0.16	0.01	-0.04	1370.6	0.26	0.01	0.05	625	0.91	0.02	-0.06	0.32	-0.47
2014/3/14	99.01	0.77	0.01	-0.34	1382.24	0.85	0.01	0.2	614	-1.76	0.02	-0.33	0.31	0.04
2014/3/17	97.99	-1.03	0.01	0.5	1366.95	-1.11	0.01	-0.35	606.4	-2.06	0.02	-0.31	-0.24	-0.23
2014/3/18	99.55	1.59	0.01	-0.39	1356.25	-0.78	0.01	-0.18	598.9	-1.23	0.03	0.01	-0.23	0.16
2014/3/19	100.31	0.76	0.01	-0.33	1331.45	-1.83	0.01	-0.39	595	-0.66	0.02	-0.21	0.1	-0.15
2014/3/20	99.43	-0.88	0.01	0.25	1328.5	-0.22	0.01	0.03	566	-4.87	0.03	-0.35	-0.48	0.13
2014/3/21	99.62	0.19	0.01	-0.33	1334.55	0.46	0.01	-0.08	549.6	-2.9	0.06	-0.3	0.38	0.04
2014/3/24	99.43	-0.19	0.01	-0.15	1309.62	-1.87	0.01	-0.44	567.6	2.98	0.05	0.38	-0.15	-0.43
2014/3/25	99.19	-0.24	0.01	-0.06	1311.05	0.11	0.01	-0.08	562.9	-0.82	0.02	0.15	-0.44	-0.45
2014/3/26	100.28	1.1	0.01	-0.43	1304.1	-0.53	0.01	-0.21	562.5	-0.08	0.04	0.06	0.31	-0.46
2014/3/27	101.38	1.1	0.01	-0.34	1291.14	-0.99	0.01	-0.4	460.5	-18.13	0.08	-0.5	-0.39	0.18
2014/3/28	101.61	0.23	0.01	-0.35	1294	0.22	0.01	0.11	482.6	4.81	0.08	-0.03	0.1	-0.16
2014/3/31	101.53	-0.08	0.01	0.24	1284.25	-0.75	0.01	-0.4	444.7	-0.51	0.08	-0.06	0.03	0.43
2014/4/1	99.69	-1.81	0.01	0.48	1279.15	-0.4	0.01	-0.34	463.5	4.23	0.07	0.02	-0.42	0.49
2014/4/2	99.3	-0.39	0.01	0.3	1289.8	0.83	0.01	0.17	424.4	-8.43	0.1	-0.29	-0.1	0.19
2014/4/3	100.45	1.16	0.01	-0.35	1287.3	-0.19	0.01	-0.05	436.3	2.81	0.1	0.3	0.01	0.18
2014/4/4	101.1	0.65	0.01	-0.43	1302.7	1.2	0.01	0.31	444.4	1.85	0.07	0.2	0.2	-0.29
2014/4/7	100.76	-0.34	0.01	0.21	1296.65	-0.46	0	-0.41	462.4	1.47	0.06	-0.11	0.19	-0.41
2014/4/8	102.34	1.57	0.01	-0.5	1308.72	0.93	0.01	0.17	466.6	0.9	0.03	-0.11	-0.44	0.25
2014/4/9	103.44	1.07	0.01	-0.32	1311.9	0.24	0.01	0.26	457.3	-1.98	0.04	-0.28	-0.4	0.38
2014/4/10	103.38	-0.06	0	-0.02	1318.92	0.54	0.01	0.07	384.6	-15.9	0.08	-0.5	0.31	-0.22
2014/4/11	103.35	-0.03	0.01	-0.27	1318.47	-0.03	0.01	-0.08	435.1	13.13	0.15	0.34	0.08	-0.11
2014/4/14	103.6	0.24	0.01	-0.32	1326.4	0.6	0.01	0.11	478.4	11.88	0.1	0.25	-0.49	-0.24
2014/4/15	103.83	0.22	0.01	0.11	1302.65	-1.79	0.02	-0.19	526.4	10.04	0.06	0.5	-0.43	0.12
2014/4/16	103.81	-0.02	0.01	-0.16	1302.8	0.01	0.01	0.16	537	2	0.07	0.27	-0.39	0.45
2014/4/17	104.59	0.75	0.01	-0.26	1294.85	-0.61	0.01	-0.36	502	-6.51	0.06	-0.2	-0.24	-0.04
2014/4/21	104.17	-0.4	0.01	0.25	1290.15	-0.28	0.01	-0.08	495.2	-0.67	0.05	-0.37	-0.41	0.33
2014/4/22	102.13	-1.96	0.01	0.5	1283.5	-0.52	0.01	-0.12	487.9	-1.46	0.05	-0.38	0.31	-0.07
2014/4/23	101.57	-0.55	0.01	0.25	1283.9	0.03	0	-0.15	487.3	-0.13	0.04	-0.32	-0.5	-0.31
2014/4/24	101.89	0.32	0.01	-0.35	1293.85	0.77	0.02	0.34	500.3	2.67	0.04	0.27	-0.27	-0.4
2014/4/25	100.69	-1.18	0.01	0.43	1303.45	0.74	0.01	0.36	464.5	-7.16	0.09	-0.09	-0.3	-0.35
2014/4/28	100.88	0.19	0.01	-0.37	1296.1	-0.56	0.01	-0.23	441.9	-0.28	0.05	0.2	-0.4	-0.11
2014/4/29	100.73	-0.15	0.01	-0.38	1296.48	0.03	0.01	0.17	446.1	0.95	0.04	0.17	-0.34	-0.35
2014/4/30	99.7	-1.02	0.01	0.5	1291.9	-0.35	0.01	0	445.6	-0.11	0.03	0.18	-0.42	-0.3
2014/5/1	99.23	-0.47	0.01	0.35	1284.1	-0.6	0.01	-0.09	460.1	3.25	0.02	0.28	-0.27	-0.12
2014/5/2	99.93	0.71	0.01	-0.5	1300.32	1.26	0.01	0.34	453.7	-1.4	0.03	0.05	-0.38	-0.18
2014/5/5	99.38	-0.55	0.01	0.18	1309.85	0.73	0.01	0.13	430.9	-1.19	0.03	-0.24	-0.31	0.34
2014/5/6	99.9	0.52	0.01	-0.44	1307.65	-0.17	0.01	-0.23	432.2	0.31	0.02	0.31	0.34	0.2
2014/5/7	100.84	0.94	0.01	-0.46	1289.55	-1.38	0.01	-0.41	446.5	3.32	0.05	0.15	-0.49	0.39
2014/5/8	100.29	-0.55	0.01	0.4	1289.6	0	0.01	-0.1	441.1	-1.22	0.02	-0.4	0.03	-0.45
2014/5/9	100.04	-0.25	0.01	-0.12	1289.33	-0.02	0.01	-0.1	445.5	0.98	0.03	-0.1	-0.46	0.01
2014/5/12	100.61	0.57	0.01	-0.31	1295.8	0.5	0.01	0.15	438.2	1.15	0.02	0.23	0	0.35
2014/5/13	101.95	1.33	0.01	-0.34	1293.35	-0.19	0.01	-0.09	433.9	-0.98	0.01	-0.38	-0.38	-0.49
2014/5/14	102.03	0.08	0.01	-0.39	1305.6	0.95	0.01	0.28	442.6	2.01	0.01	0.34	-0.21	-0.5
2014/5/15	101.55	-0.47	0.01	0.27	1296.35	-0.71	0.01	-0.18	448.1	1.24	0.01	0.28	-0.07	0.26
2014/5/16	102.16	0.6	0	-0.29	1293.7	-0.2	0.01	0.04	453.6	1.23	0.02	0.39	-0.37	0.3
2014/5/19	102.77	0.6	0.01	-0.36	1291.95	-0.14	0.01	-0.35	443.9	-1.39	0.01	-0.24	-0.35	0.13
2014/5/20	102.44	-0.32	0.01	0.16	1294.25	0.18	0.01	0.24	484.6	9.16	0.05	0.47	0.15	-0.49
2014/5/21	103.85	1.38	0.01	-0.38	1291.85	-0.19	0.01	0.14	488.8	0.88	0.02	0.03	-0.33	0.49
2014/5/22	103.75	-0.1	0	-0.05	1293.85	0.15	0.01	-0.22	515.4	5.43	0.03	0.38	0.35	0.32
2014/5/23	104.39	0.62	0	-0.42	1293.11	-0.06	0	0.14	518.1	0.53	0.03	-0.39	-0.5	0.29
2014/5/27	104.16	-0.22	0.01	0.33	1263.7	-2.27	0.01	-0.49	570.1	-2.05	0.04	-0.02	-0.47	0.03
2014/5/28	103.08	-1.04	0.01	0.36	1258.5	-0.41	0.01	-0.29	570.8	0.13	0.02	-0.07	0	-0.04
2014/5/29	103.53	0.44	0.01	-0.17	1256.05	-0.19	0	0	564.4	-1.12	0.02	-0.08	-0.11	0.47
2014/5/30	102.89	-0.62	0.01	0.46	1251.05	-0.4	0.01	-0.02	612.3	8.49	0.03	0.48	-0.29	0.01
2014/6/2	102.44	-0.44	0.01	0.15	1244.35	-0.54	0	-0.16	655.5	0.88	0.04	0.31	-0.17	0.35
2014/6/3	102.81	0.36	0	-0.18	1244.65	0.02	0	0.01	669.4	2.13	0.05	0.34	-0.13	0.48
2014/6/4	102.4	-0.4	0.01	-0.16	1243.8	-0.07	0	-0.45	638.9	-4.56	0.07	0.04	-0.1	0.43
2014/6/5	102.45	0.05	0.01	0.22	1253.6	0.79	0.01	0.29	660.2	3.33	0.03	0.33	-0.23	0.42
2014/6/6	102.77	0.31	0	-0.32	1252.73	-0.07	0.01	0.05	650.4	-1.48	0.02	-0.3	-0.5	0.07
2014/6/9	104.51	1.69	0.01	-0.42	1252.08	-0.05	0	-0.45	644.3	-1.03	0.01	-0.1	-0.19	0.34
2014/6/10	104.29	-0.21	0.01	-0.06	1260.8	0.7	0.01	0.31	655.6	1.75	0.02	0.21	-0.42	0.01
2014/6/11	104.48	0.18	0	-0.3	1260.74	0	0	-0.13	643	-1.93	0.02	-0.47	0.1	0.41
2014/6/12	106.86	2.28	0.01	-0.45	1273.36	1	0.01	0.39	597.1	-7.13	0.04	-0.39	0.27	0.03
2014/6/13	106.67	-0.18	0.01	-0.14	1277	0.29	0	0.33	610.3	2.21	0.02	0.14	-0.14	0.17
2014/6/16	106.62	-0.05	0.01	-0.18	1271.6	-0.42	0.01	-0.43	599.1	2.88	0.02	0.23	0.13	0.18
2014/6/17	106.62	0	0.01	0	1271.5	-0.01	0.01	0.36	605.1	1	0.01	0.26	-0.5	0.32
2014/6/18	106.15	-0.44	0.01	0.18	1278.4	0.54	0.01	0.38	606.2	0.19	0.01	-0.26	-0.47	-0.21
2014/6/19	106.6	0.42	0.01	0.07	1320.1	3.26	0.02	0.46	600.2	-1	0.02	-0.39	0	-0.15
2014/6/20	107.26	0.62	0.01	-0.31	1314.82	-0.4	0.01	0.02	590.8	-1.57	0.01	-0.25	0.25	-0.47
2014/6/23	106.03	-1.15	0.01	0.48	1318.1	0.25	0	0.44	591.2	-2.06	0.02	-0.12	-0.36	0.4
2014/6/24	105.93	-0.09	0.01	0.14	1318.3	0.02	0.01	-0.17	588.8	-0.41	0.01	-0.17	0.4	-0.47
2014/6/25	106.81	0.83	0.01	-0.17	1319.5	0.09	0.01	0.11	568.5	-3.45	0.02	-0.43	-0.27	-0.08
2014/6/26	105.66	-1.08	0.01	0.44	1317.95	-0.12	0.01	0.34	582.7	2.51	0.01	0.5	-0.37	0.05
2014/6/27	105.75	0.09	0.01	-0.14	1315.35	-0.2	0	-0.23	602.2	3.35	0.02	0.43	-0.42	0.43
2014/6/30	105.53	-0.21	0.01	0.44	1327.5	0.92	0.01	0.4	635.1	5.67	0.03	0.45	0.03	0.49
2014/7/1	105.22	-0.29	0.01	0.06	1325.75	-0.13	0	-0.27	643.2	1.27	0.02	-0.01	-0.04	0.27
2014/7/2	104.22	-0.95	0.01	0.28	1327.45	0.13	0.01	0.06	645.7	0.39	0.05	0.37	-0.08	-0.06
2014/7/3	104.02	-0.19	0	0.47	1319.8	-0.58	0.01	0.05	638	-1.19	0.01	-0.16	-0.42	0.38
2014/7/7	103.38	-0.62	0	0.46	1320.2	-0.03	0	0.49	613.6	-2.08	0.02	-0.19	0.1	-0.18
2014/7/8	103.47	0.09	0.01	-0.18	1318.95	-0.09	0.01	-0.04	615.3	0.28	0.01	0.08	-0.17	-0.23
2014/7/9	101.95	-1.47	0.01	0.41	1326.7	0.59	0.01	0.08	623	1.25	0.01	0.44	-0.23	-0.04
2014/7/10	102.87	0.9	0.01	-0.23	1335.55	0.67	0.01	0.12	618.4	-0.74	0.01	0	-0.04	0.04
2014/7/11	100.53	-2.27	0.01	0.48	1338.15	0.19	0	0.25	632.9	2.35	0.01	0.46	-0.48	0.32
2014/7/14	101.02	0.49	0.01	-0.26	1307.15	-2.32	0.01	-0.39	618.3	-1.55	0.01	-0.33	0.48	-0.28
2014/7/15	100.19	-0.82	0.01	0.44	1294.45	-0.97	0.01	-0.39	619.6	0.21	0.01	-0.18	0	-0.05
2014/7/16	101.52	1.33	0.01	-0.41	1299.37	0.38	0.01	0.06	614.8	-0.77	0.01	-0.43	-0.02	0.25
2014/7/17	103.75	2.2	0.01	-0.42	1318.25	1.45	0.01	0.26	626.6	1.92	0.02	0.24	0.31	-0.31
2014/7/18	102.94	-0.78	0.01	0.34	1310.9	-0.56	0.01	-0.19	627.5	0.14	0.01	0.28	-0.49	0.42
2014/7/21	104.66	1.67	0.01	-0.37	1311.9	0.08	0.01	-0.07	625.1	0.67	0.01	0.43	-0.2	-0.14
2014/7/22	104.42	-0.23	0.01	0.01	1307.35	-0.35	0.01	-0.08	622.5	-0.42	0.01	-0.22	0.5	-0.28
2014/7/23	103.25	-1.12	0.01	-0.39	1304.15	-0.24	0	-0.32	621.7	-0.13	0	-0.33	-0.35	0.04
2014/7/24	102.02	-1.19	0.01	0.42	1293.35	-0.83	0.01	-0.18	601.9	-3.19	0.02	-0.39	0.15	0.41
2014/7/25	101.91	-0.11	0.01	0.18	1308.05	1.14	0.01	0.48	600.5	-0.23	0.01	-0.24	0.42	0.11
2014/7/28	101.62	-0.28	0.01	0.31	1304.25	-0.29	0	-0.15	587.9	-1.19	0.02	0.01	-0.48	0.15
2014/7/29	100.97	-0.64	0.01	0.34	1298.75	-0.42	0.01	-0.33	585.8	-0.37	0.01	0.03	0.44	-0.48
2014/7/30	99.45	-1.51	0.01	0.22	1295.05	-0.28	0.01	-0.21	564.6	-3.61	0.01	-0.48	0.02	0.07
2014/7/31	97.64	-1.82	0.01	0.33	1282.35	-0.98	0.01	-0.42	589.5	4.41	0.02	0.36	0.44	-0.47
2014/8/1	97.59	-0.05	0.01	0.1	1294.1	0.92	0.01	0.31	598.8	1.57	0.02	0.2	0.24	-0.08
2014/8/4	98.4	0.83	0.01	-0.31	1288.35	-0.44	0	-0.27	592.8	0.65	0.01	0.23	-0.3	0.14
2014/8/5	97.58	-0.83	0.01	0.34	1288	-0.03	0.01	-0.01	588.8	-0.68	0.01	-0.12	0.37	-0.44
2014/8/6	96.84	-0.76	0.01	0.15	1306.25	1.42	0.01	0.34	589.8	0.17	0.01	-0.11	-0.08	0.22
2014/8/7	97.63	0.82	0.01	-0.21	1313.55	0.56	0.01	0.41	592.8	0.51	0.01	0.18	0.17	-0.28
2014/8/8	97.41	-0.23	0.01	-0.12	1309.6	-0.3	0.01	-0.29	595.8	0.51	0.02	-0.27	-0.35	-0.16
2014/8/11	97.84	0.44	0.01	-0.37	1308.1	-0.11	0	-0.03	575.9	-2.73	0.02	-0.31	-0.15	0.43
2014/8/12	97.19	-0.66	0.01	0.41	1308.6	0.04	0.01	-0.25	567.7	-1.43	0.02	-0.15	-0.12	0.12
2014/8/13	97.36	0.17	0.01	-0.06	1312.86	0.33	0.01	0.24	542.1	-4.5	0.06	-0.12	-0.44	0.25
2014/8/14	95.51	-1.9	0.01	0.38	1313.24	0.03	0.01	-0.11	504.8	-6.88	0.05	-0.32	-0.5	0.1
2014/8/15	97.19	1.76	0.01	-0.41	1304.6	-0.66	0.01	0.03	496.5	-1.65	0.04	-0.08	-0.09	0.03
2014/8/18	96.61	-0.6	0.01	0.46	1297.46	-0.55	0	-0.29	462.2	-4.8	0.06	-0.22	-0.4	0.01
2014/8/19	94.66	-2.02	0.01	0.32	1295.5	-0.15	0	-0.32	485.1	4.96	0.04	0.44	0.05	-0.03
2014/8/20	96.07	1.49	0.01	-0.5	1292.15	-0.26	0.01	-0.08	516.8	6.53	0.07	0.41	-0.22	0.31
2014/8/21	93.91	-2.25	0.01	0.01	1277.25	-1.15	0.01	-0.29	517.9	0.22	0.03	-0.25	-0.38	0.35
2014/8/22	93.45	-0.49	0.01	0.37	1281.23	0.31	0	0.25	516.1	-0.36	0.03	0.15	-0.5	-0.17
2014/8/25	93.38	-0.07	0.01	-0.17	1276.6	-0.36	0	-0.17	502.9	-1.33	0.01	-0.22	0.37	-0.26
2014/8/26	93.83	0.48	0.01	-0.49	1280.9	0.34	0.01	-0.15	512.6	1.91	0.02	0.26	0	0.17
2014/8/27	93.69	-0.15	0.01	0.09	1282.95	0.16	0	-0.16	515.2	0.52	0.02	-0.33	0.12	-0.36
2014/8/28	94.6	0.97	0.01	-0.26	1290	0.55	0.01	0.01	510.8	-0.87	0.02	-0.09	-0.5	-0.04
2014/8/29	95.86	1.33	0.01	-0.45	1287.57	-0.19	0	-0.02	512.6	0.35	0.01	0.19	-0.2	0.29
2014/9/2	93.28	-2.69	0.02	0.47	1265.9	-1.66	0.01	-0.38	478.9	0.37	0.02	0.01	-0.48	0.07
2014/9/3	95.09	1.94	0.02	-0.42	1269.07	0.25	0.01	0.23	480	0.23	0.02	-0.2	0.2	-0.25
2014/9/4	94.56	-0.56	0.01	0.24	1261.1	-0.63	0.01	-0.45	491	2.28	0.03	0.16	0.23	-0.12
2014/9/5	93.42	-1.21	0.01	0.3	1268.85	0.61	0.01	0.21	483.6	-1.49	0.01	-0.46	-0.39	0.06
2014/9/8	93.16	-0.28	0.01	0.42	1255.7	-1.04	0.01	-0.29	475.7	-2.07	0.02	-0.15	-0.12	0.03
2014/9/9	92.75	-0.44	0.01	-0.08	1256.2	0.04	0.01	0.31	474.9	-0.17	0.02	0.17	0.16	0.3
2014/9/10	91.7	-1.13	0.01	0.37	1248.75	-0.59	0.01	-0.16	479.7	1.01	0.03	-0.08	-0.48	0.32
2014/9/11	93.06	1.48	0.02	-0.07	1240.75	-0.64	0.01	-0.13	478.5	-0.25	0.02	-0.23	-0.36	0.47
2014/9/12	92.16	-0.97	0.01	0.14	1228.63	-0.98	0.01	-0.44	477.7	-0.16	0.01	0.27	-0.18	0.17
2014/9/15	92.81	0.71	0.02	0.13	1233	0.36	0.01	0.07	477.7	0	0.01	0.21	0.39	-0.35
2014/9/16	94.71	2.05	0.02	-0.37	1235.2	0.18	0.01	-0.18	466.8	-2.29	0.02	-0.31	-0.49	-0.04
2014/9/17	94	-0.75	0.01	0.23	1223.25	-0.97	0.01	-0.41	461.1	-1.21	0.02	-0.25	-0.17	-0.1
2014/9/18	93.05	-1.01	0.01	0.07	1225.45	0.18	0.01	0.28	424.3	-7.99	0.07	-0.21	-0.42	-0.09
2014/9/19	92.42	-0.68	0.01	0.32	1216.45	-0.73	0.01	-0.33	397.7	-6.27	0.06	-0.23	0.04	-0.24
2014/9/22	91.52	-0.97	0.01	0.21	1215.05	-0.12	0.01	0.03	404.1	0.62	0.02	-0.05	0.16	-0.45
2014/9/23	91.74	0.24	0.01	-0.42	1222.95	0.65	0.01	-0.08	436.9	8.11	0.07	0.33	0.49	-0.45
2014/9/24	92.87	1.23	0.01	-0.22	1217.05	-0.48	0.01	-0.39	423.8	-3	0.02	-0.4	-0.48	0.18
2014/9/25	92.47	-0.43	0.01	0.06	1222.62	0.46	0.01	0.37	412.3	-2.71	0.02	-0.35	0.11	-0.41
2014/9/26	93.41	1.02	0.01	-0.36	1219.51	-0.25	0.01	-0.11	404.5	-1.9	0.03	-0.21	-0.18	0.26
2014/9/29	94.31	0.96	0.01	-0.17	1215.95	-0.29	0	-0.37	376.8	-0.61	0.03	-0.25	-0.17	0.48
2014/9/30	91.35	-3.14	0.02	0.36	1209.24	-0.55	0.01	-0.21	388.2	3.03	0.03	0.16	0.4	-0.23
2014/10/1	90.77	-0.63	0.02	-0.14	1213.65	0.36	0.01	0.1	382.8	-1.37	0.02	-0.38	-0.07	-0.24
2014/10/2	91.39	0.68	0.03	0.26	1213.5	-0.01	0.01	-0.13	375.1	-2.01	0.02	-0.23	-0.38	0.39
2014/10/3	89.72	-1.83	0.01	0.33	1191.2	-1.84	0.01	-0.46	363.5	-3.12	0.02	-0.45	-0.39	-0.35
2014/10/6	90.47	0.84	0.01	0.01	1207.15	1.34	0.01	0.42	331.5	2.69	0.1	0.13	0.32	-0.49
2014/10/7	88.44	-2.24	0.01	0.45	1209	0.15	0.01	0.1	331.6	0.03	0.05	-0.08	0.33	-0.49
2014/10/8	87.7	-0.84	0.01	0.39	1221.7	1.05	0.01	0.39	350.9	5.8	0.04	0.47	-0.45	0.04
2014/10/9	84.33	-3.84	0.02	0.44	1224.15	0.2	0.01	-0.15	360.9	2.86	0.07	-0.14	0.35	-0.49
2014/10/10	85.52	1.41	0.02	-0.2	1223.48	-0.05	0	0.21	361.7	0.22	0.05	-0.16	0.29	-0.48
2014/10/13	85.01	-0.6	0.01	0.13	1237.15	1.12	0	0.47	387.3	3.79	0.04	0.35	0.5	-0.49
2014/10/14	82.3	-3.19	0.03	0.36	1232.75	-0.36	0	-0.29	397.1	2.53	0.04	0.02	-0.07	-0.29
2014/10/15	80.92	-1.68	0.02	0.45	1241.07	0.67	0.02	0.18	393.2	-0.99	0.02	0.02	-0.25	0.26
2014/10/16	83.09	2.68	0.04	-0.25	1239.1	-0.16	0.01	-0.16	379.8	-3.41	0.05	-0.2	-0.38	0.38
2014/10/17	83	-0.11	0.02	-0.13	1238.19	-0.07	0.01	0.1	380.5	0.19	0.02	0.15	0.12	0.44
2014/10/20	82.72	-0.34	0.01	0.31	1246.6	0.68	0.01	0.34	380.4	-1.78	0.01	-0.29	-0.48	0.5
2014/10/21	82.81	0.11	0.02	-0.23	1249.3	0.22	0.01	-0.12	382.4	0.52	0.02	-0.04	-0.47	0.47
2014/10/22	80.36	-2.96	0.02	0.29	1241.03	-0.66	0	-0.46	378.9	-0.89	0.01	-0.22	0.3	0.07
2014/10/23	81.91	1.93	0.02	-0.34	1232.15	-0.72	0.01	-0.19	355.8	-6.11	0.04	-0.42	0.12	-0.06
2014/10/24	81.31	-0.73	0.01	0.5	1231.46	-0.06	0	-0.08	355.1	-0.19	0.02	-0.11	-0.49	0.34
2014/10/27	80.65	-0.81	0.02	0.49	1225.4	-0.49	0	-0.45	350.1	0.41	0.02	-0.05	-0.48	0.39
2014/10/28	81.61	1.19	0.01	-0.28	1228.4	0.24	0.01	-0.07	351.1	0.28	0.01	-0.12	-0.5	0.04
2014/10/29	81.95	0.42	0.01	-0.42	1211.8	-1.35	0.01	-0.35	335.1	-4.54	0.02	-0.48	-0.04	0.12
2014/10/30	80.99	-1.17	0.01	0.38	1198.9	-1.06	0.01	-0.36	344.9	2.91	0.03	0.18	-0.23	0.25
2014/10/31	80.65	-0.42	0.01	0.37	1174.42	-2.04	0.02	-0.2	337.9	-2.03	0.02	-0.35	-0.22	0.2
2014/11/3	78.22	-3.01	0.02	0.37	1165.35	-0.77	0.01	-0.24	324.2	0.52	0.02	-0.28	0.16	-0.26
2014/11/4	77.36	-1.1	0.02	0.43	1168.3	0.25	0.01	-0.08	328	1.15	0.02	0.41	-0.45	0.34
2014/11/5	78.95	2.06	0.02	-0.19	1141.4	-2.3	0.01	-0.38	338	3.06	0.03	0.24	-0.48	0.18
2014/11/6	77.84	-1.41	0.01	0.44	1141.2	-0.02	0.01	-0.23	347.7	2.86	0.03	0.28	-0.5	0.39
2014/11/7	78.44	0.77	0.02	-0.3	1176.65	3.11	0.02	0.45	341.9	-1.67	0.02	-0.35	-0.4	-0.14
2014/11/10	77.19	-1.59	0.02	0	1150.6	-2.21	0.01	-0.4	367.1	1.41	0.03	0.08	-0.17	0.37
2014/11/11	77.53	0.44	0.01	-0.03	1164.8	1.23	0.01	0.18	365.4	-0.47	0.02	-0.12	0.05	0.22
2014/11/12	76.89	-0.83	0.01	0.1	1160.92	-0.33	0.01	-0.23	432	18.23	0.09	0.36	-0.46	-0.38
2014/11/13	74.25	-3.43	0.02	0.44	1161.96	0.09	0.01	0.06	428.7	-0.77	0.15	-0.08	0.14	-0.29
2014/11/14	75.96	2.3	0.03	-0.14	1188.25	2.26	0.02	0.38	396.5	-7.51	0.07	-0.2	-0.5	-0.29
2014/11/17	75.46	-0.66	0.01	0.33	1186.55	-0.14	0.01	-0.11	384.7	-0.24	0.06	-0.31	-0.33	-0.39
2014/11/18	74.25	-1.6	0.02	0.09	1197.55	0.93	0.01	0.16	379.2	-1.44	0.04	-0.19	0.35	-0.28
2014/11/19	74.32	0.09	0.01	-0.28	1183.3	-1.19	0.01	-0.23	381.4	0.6	0.03	-0.03	-0.36	0.42
2014/11/20	75.58	1.7	0.01	-0.45	1193.75	0.88	0.01	0.33	357.3	-6.33	0.03	-0.42	-0.5	-0.13
2014/11/21	76.65	1.42	0.02	-0.2	1201.4	0.64	0.01	0.19	351.8	-1.55	0.03	0.04	-0.5	0.42
2014/11/24	75.49	-1.51	0.01	0.25	1197.4	-0.33	0.01	-0.1	378.9	3.55	0.05	0.13	-0.18	0.45
2014/11/25	73.87	-2.15	0.02	0.13	1201.19	0.32	0.01	0.32	376.4	-0.64	0.05	-0.27	-0.47	-0.42
2014/11/26	73.47	-0.54	0.01	-0.02	1197.9	-0.27	0	-0.12	365.4	-2.94	0.02	-0.4	-0.17	-0.17
2014/11/28	66.05	-10.1	0.04	0.49	1167.35	-2.05	0.01	-0.42	377.6	2.38	0.05	0.27	0.36	-0.33
2014/12/1	69.24	4.83	0.05	-0.11	1210.9	3.73	0.04	0.36	378.6	0.98	0.02	0.03	-0.07	-0.5
2014/12/2	67.59	-2.38	0.02	0.47	1199.01	-0.98	0.01	-0.18	380.6	0.54	0.02	0.05	-0.5	0.15
2014/12/3	67.37	-0.33	0.01	0.06	1209.64	0.89	0.01	0.24	377	-0.97	0.02	-0.19	-0.11	0.11
2014/12/4	66.75	-0.92	0.02	0.12	1205.78	-0.32	0.01	-0.15	369.8	-1.89	0.02	-0.25	-0.25	0.22
2014/12/5	65.68	-1.6	0.01	0.45	1192.05	-1.14	0.01	-0.24	377.6	2.11	0.02	0.34	-0.11	-0.06
2014/12/8	63.03	-4.03	0.02	0.47	1203.2	0.94	0.01	0.25	365	-3.06	0.01	-0.47	0.28	0.23
2014/12/9	63.36	0.52	0.02	-0.12	1230.85	2.3	0.02	0.3	352.2	-3.5	0.04	-0.11	-0.47	0.32
2014/12/10	61.19	-3.42	0.03	0.47	1226.75	-0.33	0.01	-0.35	347.9	-1.21	0.02	-0.19	0.39	-0.41
2014/12/11	59.11	-3.4	0.02	0.29	1227.95	0.1	0.01	0.19	347.7	-0.07	0.06	-0.16	0.49	-0.24
2014/12/12	57.51	-2.71	0.02	0.32	1222.6	-0.44	0.01	0.03	353.4	1.65	0.02	0.21	0.08	-0.5
2014/12/15	55.4	-3.67	0.04	0.05	1192.6	-2.45	0.01	-0.45	345.4	-1.14	0.01	-0.26	-0.12	-0.08
2014/12/16	55.62	0.4	0.05	0.01	1196.6	0.34	0.02	-0.26	330.2	-4.39	0.02	-0.43	0.21	0.03
2014/12/17	55.81	0.34	0.06	-0.23	1188.7	-0.66	0.01	-0.27	320	-3.09	0.04	-0.23	-0.47	0.46
2014/12/18	55.55	-0.47	0.06	-0.12	1198.4	0.82	0.01	-0.11	310.3	-3.02	0.05	-0.19	-0.2	0.33
2014/12/19	56.52	1.75	0.03	-0.02	1195.95	-0.2	0	-0.25	317.8	2.4	0.03	0.33	-0.15	0.26
2014/12/22	55.31	-2.14	0.03	0.27	1175.05	-1.75	0.02	-0.36	330.8	2.54	0.03	0.21	-0.38	0.14
2014/12/23	56.77	2.64	0.03	-0.37	1175.68	0.05	0.01	-0.26	335.3	1.33	0.02	0.15	0.04	-0.28
2014/12/24	55.89	-1.55	0.02	0.33	1173.8	-0.16	0.01	-0.41	322.4	-3.83	0.02	-0.39	0.18	0.22
2014/12/26	55.13	-1.36	0.02	0.15	1195.4	1.84	0.01	0.33	330	3.45	0.03	0.32	0.02	-0.45
2014/12/29	53.72	-2.56	0.03	0.26	1183.1	-1.03	0.01	-0.3	314.1	-0.76	0.03	-0.06	-0.5	-0.38
2014/12/30	53.89	0.32	0.02	0.13	1200.24	1.45	0.02	0.16	311.3	-0.91	0.01	-0.21	0.11	0.09
2014/12/31	53.78	-0.2	0.02	0.41	1183.95	-1.36	0.01	-0.32	318.2	2.24	0.02	0.41	0.32	-0.46
2015/1/2	52.69	-2.03	0.04	0.06	1189.18	0.61	0.02	0.29	315.2	0.1	0.01	0.14	-0.26	0.25
2015/1/5	49.91	-5.28	0.02	0.46	1204.45	1.28	0.01	0.35	274.8	3.82	0.03	0.27	-0.15	0.06
2015/1/6	48.03	-3.77	0.03	0.37	1219.2	1.22	0.01	0.31	282.3	2.7	0.03	0.29	-0.03	0.03
2015/1/7	48.78	1.56	0.04	-0.03	1210.8	-0.69	0	-0.35	291.3	3.21	0.03	0.19	-0.34	0.45
2015/1/8	48.97	0.39	0.03	0.05	1208.98	-0.15	0.01	-0.14	282.7	-2.97	0.03	-0.23	-0.48	0.47
2015/1/9	48.2	-1.57	0.03	0.22	1223.4	1.19	0.01	0.46	288	1.87	0.03	0.3	0.06	0.35
2015/1/12	45.7	-5.19	0.02	0.5	1233.64	0.84	0.01	0.35	269.3	1.72	0.02	0.11	0.15	-0.25
2015/1/13	46.13	0.94	0.04	0.08	1230.88	-0.22	0.01	-0.3	221.3	-17.84	0.09	-0.42	0.24	0.16
2015/1/14	48.62	5.4	0.05	-0.21	1229.95	-0.08	0.01	-0.24	164.9	-25.47	0.2	-0.4	-0.42	0.25
2015/1/15	46.24	-4.9	0.07	-0.01	1261.64	2.58	0.02	0.38	209.8	27.2	0.19	0.18	0.12	-0.28
2015/1/16	48.47	4.82	0.04	-0.36	1280.3	1.48	0.01	0.44	206.9	-1.36	0.08	-0.16	-0.5	0.47
2015/1/20	46.39	-4.29	0.03	0.47	1293.94	1.32	0.01	0.36	210.6	-2.46	0.04	0.05	-0.33	-0.04
2015/1/21	47.35	2.07	0.02	-0.42	1293.44	-0.04	0.01	-0.1	228.2	8.37	0.05	0.45	-0.42	0.17
2015/1/22	46.51	-1.77	0.05	-0.04	1301.73	0.64	0.01	0.32	232.7	1.99	0.04	0.04	-0.4	0.48
2015/1/23	45.33	-2.54	0.03	0.06	1294.55	-0.55	0.01	0.04	232.2	-0.23	0.04	0.11	0.16	-0.3
2015/1/26	45.09	-0.53	0.03	-0.09	1281.24	-1.03	0.01	-0.28	269.2	6.78	0.15	-0.2	-0.5	0.25
2015/1/27	45.78	1.53	0.03	-0.32	1292.35	0.87	0.01	0.28	263.3	-2.2	0.08	0.04	-0.18	0.08
2015/1/28	44.4	-3.01	0.02	0.5	1285.1	-0.56	0.01	-0.22	236.2	-10.29	0.09	-0.3	0.5	-0.41
2015/1/29	44.6	0.45	0.02	0.12	1257.25	-2.17	0.01	-0.36	234	-0.92	0.06	0.14	-0.47	0.47
2015/1/30	47.77	7.11	0.05	-0.42	1283.55	2.09	0.01	0.44	231.8	-0.92	0.05	-0.24	0.09	-0.28
2015/2/2	49.84	4.33	0.05	-0.26	1275.44	-0.63	0.01	0	238.9	6.02	0.06	0.34	-0.48	0.43
2015/2/3	51.62	3.57	0.06	-0.48	1260.2	-1.19	0.01	-0.35	227.4	-4.79	0.06	-0.35	-0.42	0.24
2015/2/4	48.7	-5.66	0.05	0.31	1270.05	0.78	0.01	0.36	226.6	-0.36	0.03	0.11	0.47	0.03
2015/2/5	50.78	4.27	0.06	-0.22	1264.7	-0.42	0.01	-0.03	216.5	-4.44	0.04	-0.36	-0.26	0.09
2015/2/6	52.2	2.8	0.03	-0.44	1233.72	-2.45	0.02	-0.38	223	2.97	0.03	0.2	-0.04	-0.12
2015/2/9	52.44	0.46	0.03	-0.35	1239.68	0.48	0.01	0.02	220.3	-1.49	0.03	-0.01	-0.18	0.46
2015/2/10	50.97	-2.8	0.03	0.42	1234	-0.46	0.01	-0.28	219.7	-0.3	0.03	0.18	-0.31	0.2
2015/2/11	49.37	-3.14	0.04	0.45	1219.16	-1.2	0.01	-0.46	218.8	-0.38	0.02	-0.26	-0.36	-0.37
2015/2/12	51.25	3.81	0.03	-0.39	1222.5	0.27	0.01	-0.14	221.8	1.35	0.02	0.29	-0.45	0.16
2015/2/13	52.53	2.5	0.03	-0.37	1229.7	0.59	0.01	0.09	236.2	6.48	0.05	0.24	-0.5	-0.02
2015/2/17	53.23	1.33	0.04	0.08	1209.4	-1.79	0.01	-0.31	243.2	3.13	0.04	0.24	-0.16	0.23
2015/2/18	50.54	-5.05	0.02	0.44	1212.99	0.3	0.01	0.5	235.2	-3.29	0.04	-0.25	-0.49	0.5
2015/2/19	51.7	2.3	0.04	-0.03	1207.45	-0.46	0.01	-0.39	241.9	2.86	0.02	0.26	-0.33	0.34
2015/2/23	49.41	-3.06	0.03	0.39	1201.92	-0.04	0.01	0.04	238.8	1.31	0.03	0.35	-0.43	-0.34
2015/2/24	49.11	-0.61	0.02	-0.05	1199.89	-0.17	0.01	0.15	238.9	0.03	0.01	0.21	-0.35	-0.02
2015/2/25	51.07	3.99	0.03	-0.24	1204.8	0.41	0.01	-0.08	237.3	-0.65	0.01	0.04	0.32	-0.36
2015/2/26	48.92	-4.21	0.04	0.44	1209.05	0.35	0.01	-0.2	236.5	-0.34	0.01	0.14	-0.15	-0.35
2015/2/27	49.41	1	0.02	-0.16	1213.15	0.34	0.01	0.06	253.5	7.16	0.05	0.27	-0.44	-0.47
2015/3/2	49.76	0.71	0.03	-0.18	1207.1	-0.5	0.01	-0.37	273.8	6.13	0.03	0.45	-0.33	0.44
2015/3/3	50.63	1.75	0.02	-0.25	1203.8	-0.27	0.01	-0.07	280.6	2.52	0.05	0.19	-0.08	-0.2
2015/3/4	51.64	1.99	0.03	-0.08	1199.85	-0.33	0.01	-0.36	271.9	-3.11	0.04	-0.18	-0.42	-0.31
2015/3/5	50.92	-1.39	0.02	0.06	1198.6	-0.1	0.01	-0.33	275.2	1.22	0.05	0.19	-0.27	-0.38
2015/3/6	49.81	-2.18	0.03	0.36	1167.21	-2.62	0.01	-0.41	272.6	-0.97	0.02	-0.1	0.12	-0.2
2015/3/9	50.03	0.44	0.02	-0.28	1167.3	0.01	0.01	-0.39	290	5.66	0.03	0.33	-0.17	0.16
2015/3/10	48.71	-2.64	0.02	0.37	1161.93	-0.46	0.01	-0.13	291.4	0.47	0.03	-0.24	0.25	-0.33
2015/3/11	48.4	-0.64	0.02	0.34	1154.8	-0.61	0.01	-0.12	295.6	1.45	0.02	0.26	0.14	0.33
2015/3/12	46.94	-3.02	0.02	0.33	1153.7	-0.1	0.01	-0.23	293.9	-0.59	0.01	0	-0.4	0.45
2015/3/13	44.98	-4.18	0.03	0.36	1159.48	0.5	0.01	0.21	287.2	-2.26	0.02	-0.38	-0.02	-0.03
2015/3/16	43.86	-2.49	0.03	0.41	1154.59	-0.42	0.01	-0.21	290.4	1.94	0.02	0.11	-0.03	0.48
2015/3/17	42.44	-3.24	0.02	0.3	1149.3	-0.46	0.01	-0.15	285.4	-1.73	0.02	-0.27	-0.5	0.28
2015/3/18	44.7	5.33	0.04	-0.35	1167.25	1.56	0.01	0.24	255.9	-10.32	0.07	-0.29	-0.3	0.25
2015/3/19	44.3	-0.89	0.03	0.44	1171.3	0.35	0.01	0.13	260.9	1.96	0.05	0.28	-0.3	0.17
2015/3/20	45.72	3.21	0.04	-0.29	1182.68	0.97	0.01	0.22	261.8	0.33	0.02	0.07	-0.02	0.37
2015/3/23	47.41	3.7	0.03	-0.03	1189.3	0.56	0.01	0.28	265.5	-1.16	0.03	0.03	0.31	0.5
2015/3/24	47.65	0.51	0.03	-0.08	1193.13	0.32	0.01	0.25	246.7	-7.06	0.05	-0.34	0.44	-0.23
2015/3/25	48.98	2.79	0.03	-0.21	1195.45	0.19	0.01	0.16	246.4	-0.14	0.04	0.31	0.45	-0.42
2015/3/26	50.97	4.06	0.05	-0.42	1204.38	0.75	0.01	-0.11	248	0.67	0.03	-0.1	-0.21	0.29
2015/3/27	48.34	-5.16	0.03	0.38	1199.3	-0.42	0.01	-0.04	247.2	-0.33	0.02	-0.02	0.04	0.36
2015/3/30	48.73	0.81	0.02	0.13	1186.2	-1.09	0.01	-0.28	246.8	1.95	0.03	0.34	0.13	0.25
2015/3/31	47.52	-2.48	0.01	0.5	1183.5	-0.23	0.01	-0.1	244.1	-1.07	0.02	-0.11	0.18	0.38
2015/4/1	49.61	4.4	0.04	-0.35	1204.1	1.74	0.01	0.33	246.2	0.86	0.02	0.31	-0.48	0.06
2015/4/2	49.52	-0.18	0.03	0.19	1202.59	-0.13	0.01	0.05	252.6	2.58	0.03	0.28	-0.18	0.42
2015/4/6	51.97	4.95	0.02	-0.5	1214.7	0.31	0.01	-0.42	255	-1.8	0.02	-0.21	-0.09	0.31
2015/4/7	53.27	2.5	0.04	-0.23	1208.6	-0.5	0	-0.36	253	-0.78	0.01	0.03	0.46	-0.38
2015/4/8	50.94	-4.37	0.03	0.48	1202.8	-0.48	0.01	-0.16	244.6	-3.32	0.03	-0.33	-0.27	0.28
2015/4/9	50.73	-0.41	0.02	-0.18	1195.01	-0.65	0	-0.3	243.3	-0.51	0.03	0.16	-0.5	-0.45
2015/4/10	51.79	2.09	0.02	-0.15	1208.05	1.09	0.01	0.33	234.7	-3.53	0.03	-0.23	-0.41	-0.07
2015/4/13	52	0.41	0.02	-0.29	1198.85	-0.76	0.01	-0.34	223.6	-5.2	0.04	-0.3	0.27	-0.46
2015/4/14	53.49	2.87	0.02	-0.39	1193.58	-0.44	0.01	0.02	218	-2.5	0.03	-0.14	-0.47	0.45
2015/4/15	55.96	4.62	0.03	-0.45	1202.05	0.71	0.01	0.29	223	2.28	0.02	0.41	-0.49	0.26
2015/4/16	56.55	1.05	0.03	-0.14	1197.65	-0.37	0.01	-0.32	228	2.25	0.02	0.27	-0.38	0.26
2015/4/17	56.12	-0.76	0.02	0.3	1204.65	0.58	0.01	0.18	222.6	-2.36	0.02	-0.27	-0.38	0.08
2015/4/20	56.66	0.96	0.03	0.06	1196.5	-0.68	0.01	-0.22	224.2	0.55	0.02	0.01	0.06	-0.43
2015/4/21	55.26	-2.47	0.02	0.24	1202.68	0.52	0.01	0.35	233.7	4.23	0.03	0.37	0.19	-0.38
2015/4/22	56.25	1.79	0.02	-0.08	1187.3	-1.28	0.01	-0.42	233.8	0.02	0.02	-0.2	-0.39	0.48
2015/4/23	57.47	2.17	0.03	-0.3	1194	0.56	0.01	0.19	235.4	0.69	0.01	0.3	-0.07	0.33
2015/4/24	57.45	-0.03	0.02	0.21	1179.38	-1.22	0.01	-0.31	231.1	-1.83	0.02	-0.23	-0.35	0.48
2015/4/27	56.68	-1.34	0.02	0.07	1202	1.92	0.01	0.31	229	4.69	0.08	-0.02	0.24	0.15
2015/4/28	56.96	0.49	0.02	-0.17	1212.1	0.84	0.01	0.29	225.8	-1.38	0.02	-0.02	-0.5	0.25
2015/4/29	58.6	2.88	0.03	-0.36	1204.8	-0.6	0.01	-0.24	225.4	-0.17	0.02	0.13	-0.05	-0.12
2015/4/30	59.74	1.95	0.01	-0.38	1184.37	-1.7	0.01	-0.27	235.8	4.59	0.04	0.23	0.24	-0.43
2015/5/1	59.24	-0.84	0.02	0.43	1178.5	-0.5	0.01	0.04	233.2	-1.09	0.02	-0.39	-0.48	0.47
2015/5/4	58.98	-0.44	0.01	0.16	1188.25	0.83	0.01	0.17	239	-0.43	0.02	-0.22	0.19	0.01
2015/5/5	60.67	2.87	0.02	-0.37	1193.33	0.43	0.01	0.02	235.8	-1.32	0.02	0.01	0.43	-0.1
2015/5/6	60.62	-0.08	0.02	-0.41	1191.8	-0.13	0.01	-0.14	230	-2.46	0.02	-0.3	0.01	-0.43
2015/5/7	58.98	-2.71	0.03	0.28	1184.8	-0.59	0.01	-0.1	237.7	3.35	0.03	0.28	-0.22	0.08
2015/5/8	59.45	0.8	0.02	0	1188.15	0.28	0.01	0.02	243.7	2.53	0.03	0.21	-0.28	-0.13
2015/5/11	59.3	-0.25	0.01	0.11	1184.2	-0.33	0.01	-0.13	241.8	0.77	0.01	0.08	0.5	-0.48
2015/5/12	61.17	3.15	0.02	-0.43	1193.5	0.79	0.01	0.28	241.6	-0.1	0.01	0.13	-0.41	0
2015/5/13	60.11	-1.73	0.02	0.16	1215.73	1.86	0.01	0.37	236.4	-2.15	0.03	-0.27	0.21	0.44
2015/5/14	59.7	-0.68	0.02	0	1221.52	0.48	0.01	0.12	236.9	0.22	0.02	0.16	-0.46	0.47
2015/5/15	59.84	0.23	0.02	0.31	1223.85	0.19	0.01	0.31	237.2	0.13	0.01	0.02	-0.46	-0.09
2015/5/18	59.7	-0.23	0.02	-0.07	1225.74	0.15	0.01	-0.12	232.6	-1.55	0.01	-0.3	-0.23	0.49
2015/5/19	57.26	-4.09	0.02	0.46	1207.51	-1.49	0.01	-0.4	232	-0.27	0.01	-0.28	0.02	0.45
2015/5/20	58.76	2.62	0.01	-0.27	1209.28	0.15	0.01	0.1	234	0.84	0.01	0.18	-0.1	-0.4
2015/5/21	60.67	3.25	0.02	-0.45	1206.45	-0.23	0.01	-0.09	235.4	0.61	0.01	0.1	-0.48	-0.01
2015/5/22	59.97	-1.15	0.02	0.4	1206.38	-0.01	0.01	-0.15	240.4	2.12	0.02	0.28	0.06	0.09
2015/5/26	58.33	-2.73	0.02	0.42	1187.3	-1.65	0.01	-0.45	237.8	0.18	0.01	0.15	0.06	-0.16
2015/5/27	57.59	-1.27	0.02	0.1	1188.15	0.07	0	0.02	237.3	-0.23	0.01	-0.03	-0.34	-0.35
2015/5/28	57.98	0.68	0.02	0.22	1188.45	0.03	0.01	0.12	237.3	0	0.01	0	-0.5	0.18
2015/5/29	60.3	4	0.03	-0.42	1190.5	0.17	0	0.01	237	-0.12	0.01	0.18	-0.07	-0.42
2015/6/1	60.21	-0.15	0.02	0.23	1189.15	-0.11	0.01	-0.27	223.1	-2.92	0.03	-0.31	-0.14	-0.05
2015/6/2	61.05	1.4	0.01	-0.45	1193.38	0.36	0.01	0.24	225.7	1.17	0.01	0.17	-0.05	0.2
2015/6/3	59.62	-2.34	0.02	0.3	1185.5	-0.66	0.01	-0.16	225.6	-0.07	0.01	-0.05	-0.18	0.25
2015/6/4	57.99	-2.73	0.02	0.33	1176.26	-0.78	0.01	-0.24	224.2	-0.61	0.01	-0.28	-0.02	-0.4
2015/6/5	58.92	1.6	0.03	-0.01	1172	-0.36	0.01	0.05	225.3	0.48	0.01	0.24	-0.5	-0.07
2015/6/8	58.31	-1.04	0.01	0.37	1173.95	0.17	0	0.03	228.6	2.28	0.02	0.31	0.25	-0.5
2015/6/9	60.53	3.81	0.02	-0.47	1176.7	0.23	0.01	-0.13	229.6	0.43	0.01	0.04	-0.5	0.12
2015/6/10	61.11	0.96	0.02	-0.41	1186.48	0.83	0.01	0.15	228.8	-0.34	0.01	-0.12	-0.32	0.06
2015/6/11	60.53	-0.95	0.01	0.2	1182.3	-0.35	0.01	0.01	229.9	0.48	0.01	0.17	-0.06	0.35
2015/6/12	59.97	-0.93	0.01	0.41	1180.8	-0.13	0	0	230.5	0.25	0.01	0.02	0.17	-0.13
2015/6/15	59.61	-0.6	0.01	0.44	1186.4	0.47	0.01	0.25	237	1.39	0.01	0.2	0.23	-0.05
2015/6/16	60.05	0.74	0.01	-0.31	1181.86	-0.38	0.01	-0.02	249.8	5.41	0.04	0.27	-0.5	0.31
2015/6/17	59.8	-0.42	0.03	-0.03	1185.45	0.3	0.01	0.24	247.4	-0.98	0.04	-0.33	-0.2	-0.26
2015/6/18	60.51	1.19	0.02	-0.18	1201.42	1.35	0.01	0.29	248.4	0.43	0.03	0.13	-0.06	0.27
2015/6/19	59.28	-2.03	0.01	0.46	1200.51	-0.08	0	-0.2	244.1	-1.73	0.02	-0.43	0.46	-0.4
2015/6/22	59.68	0.67	0.02	-0.13	1185.45	-1.25	0.01	-0.35	247.5	1.38	0.01	0.3	-0.2	-0.13
2015/6/23	61.11	2.4	0.02	-0.16	1178.44	-0.59	0.01	-0.33	243.8	-1.5	0.01	-0.22	-0.26	0.49
2015/6/24	60.22	-1.46	0.02	0.26	1175.2	-0.27	0.01	-0.07	240.6	-1.31	0.01	-0.22	0.45	-0.09
2015/6/25	59.65	-0.95	0.01	0.27	1173.33	-0.16	0	-0.25	242.6	0.83	0.01	0.27	0.38	0.31
2015/6/26	59.58	-0.12	0.01	0.25	1175.07	0.15	0.01	0.11	242.9	0.16	0.01	0.32	-0.2	0.26
2015/6/29	58.25	-2.23	0.01	0.15	1180.36	0.45	0.01	-0.02	257	3.25	0.02	0.45	0.32	-0.49
2015/6/30	59	1.29	0.02	-0.31	1172.6	-0.66	0.01	-0.08	264.1	2.78	0.03	0.15	-0.18	-0.47
2015/7/1	56.84	-3.66	0.02	0.5	1168.8	-0.32	0	-0.33	257.6	-2.46	0.02	-0.2	-0.23	-0.08
2015/7/2	56.5	-0.6	0.02	-0.25	1166.15	-0.23	0.01	0.25	254.9	-1.06	0.02	-0.28	0.17	-0.06
2015/7/6	52.68	-6.76	0.04	0.42	1170.15	0.19	0.01	0.08	269.1	-0.39	0.03	-0.26	-0.32	0.39
2015/7/7	52.91	0.44	0.04	0.26	1155.55	-1.25	0.01	-0.18	266.2	-1.07	0.02	-0.13	-0.45	0.45
2015/7/8	51.86	-1.98	0.02	0.47	1158.28	0.24	0.01	0.12	268.6	0.91	0.03	0.02	0.46	-0.33
2015/7/9	52.55	1.33	0.03	-0.33	1159.65	0.12	0.01	-0.19	269.1	0.19	0.02	0.06	0.47	0.24
2015/7/10	52.81	0.49	0.03	-0.23	1163.96	0.37	0	0.3	283.6	5.38	0.07	0.04	-0.35	0.39
2015/7/13	52.03	-1.48	0.03	-0.03	1158	-0.51	0.01	0.01	290.4	-6.47	0.07	-0.1	-0.45	-0.09
2015/7/14	53.37	2.58	0.03	-0.06	1155.53	-0.21	0	-0.14	287	-1.17	0.03	-0.35	-0.05	0.46
2015/7/15	51.62	-3.28	0.02	0.46	1149.65	-0.51	0.01	-0.06	283.4	-1.23	0.02	-0.48	-0.14	0
2015/7/16	50.98	-1.24	0.02	0.08	1145.15	-0.39	0	-0.15	276.6	-2.41	0.04	-0.31	-0.18	0.43
2015/7/17	50.8	-0.35	0.02	0.21	1134.1	-0.96	0.01	-0.31	279.6	1.1	0.02	0.38	-0.1	0.11
2015/7/20	49.88	-1.81	0.01	0.15	1096.95	-3.28	0.02	-0.31	277.7	1.65	0.02	0.33	0.32	0.19
2015/7/21	50.36	0.96	0.02	-0.36	1101.41	0.41	0.01	-0.16	275.1	-0.93	0.02	-0.37	-0.48	0
2015/7/22	49.19	-2.32	0.01	0.5	1093.45	-0.72	0.01	-0.13	276.5	0.5	0.01	0.29	-0.41	0.32
2015/7/23	48.81	-0.77	0.02	0.22	1090.8	-0.24	0.01	-0.3	275.5	-0.34	0.01	-0.21	0.17	-0.28
2015/7/24	47.97	-1.72	0.02	0.32	1099.1	0.76	0.02	0.37	288.4	4.66	0.03	0.41	-0.03	0.05
2015/7/27	47	-2.02	0.01	0.34	1094.42	-0.43	0.01	-0.18	293	0.42	0.03	0.23	-0.04	-0.29
2015/7/28	47.8	1.7	0.02	-0.3	1095.35	0.08	0	0.02	293.7	0.24	0.01	-0.1	-0.45	0.2
2015/7/29	48.89	2.28	0.03	-0.3	1096.69	0.12	0.01	0.06	288.4	-1.81	0.02	-0.31	-0.13	0.41
2015/7/30	48.45	-0.9	0.01	-0.02	1088.99	-0.7	0.01	-0.16	287	-0.47	0.01	-0.08	-0.47	0.33
2015/7/31	46.77	-3.47	0.02	0.42	1095.65	0.61	0.01	0.17	283.7	-1.15	0.02	-0.13	-0.13	-0.39
2015/8/3	45.31	-3.12	0.02	0.46	1086.5	-0.84	0.01	-0.45	281.6	0.08	0.02	-0.06	-0.3	-0.27
2015/8/4	45.98	1.48	0.01	-0.43	1087.45	0.09	0.01	-0.04	284.3	0.97	0.01	0.27	0.26	-0.33
2015/8/5	45.16	-1.78	0.03	0.11	1085.05	-0.22	0.01	-0.26	281.7	-0.91	0.01	-0.26	0.39	0.12
2015/8/6	44.83	-0.73	0.02	0.4	1089.41	0.4	0.01	0.04	278	-1.32	0.01	-0.23	0.27	-0.34
2015/8/7	43.79	-2.32	0.02	0.27	1094.2	0.44	0.01	0.16	277.9	-0.04	0.01	0.18	-0.42	-0.18
2015/8/10	44.8	2.31	0.02	-0.36	1104.51	0.94	0.01	0.26	263.3	-0.22	0.02	-0.04	-0.42	-0.1
2015/8/11	43.23	-3.5	0.04	0.3	1109.01	0.41	0.02	0.1	269	2.18	0.02	0.39	0.03	-0.37
2015/8/12	43.36	0.3	0.02	-0.06	1125.3	1.47	0.01	0.48	267.7	-0.51	0.02	0.01	-0.44	-0.37
2015/8/13	42.22	-2.63	0.02	0.29	1115.05	-0.91	0.01	-0.38	263.4	-1.58	0.02	-0.2	-0.16	-0.48
2015/8/14	42.16	-0.14	0.03	0.04	1114.11	-0.08	0.01	-0.26	265	0.6	0.02	0.19	-0.47	0.32
2015/8/17	41.86	-0.71	0.02	0	1117.66	0.32	0.01	-0.08	257.1	0	0.02	0.1	-0.49	0.45
2015/8/18	42.42	1.34	0.02	-0.19	1118.01	0.03	0.01	0.2	246.7	-4.05	0.02	-0.42	0.31	-0.16
2015/8/19	40.5	-4.53	0.02	0.38	1134.46	1.47	0.01	0.49	226	-8.4	0.09	-0.15	0.18	0.07
2015/8/20	41.14	1.58	0.02	-0.21	1153.16	1.65	0.01	0.44	234.7	3.83	0.03	0.24	0.47	-0.5
2015/8/21	40.35	-1.92	0.02	0.26	1161.05	0.68	0.01	0.11	232.4	-0.96	0.02	-0.17	0.45	-0.46
2015/8/24	38.13	-5.5	0.03	0.44	1155.05	-0.52	0.01	-0.11	211.4	-6.76	0.05	-0.33	0	-0.36
2015/8/25	39.58	3.8	0.02	-0.49	1140.65	-1.25	0.01	-0.24	220.5	4.29	0.1	0.3	0.3	-0.46
2015/8/26	38.89	-1.74	0.02	0.37	1125.55	-1.32	0.02	-0.23	225	2.02	0.04	0.02	-0.26	0.38
2015/8/27	42.81	10.08	0.03	-0.5	1125.71	0.01	0.01	0.15	222.7	-1	0.02	-0.39	-0.2	0.32
2015/8/28	45.4	6.05	0.05	-0.28	1133.96	0.73	0.01	0.09	231.6	4	0.04	0.29	-0.42	0.49
2015/8/31	48.16	6.08	0.08	-0.26	1134.5	0.05	0.01	0.29	229.5	0.47	0.02	0.2	0.16	-0.45
2015/9/1	44.17	-8.28	0.05	0.34	1140.11	0.49	0.01	-0.07	227.2	-1	0.02	-0.25	-0.12	-0.4
2015/9/2	46.06	4.28	0.05	-0.21	1134.05	-0.53	0.01	-0.34	228.6	0.64	0.02	0.1	-0.27	0.49
2015/9/3	46.67	1.32	0.04	-0.33	1125.25	-0.78	0.01	-0.23	226.2	-1.06	0.01	-0.31	0.26	-0.4
2015/9/4	45.7	-2.08	0.02	0.16	1123	-0.2	0.01	-0.05	230.3	1.79	0.01	0.35	0.06	-0.29
2015/9/8	45.75	0.11	0.04	0.24	1121.8	0.21	0.01	-0.1	243.2	1.53	0.02	0.06	-0.14	0.44
2015/9/9	44.09	-3.63	0.02	0.29	1106.1	-1.4	0.01	-0.31	237.4	-2.4	0.02	-0.38	0.39	-0.44
2015/9/10	45.7	3.65	0.04	-0.2	1111.55	0.49	0.01	0.17	238.1	0.28	0.02	0.1	-0.27	0.19
2015/9/11	44.78	-2.01	0.02	0.4	1107.9	-0.33	0.01	0.12	239.9	0.76	0.01	0.19	-0.48	0.44
2015/9/14	44.16	-1.38	0.02	0.36	1108.8	0.08	0	0.24	229.9	-0.12	0.02	0.09	-0.14	-0.46
2015/9/15	45.16	2.26	0.02	-0.36	1105.4	-0.31	0	-0.14	229.5	-0.17	0.04	-0.4	-0.25	0.23
2015/9/16	47.18	4.47	0.03	-0.37	1119.55	1.28	0.01	0.25	228.6	-0.41	0.02	0.1	-0.36	0.03
2015/9/17	46.86	-0.68	0.02	0.08	1131.4	1.06	0.01	0.39	232.7	1.8	0.02	0.16	0.1	-0.39
2015/9/18	44.77	-4.46	0.03	0.45	1139.4	0.71	0.01	0.33	232.2	-0.22	0.01	-0.11	-0.07	-0.11
2015/9/21	45.57	1.79	0.03	-0.36	1133.3	-0.54	0.01	-0.17	226.3	-2.06	0.02	-0.3	-0.46	0.3
2015/9/22	45.83	0.57	0.02	0.48	1124.8	-0.75	0.01	-0.27	230	1.63	0.03	0.15	-0.45	0.23
2015/9/23	44.62	-2.64	0.03	0.28	1130.4	0.5	0.01	0.18	229.9	-0.05	0.01	-0.12	-0.02	0.13
2015/9/24	45.1	1.08	0.02	0.12	1154.01	2.09	0.01	0.4	233.8	1.68	0.02	0.18	-0.02	-0.38
2015/9/25	45.44	0.75	0.02	-0.37	1146.24	-0.67	0.01	0.02	235	0.54	0.01	-0.03	0.31	-0.02
2015/9/28	44.45	-2.18	0.01	0.4	1132.05	-1.24	0.01	-0.3	238.9	2.74	0.02	0.31	0.29	-0.48
2015/9/29	44.86	0.92	0.02	-0.36	1127.46	-0.41	0.01	-0.21	236.7	-0.9	0.02	-0.16	-0.06	-0.22
2015/9/30	45.41	1.23	0.02	-0.29	1115	-1.11	0.01	-0.31	235.9	-0.33	0.01	-0.06	-0.02	0.4
2015/10/1	45.05	-0.79	0.04	-0.2	1113.55	-0.13	0.01	-0.2	237.1	0.47	0.01	0.1	-0.5	-0.32
2015/10/2	45.66	1.35	0.03	0.09	1138.14	2.21	0.02	0.4	236.7	-0.14	0.01	-0.02	-0.36	0.5
2015/10/5	46.25	1.29	0.03	-0.24	1135.75	-0.21	0.01	-0.01	240.1	0.76	0.01	0.4	-0.19	0.25
2015/10/6	49.05	6.05	0.03	-0.36	1147.11	1	0.01	0.23	246.1	2.49	0.02	0.32	-0.11	-0.22
2015/10/7	48.13	-1.88	0.03	0.15	1145.4	-0.15	0.01	-0.21	243	-1.28	0.01	-0.25	-0.45	0.28
2015/10/8	49.65	3.16	0.03	-0.35	1138.96	-0.56	0.01	-0.36	242.6	-0.16	0.01	-0.19	-0.1	0.26
2015/10/9	49.53	-0.24	0.02	-0.2	1157.53	1.63	0.01	0.38	244	0.6	0.01	0.32	-0.35	0.01
2015/10/12	47.44	-4.22	0.04	0.3	1164	0.56	0.01	0.13	245.4	-0.93	0.01	-0.26	-0.49	0.23
2015/10/13	46.6	-1.77	0.03	0.01	1168.8	0.41	0.01	0.49	248.8	1.4	0.02	0.2	0.48	-0.38
2015/10/14	46.3	-0.64	0.01	0.23	1185.19	1.4	0.01	0.3	252.3	1.43	0.02	0.09	-0.01	-0.43
2015/10/15	46.95	1.4	0.03	0.09	1183.11	-0.18	0.01	-0.04	254.4	0.84	0.01	0.07	-0.49	0.5
2015/10/16	47.27	0.68	0.02	0.03	1177.2	-0.5	0.01	-0.21	262.9	3.31	0.03	0.17	-0.5	0.47
2015/10/19	46.08	-2.52	0.02	0.37	1170.45	-0.57	0.01	-0.27	263.8	0.82	0.02	0.14	-0.39	0.37
2015/10/20	45.55	-1.15	0.02	0.29	1176.11	0.48	0.01	0.16	269.8	2.25	0.02	0.26	0.14	0.43
2015/10/21	45.2	-0.77	0.02	0.34	1167.1	-0.77	0.01	-0.3	267.1	-0.98	0.02	-0.09	0.5	-0.39
2015/10/22	45.42	0.49	0.02	-0.19	1166.05	-0.09	0.01	-0.16	274.4	2.74	0.03	0.14	-0.5	-0.16
2015/10/23	44.72	-1.54	0.02	0.3	1164.26	-0.15	0.01	-0.25	276.9	0.91	0.02	0.06	0.15	0.34
2015/10/26	43.77	-2.12	0.01	0.35	1163.2	-0.09	0	-0.38	285.1	-0.94	0.02	0.19	0.31	0.44
2015/10/27	43.42	-0.8	0.02	0.4	1166.95	0.32	0	0.26	294.7	3.34	0.02	0.22	0.04	-0.3
2015/10/28	46.19	6.38	0.03	-0.38	1156.1	-0.93	0.02	-0.38	303.5	3.01	0.03	0.2	0.02	0.49
2015/10/29	45.72	-1.02	0.02	0.06	1145.91	-0.88	0.01	-0.43	313.6	3.32	0.04	0.23	-0.25	0.42
2015/10/30	46.42	1.53	0.02	-0.33	1142.38	-0.31	0.01	-0.24	327.1	4.3	0.05	0.18	0.27	0.4
2015/11/2	46.08	-0.73	0.02	0.24	1133.75	-0.76	0	-0.4	359.3	11.25	0.07	0.36	-0.24	0.45
2015/11/3	47.7	3.52	0.03	-0.44	1117.6	-1.42	0.01	-0.37	396.5	10.36	0.1	0.17	0.29	-0.26
2015/11/4	46.54	-2.43	0.03	0.24	1107.44	-0.91	0.01	-0.44	400.9	1.11	0.21	-0.24	0.31	-0.37
2015/11/5	45.32	-2.62	0.01	0.45	1103.95	-0.32	0.01	-0.36	382.7	-4.54	0.14	-0.3	-0.46	-0.36
2015/11/6	44.55	-1.7	0.02	0.34	1088.64	-1.39	0.01	-0.37	369.8	-3.37	0.09	-0.06	-0.49	-0.38
2015/11/9	44.1	-1.01	0.02	0.09	1092.1	0.32	0	0	380.2	2.33	0.05	0.3	0.21	-0.47
2015/11/10	43.65	-1.02	0.02	-0.05	1089.91	-0.2	0.01	-0.03	336.7	-11.45	0.09	-0.27	-0.47	0.45
2015/11/11	42.99	-1.51	0.02	0.18	1086.14	-0.35	0.01	-0.28	304.7	-9.5	0.09	-0.25	0.42	0.27
2015/11/12	41.61	-3.21	0.02	0.34	1085.05	-0.1	0.01	0.2	333.9	9.56	0.07	0.2	0.43	-0.07
2015/11/13	40.75	-2.07	0.03	0.2	1083.64	-0.13	0.01	-0.06	333.8	-0.02	0.04	0.05	0.26	0.16
2015/11/16	42.04	3.17	0.03	-0.11	1082.85	-0.07	0.01	-0.41	330.2	4.02	0.03	0.4	-0.22	0.48
2015/11/17	41.06	-2.33	0.02	0.45	1070.37	-1.15	0.01	-0.25	333.9	1.12	0.03	-0.11	0.23	0.13
2015/11/18	40.59	-1.14	0.02	0.24	1071.14	0.07	0.01	0.24	335.9	0.6	0.02	0.31	-0.48	0.22
2015/11/19	40.53	-0.15	0.02	0.22	1082.4	1.05	0.01	0.26	325	-3.26	0.02	-0.37	-0.06	0.09
2015/11/20	40.39	-0.35	0.04	0.28	1078.1	-0.4	0.01	-0.3	321.1	-1.19	0.04	0.16	-0.5	-0.2
2015/11/23	42.03	4.06	0.04	-0.04	1069.34	-0.81	0	-0.27	322.1	-0.2	0.01	-0.07	-0.32	0.18
2015/11/24	42.64	1.45	0.03	-0.39	1075.49	0.58	0.01	0.05	318.4	-1.17	0.02	-0.13	-0.24	0.28
2015/11/25	43.2	1.31	0.02	0.13	1071.39	-0.38	0.01	-0.22	327.5	2.88	0.03	0.33	-0.33	-0.4
2015/11/27	41.76	-3.33	0.02	0.47	1058.81	-1.25	0.01	-0.22	359.5	1.63	0.04	0.27	-0.5	0.44
2015/11/30	41.69	-0.17	0.02	-0.25	1064.42	0.53	0.01	0.22	378	1.92	0.02	0.19	0.08	-0.07
2015/12/1	41.66	-0.07	0.02	0.03	1069.49	0.48	0.01	0.04	361.8	-4.28	0.04	-0.18	-0.48	0.33
2015/12/2	40.1	-3.74	0.03	0.37	1053.69	-1.48	0.01	-0.35	360	-0.5	0.03	0.29	0.17	-0.15
2015/12/3	41.28	2.94	0.02	-0.45	1062.57	0.84	0.01	0.33	360.3	0.09	0.03	-0.2	0.14	-0.38
2015/12/4	40.15	-2.74	0.04	0.21	1086.99	2.3	0.01	0.43	361.7	0.38	0.02	0.26	-0.46	0.48
2015/12/7	37.64	-6.25	0.03	0.48	1070.39	-1.53	0.01	-0.48	394.3	0.23	0.03	0.24	-0.34	-0.32
2015/12/8	37.84	0.53	0.04	0.04	1074.69	0.4	0.01	0.13	410.7	4.16	0.03	0.48	0.1	0.26
2015/12/9	37.23	-1.61	0.04	-0.03	1073.21	-0.14	0.01	-0.27	416	1.3	0.04	0.1	0.38	-0.41
2015/12/10	36.56	-1.8	0.02	0.27	1071.54	-0.16	0	-0.23	415.5	-0.12	0.02	0.05	0.26	0.03
2015/12/11	35.36	-3.28	0.02	0.38	1074.89	0.31	0.01	0.21	449.8	8.26	0.04	0.41	0.3	-0.38
2015/12/14	36.25	2.52	0.04	-0.1	1062.9	-1.12	0.01	-0.49	442	1.68	0.03	0.14	-0.26	0.45
2015/12/15	36.74	1.35	0.03	-0.34	1060.74	-0.2	0.01	-0.38	462.6	4.67	0.02	0.43	0.08	0.28
2015/12/16	35.72	-2.78	0.03	0.23	1072.94	1.15	0.01	0.19	454	-1.87	0.04	0.1	-0.26	0.37
2015/12/17	34.72	-2.8	0.01	0.47	1051.74	-1.98	0.01	-0.34	455.5	0.34	0.02	0.24	0.46	-0.17
2015/12/18	34.49	-0.66	0.02	-0.05	1066.19	1.37	0.01	0.27	463.2	1.68	0.02	0.27	-0.07	0.26
2015/12/21	34.74	0.72	0.02	0.18	1078.44	1.15	0.01	0.31	437.6	-0.95	0.03	0.13	-0.5	0.1
2015/12/22	36.45	4.92	0.01	-0.34	1072.36	-0.56	0	-0.44	437	-0.13	0.02	-0.13	-0.5	-0.18
2015/12/23	37.89	3.95	0.02	-0.39	1070.35	-0.19	0	-0.22	442.4	1.24	0.02	0.27	-0.24	0.17
2015/12/24	38.11	0.58	0.02	0.03	1075.88	0.52	0	0.25	453	2.38	0.03	0.1	0.4	0.15
2015/12/28	36.69	-3.73	0.02	0.44	1069.05	-0.63	0.01	-0.25	421.8	-0.15	0.02	-0.13	-0.48	0.4
2015/12/29	37.36	1.83	0.02	-0.47	1068.99	-0.01	0.01	-0.3	431.9	2.41	0.02	0.38	0.03	0
2015/12/30	36.8	-1.5	0.02	0.46	1061.45	-0.71	0.01	-0.36	427.1	-1.1	0.02	-0.06	0.36	-0.39
2015/12/31	37.11	0.84	0.03	-0.12	1061.3	-0.01	0	0.05	430	0.66	0.03	0.31	-0.26	-0.45
2016/1/4	36.89	-0.59	0.04	0.12	1074.7	1.32	0.01	0.09	433.3	0.61	0.01	0.2	-0.49	0.03
2016/1/5	36.12	-2.09	0.02	0.35	1077.66	0.28	0.01	0.02	431.2	-0.49	0.01	-0.14	-0.45	0.11
2016/1/6	34.04	-5.76	0.04	0.42	1094.45	1.56	0.01	0.45	430.8	-0.09	0.01	0.32	-0.12	0.14
2016/1/7	33.27	-2.26	0.04	0.43	1109.25	1.35	0.01	0.45	457	6.09	0.03	0.48	0.25	-0.27
2016/1/8	32.91	-1.08	0.04	-0.12	1104.24	-0.45	0.01	0.06	452.9	-0.91	0.02	-0.11	0.48	-0.42
2016/1/11	31.12	-5.44	0.04	0.38	1094.26	-0.9	0.01	-0.48	447.7	0.34	0.01	0.13	-0.37	-0.2
2016/1/12	30.57	-1.77	0.05	0.02	1087.05	-0.66	0.01	-0.28	445	-0.6	0.01	-0.14	-0.22	0.41
2016/1/13	30.55	-0.07	0.04	-0.23	1093.49	0.59	0.01	0.36	432.2	-2.89	0.03	0.01	0.31	-0.43
2016/1/14	31.22	2.19	0.03	-0.29	1078	-1.42	0.01	-0.22	429.1	-0.71	0.01	-0.19	-0.23	0.08
2016/1/15	29.71	-4.84	0.04	0.5	1089.1	1.03	0.01	0.1	372.3	-13.25	0.08	-0.38	-0.42	0.07
2016/1/19	28.38	-4.48	0.04	-0.01	1087.12	-0.16	0.01	-0.15	379.5	-1.29	0.02	-0.17	-0.15	-0.35
2016/1/20	26.55	-6.45	0.05	0.4	1101.02	1.28	0.01	0.12	414.6	9.26	0.07	0.29	-0.32	0.15
2016/1/21	29.85	12.43	0.05	-0.29	1101.6	0.05	0.01	0.23	410.2	-1.05	0.03	-0.18	-0.01	-0.06
2016/1/22	32.25	8.04	0.04	-0.39	1098.3	-0.3	0.01	-0.02	382.6	-6.73	0.05	-0.29	-0.45	0.25
2016/1/25	29.8	-7.6	0.05	0.27	1108.05	0.89	0	0.41	392.8	-2.33	0.03	-0.15	0.42	-0.46
2016/1/26	30.52	2.42	0.07	-0.32	1120.57	1.13	0.01	0.33	389.8	-0.76	0.02	-0.31	-0.4	-0.33
2016/1/27	32.17	5.41	0.05	-0.35	1125.59	0.45	0.01	0.3	395	1.34	0.01	0.2	-0.1	-0.21
2016/1/28	33.75	4.91	0.06	-0.35	1115.14	-0.93	0.01	-0.27	379.7	-3.88	0.02	-0.34	-0.23	-0.29
2016/1/29	33.75	0	0.04	0.1	1118.04	0.26	0.01	0.45	380.3	0.16	0.04	0.25	-0.19	0.34
2016/2/1	31.33	-7.17	0.04	0.38	1128.85	0.97	0.01	0.41	372.2	0.63	0.03	-0.02	-0.41	-0.08
2016/2/2	29.66	-5.33	0.03	0.42	1129.12	0.02	0.01	0.31	373.9	0.47	0.01	-0.02	0.18	0.2
2016/2/3	32.72	10.32	0.05	-0.4	1142.93	1.22	0.01	0.36	368	-1.58	0.02	-0.31	-0.46	-0.02
2016/2/4	31.66	-3.24	0.04	0.07	1155.74	1.12	0.01	0.4	390.6	6.15	0.02	0.45	-0.18	0.19
2016/2/5	30.99	-2.12	0.04	0.05	1173.69	1.55	0.02	0.46	386.5	-1.07	0.01	-0.2	0.17	-0.37
2016/2/8	30.16	-2.68	0.04	0.27	1191.14	1.49	0.02	0.23	372.6	-1.4	0.01	-0.44	-0.3	-0.08
2016/2/9	28.3	-6.17	0.06	0.35	1188.85	-0.19	0.01	-0.26	375.3	0.72	0.01	0.13	-0.26	0.42
2016/2/10	27.3	-3.53	0.04	0.07	1197.49	0.73	0.01	0.48	381.9	1.75	0.02	0.19	0.35	-0.21
2016/2/11	27.22	-0.29	0.04	0.4	1246.89	4.13	0.03	0.28	379.5	-0.64	0.02	0.14	-0.15	0.02
2016/2/12	29.12	6.98	0.06	-0.37	1238.05	-0.71	0.01	-0.15	384	1.21	0.01	0.16	-0.32	0.43
2016/2/16	29.12	0	0.07	-0.37	1200.35	-0.79	0.01	-0.14	406.4	1.33	0.02	0.21	-0.14	-0.04
2016/2/17	31.43	7.93	0.04	-0.35	1209.14	0.73	0.01	0.24	417.1	2.64	0.02	0.23	-0.29	0.4
2016/2/18	30.7	-2.32	0.03	0.14	1232.35	1.92	0.02	0.31	421.4	1.02	0.02	0.12	-0.22	0.29
2016/2/19	29.87	-2.7	0.03	0.42	1228.19	-0.34	0.01	0.06	420	-0.34	0.01	-0.04	-0.5	0.42
2016/2/22	31.48	5.39	0.05	-0.41	1208.74	-1.58	0.01	-0.22	437.8	-0.02	0.01	0.23	-0.23	0.18
2016/2/23	31.4	-0.25	0.03	0.42	1227.46	1.55	0.01	0.5	419.9	-4.09	0.04	-0.29	0.39	-0.24
2016/2/24	32.21	2.58	0.04	-0.11	1229.35	0.15	0.02	-0.26	422.7	0.67	0.02	0.33	-0.32	0.14
2016/2/25	33.07	2.67	0.05	-0.04	1234.64	0.43	0.01	0.11	423.5	0.18	0.02	0.12	-0.5	0.41
2016/2/26	32.79	-0.85	0.04	-0.3	1222.6	-0.98	0.02	-0.11	427.3	0.91	0.01	0.46	0.31	-0.41
2016/2/29	33.91	3.42	0.03	-0.26	1238.14	1.27	0.01	0.36	436.2	0.86	0.02	0.06	0.39	-0.48
2016/3/1	33.85	-0.18	0.03	-0.12	1232.26	-0.47	0.01	-0.28	434	-0.5	0.02	0.02	-0.48	0.37
2016/3/2	34.74	2.63	0.03	-0.29	1240.3	0.65	0.01	0.3	425.4	-2	0.02	-0.38	-0.31	0.13
2016/3/3	34.69	-0.14	0.02	-0.02	1263.69	1.89	0.01	0.38	419.6	-1.36	0.02	-0.07	-0.19	-0.06
2016/3/4	36.31	4.67	0.03	-0.37	1259.44	-0.34	0.02	-0.19	409.5	-2.4	0.02	-0.36	0.12	-0.4
2016/3/7	37.97	4.57	0.02	-0.45	1267.39	0.63	0.01	0.14	414.9	2.19	0.02	0.38	-0.09	0.26
2016/3/8	36.36	-4.24	0.03	0.3	1261.1	-0.5	0.01	-0.44	411.9	-0.72	0.01	-0.08	0.29	-0.2
2016/3/9	38.2	5.06	0.03	-0.45	1252.94	-0.65	0.01	-0.07	412.8	0.21	0.01	0.15	-0.46	0.27
2016/3/10	38.02	-0.47	0.02	0.26	1271.44	1.48	0.02	0.44	415.8	0.74	0.01	0.26	-0.11	-0.2
2016/3/11	38.48	1.21	0.02	-0.44	1248.44	-1.81	0.02	-0.5	419.1	0.79	0.01	0.05	-0.28	0.4
2016/3/14	37.36	-2.91	0.04	0.22	1235.28	-1.05	0.02	-0.31	414.3	0.46	0.01	0.13	-0.27	-0.1
2016/3/15	36.77	-1.58	0.03	0.48	1232.38	-0.23	0.01	0.05	415.1	0.2	0.01	0.05	-0.5	0.07
2016/3/16	38.55	4.84	0.02	-0.43	1263.08	2.49	0.01	0.46	415.9	0.19	0.01	0.2	-0.43	0.28
2016/3/17	40.34	4.64	0.02	-0.43	1257.9	-0.41	0.01	-0.31	418.2	0.54	0.01	0.17	-0.1	0.24
2016/3/18	40.53	0.47	0.03	0.04	1255.3	-0.21	0.01	-0.13	408.2	-2.39	0.02	-0.15	-0.06	0.35
2016/3/21	39.91	-1.53	0.03	-0.23	1243.74	-0.92	0.01	-0.31	411.1	-0.1	0.01	0.16	-0.5	0.05
2016/3/22	41.24	3.33	0.02	0.23	1248.38	0.37	0.01	-0.16	416.2	1.24	0.01	0.26	-0.08	0.2
2016/3/23	39.77	-3.56	0.02	0.4	1220.17	-2.26	0.01	-0.36	417	0.19	0.01	0.02	0.37	-0.43
2016/3/24	39.52	-0.63	0.03	0.47	1216.99	-0.26	0.01	-0.15	414.7	-0.54	0.01	-0.13	-0.48	-0.08
2016/3/28	39.33	-0.48	0.02	0.04	1221.05	0.38	0.01	0.37	422.2	-0.56	0.01	-0.06	-0.2	0.22
2016/3/29	38.49	-2.14	0.03	0.4	1242.55	1.76	0.01	0.46	415	-1.71	0.03	-0.02	-0.49	0.47
2016/3/30	38.29	-0.52	0.03	-0.28	1224.85	-1.42	0.01	-0.42	412.4	-0.62	0.01	0.01	0.1	-0.11
2016/3/31	38.12	-0.44	0.03	0	1232.7	0.64	0.01	0.02	415.7	0.78	0.01	0.24	0.08	0.06
2016/4/1	36.7	-3.73	0.03	0.28	1222.49	-0.83	0.01	0.01	415.6	0	0.01	0.18	-0.46	0.5
2016/4/4	35.48	-3.32	0.03	0.16	1215.4	-0.58	0	-0.42	419.3	0.06	0.01	0.24	0.29	-0.04
2016/4/5	36.57	3.07	0.02	-0.31	1231.14	1.3	0.01	0.23	422.1	0.65	0.01	0.22	0.12	-0.07
2016/4/6	37.73	3.17	0.02	-0.43	1222.35	-0.71	0.01	-0.16	421.3	-0.19	0.01	0.05	-0.45	0.36
2016/4/7	37.48	-0.66	0.03	0.16	1240.69	1.5	0.01	0.35	420.1	-0.27	0.01	0.04	0.21	-0.03
2016/4/8	39.67	5.84	0.03	-0.47	1240.39	-0.02	0.01	0.29	417.7	-0.58	0.01	-0.23	-0.02	-0.04
2016/4/11	40.35	1.71	0.02	-0.19	1257.95	1.42	0.01	0.44	421.4	0.28	0.01	0.27	0.5	-0.37
2016/4/12	41.66	3.25	0.03	-0.38	1255.94	-0.16	0.01	-0.1	424.7	0.79	0.01	0.17	-0.49	0.42
2016/4/13	41.55	-0.26	0.02	-0.17	1243.14	-1.02	0.01	-0.33	423.5	-0.3	0.01	-0.1	-0.24	0.01
2016/4/14	41.45	-0.24	0.02	0.03	1227.39	-1.27	0.01	-0.33	424	0.13	0.01	0.11	-0.04	0.35
2016/4/15	40.41	-2.51	0.03	0.33	1234.05	0.54	0.01	0.3	428.7	1.1	0.01	0.37	-0.43	0.43
2016/4/18	40.05	-0.89	0.04	-0.07	1231.55	-0.2	0.01	-0.38	427.7	0.34	0.01	0.2	-0.43	0.43
2016/4/19	41.26	3.02	0.03	-0.26	1250.5	1.54	0.01	0.27	434.9	1.69	0.01	0.37	-0.21	0.1
2016/4/20	42.63	3.32	0.04	-0.19	1244.05	-0.52	0.01	-0.41	441.2	1.43	0.01	0.34	0.28	-0.25
2016/4/21	43.43	1.88	0.02	0.14	1248.85	0.39	0.02	-0.28	449.3	1.85	0.01	0.37	0.31	-0.48
2016/4/22	43.72	0.67	0.02	-0.27	1232.3	-1.33	0.01	-0.31	445.3	-0.9	0.01	-0.09	-0.43	0.11
2016/4/25	42.98	-1.69	0.02	0.3	1237.9	0.45	0.01	0.14	461.7	0.91	0.02	0.19	-0.26	0.25
2016/4/26	44.67	3.93	0.03	-0.3	1243.44	0.45	0.01	0.37	466	0.92	0.01	0.2	-0.11	0.25
2016/4/27	45.32	1.46	0.03	-0.03	1246.1	0.21	0.01	0.01	447	-4.08	0.03	-0.4	-0.31	0.46
2016/4/28	45.87	1.21	0.02	-0.2	1266.48	1.64	0.01	0.39	448.5	0.33	0.03	0.4	0.33	-0.45
2016/4/29	46	0.28	0.02	-0.07	1293.74	2.15	0.01	0.41	455	1.45	0.01	0.38	-0.14	0.44
2016/5/2	44.92	-2.35	0.02	0.34	1291.6	-0.17	0.01	-0.25	444.2	-1.78	0.02	-0.21	-0.4	0.1
2016/5/3	43.86	-2.36	0.03	0.28	1286	-0.43	0.01	-0.32	450.3	1.37	0.01	0.38	-0.04	-0.03
2016/5/4	44.05	0.43	0.03	-0.12	1279.49	-0.51	0.01	-0.06	445.8	-0.99	0.01	-0.26	-0.05	0.15
2016/5/5	44.47	0.95	0.03	-0.46	1278.05	-0.11	0.01	0.01	448.1	0.51	0.01	0.27	0.06	-0.21
2016/5/6	44.61	0.31	0.03	0.04	1288.7	0.83	0.01	0.16	459.6	2.56	0.02	0.38	-0.49	0.39
2016/5/9	43.26	-3.03	0.03	0.15	1263.85	-1.93	0.01	-0.4	460.4	0.56	0.01	0.07	-0.17	0.27
2016/5/10	44.55	2.98	0.02	-0.38	1266.4	0.2	0.01	0.24	449.4	-2.41	0.02	-0.33	-0.4	0.43
2016/5/11	46.01	3.28	0.03	-0.23	1277.69	0.89	0.01	0.4	452.5	0.7	0.01	-0.05	0.5	-0.44
2016/5/12	46.43	0.91	0.02	-0.22	1263.49	-1.11	0.01	-0.5	454.4	0.43	0.01	0.37	-0.19	-0.37
2016/5/13	46.35	-0.17	0.01	0.38	1273.6	0.8	0.01	0.27	455.4	0.22	0.01	0.18	0.21	-0.23
2016/5/16	47.89	3.32	0.02	-0.43	1273.86	0.02	0.01	-0.35	454.9	-0.71	0.01	-0.03	-0.26	-0.2
2016/5/17	48.56	1.4	0.02	-0.2	1280	0.48	0.01	0.31	453.3	-0.36	0.01	-0.15	0.16	-0.38
2016/5/18	47.98	-1.19	0.02	0.15	1258.3	-1.7	0.01	-0.38	454.2	0.21	0.01	-0.07	0.18	0.14
2016/5/19	48.49	1.06	0.02	0.24	1255.1	-0.25	0.01	0.1	442.7	-2.55	0.02	-0.39	-0.46	0.34
2016/5/20	47.47	-2.1	0.01	0.07	1252.3	-0.22	0.01	-0.18	442.1	-0.12	0.02	0.04	-0.42	0.17
2016/5/23	48.11	1.35	0.02	0.45	1249.24	-0.24	0.01	-0.05	443.7	0.93	0.01	0.31	-0.11	0.14
2016/5/24	49.14	2.14	0.02	-0.23	1227	-1.78	0.01	-0.48	446.1	0.55	0.01	0.19	-0.46	0.49
2016/5/25	49.7	1.14	0.01	-0.09	1224.18	-0.23	0.01	0.02	449.8	0.82	0.01	0.26	-0.12	-0.31
2016/5/26	49.37	-0.66	0.01	-0.02	1220.15	-0.33	0.01	-0.4	453.3	0.78	0.01	0.35	-0.5	-0.24
2016/5/27	49.55	0.36	0.01	0.18	1212.4	-0.64	0.01	-0.16	474	4.58	0.03	0.3	-0.39	0.5
2016/5/31	48.87	-1.37	0.02	0.07	1215.24	0.8	0.01	0.21	528.9	-0.63	0.04	-0.03	-0.02	0.44
2016/6/1	48.92	0.1	0.02	0.22	1213.35	-0.16	0.01	-0.04	537.4	1.6	0.03	0.27	-0.48	-0.47
2016/6/2	49.02	0.2	0.02	0.12	1210.95	-0.2	0	-0.38	537.1	-0.06	0.01	0.1	-0.49	-0.09
2016/6/3	48.85	-0.35	0.02	0.16	1244.49	2.77	0.01	0.49	567	5.57	0.04	0.33	-0.18	-0.43
2016/6/6	49.73	1.8	0.01	-0.36	1245.24	0.06	0	0.1	583.6	1.51	0.02	0.29	-0.23	0.31
2016/6/7	50.42	1.39	0.01	-0.26	1243.85	-0.11	0.01	0.26	575.6	-1.37	0.06	0.17	0.5	0.34
2016/6/8	51.5	2.14	0.01	-0.43	1262.14	1.47	0.01	0.4	580.5	0.86	0.02	0.37	0.17	0.15
2016/6/9	50.44	-2.06	0.02	0.35	1269.15	0.56	0.01	0.3	574.7	-1	0.01	-0.03	0.26	0.3
2016/6/10	48.92	-3.01	0.02	0.37	1274.2	0.4	0.01	0.21	577.9	0.56	0.01	0.33	0.38	-0.03
2016/6/13	48.57	-0.72	0.02	0.12	1284.05	0.77	0.01	0.27	700.1	5.03	0.06	0.22	0.49	-0.26
2016/6/14	47.88	-1.42	0.01	0.3	1285.85	0.14	0.01	0.19	685.1	-2.13	0.05	0.14	-0.38	-0.38
2016/6/15	47.46	-0.88	0.02	-0.07	1291.49	0.44	0.01	0.2	690.8	0.82	0.03	0.33	0.33	-0.34
2016/6/16	46.01	-3.06	0.02	0.34	1279.14	-0.96	0.02	-0.49	761.2	10.2	0.05	0.4	-0.46	0.25
2016/6/17	48.22	4.8	0.02	-0.44	1298.6	1.52	0.01	0.44	743.9	-2.27	0.06	0.09	0.03	-0.47
2016/6/20	49.3	2.24	0.01	-0.38	1290.15	-0.65	0.01	0.35	734	-3.56	0.04	-0.15	0.41	-0.37
2016/6/21	48.85	-0.91	0.02	0.34	1268.44	-1.68	0.01	-0.37	667.4	-9.07	0.09	-0.11	0.27	-0.12
2016/6/22	48.98	0.27	0.03	0.35	1266.31	-0.17	0.01	0.01	590.6	-11.51	0.07	-0.46	0.49	0.12
2016/6/23	50.18	2.45	0.01	-0.5	1255.65	-0.84	0.01	-0.49	620.8	5.13	0.11	0.4	-0.5	0.5
2016/6/24	47.61	-5.12	0.04	0.46	1315.98	4.8	0.05	0.1	656.9	5.81	0.07	0.07	0.43	-0.31
2016/6/27	46.62	-2.08	0.03	0.43	1324.8	0.67	0.01	-0.11	644.7	3.08	0.03	0.34	-0.26	-0.27
2016/6/28	48.08	3.13	0.02	-0.48	1312.51	-0.93	0.01	-0.17	644.9	0.04	0.03	-0.08	-0.5	0.39
2016/6/29	49.53	3.02	0.02	-0.46	1318.89	0.49	0.01	-0.05	636.5	-1.29	0.03	0.11	-0.41	0.38
2016/6/30	48.38	-2.32	0.01	0.45	1322.18	0.25	0.01	0.33	670	5.26	0.03	0.43	-0.3	0.5
2016/7/1	49.26	1.82	0.02	-0.16	1342.3	1.52	0.01	0.4	674.6	0.68	0.02	0.06	-0.37	-0.16
2016/7/5	46.85	-4.89	0.03	0.42	1356.14	0.4	0.01	0.42	663.7	-1.7	0.02	-0.21	-0.42	0.27
2016/7/6	47.87	2.18	0.03	-0.05	1363.89	0.57	0.01	-0.1	672.7	1.36	0.01	0.15	-0.5	0.33
2016/7/7	45.2	-5.58	0.04	0.39	1360.6	-0.24	0.01	0	635.3	-5.57	0.07	-0.07	-0.24	0.21
2016/7/8	45.16	-0.09	0.02	-0.16	1366.8	0.46	0.02	0.43	662.8	4.33	0.02	0.48	-0.49	0.44
2016/7/11	44.54	-1.37	0.02	-0.02	1355.25	-0.85	0.01	-0.33	646.7	-0.06	0.02	-0.12	0.31	0.08
2016/7/12	46.62	4.67	0.03	-0.47	1331.65	-1.74	0.01	-0.45	670.6	3.69	0.02	0.41	0.18	0.17
2016/7/13	45.11	-3.24	0.03	0.44	1342.85	0.84	0.01	0.35	661.2	-1.4	0.01	-0.18	-0.36	0
2016/7/14	45.49	0.84	0.01	-0.28	1335.1	-0.58	0.01	0.05	657.3	-0.59	0.02	0.21	0.05	-0.16
2016/7/15	46.26	1.69	0.02	-0.13	1337.85	0.21	0.01	0.44	664.2	1.06	0.01	0.2	-0.08	-0.22
2016/7/18	45.22	-2.25	0.01	0.48	1328.79	-0.68	0.01	-0.08	670.4	-0.88	0.02	-0.13	-0.36	-0.41
2016/7/19	44.47	-1.66	0.01	0.11	1332.13	0.25	0	0.17	671.1	0.11	0.01	0.28	-0.47	0.5
2016/7/20	44.94	1.06	0.02	0.08	1315.95	-1.21	0.01	-0.35	664.4	-1	0.01	-0.12	0.15	0.06
2016/7/21	44.53	-0.91	0.02	0.21	1331.09	1.15	0.01	0.36	664.6	0.03	0.01	0.28	0.27	0.01
2016/7/22	44.27	-0.58	0.02	0.2	1322.38	-0.65	0.01	-0.31	651.1	-2.03	0.02	-0.27	-0.45	0.43
2016/7/25	43.05	-2.76	0.02	0.39	1315.56	-0.52	0.01	-0.23	654	-0.8	0.01	-0.25	-0.14	0.41
2016/7/26	42.65	-0.93	0.02	0.19	1320.32	0.36	0.01	0.08	654.4	0.06	0.02	0.26	-0.14	0.4
2016/7/27	41.89	-1.78	0.02	0.14	1339.86	1.48	0.01	0.4	654.5	0.02	0.01	0.15	-0.23	0.05
2016/7/28	41.11	-1.86	0.02	0.25	1335.79	-0.3	0.01	-0.23	654.1	-0.06	0.01	-0.04	-0.19	0.35
2016/7/29	41.38	0.66	0.02	0	1350.91	1.13	0.01	0.32	655.4	0.2	0.01	0.19	-0.41	0.35
2016/8/1	40.05	-3.21	0.03	0.24	1353.21	0.17	0	0.28	607	-2.39	0.02	-0.36	0.02	-0.07
2016/8/2	39.72	-0.82	0.03	-0.01	1363.68	0.77	0.01	0.3	513.4	-15.42	0.15	-0.21	0.04	-0.29
2016/8/3	41.19	3.7	0.03	-0.25	1357.9	-0.42	0.01	-0.21	566.4	10.32	0.05	0.39	-0.39	0.33
2016/8/4	41.78	1.43	0.03	-0.06	1361.2	0.24	0.01	0.24	576.2	1.73	0.03	0.16	0.03	-0.15
2016/8/5	41.98	0.48	0.02	0.25	1335.8	-1.87	0.01	-0.47	574.7	-0.27	0.02	0.13	-0.31	0.38
2016/8/8	42.87	2.12	0.02	-0.39	1335.38	-0.03	0	0.14	589.2	-0.27	0.01	-0.07	-0.26	-0.38
2016/8/9	42.73	-0.33	0.02	-0.16	1340.75	0.4	0.01	0.31	585.3	-0.68	0.01	-0.08	0.21	0.03
2016/8/10	41.48	-2.93	0.03	0.17	1346.67	0.44	0.01	-0.13	590.9	0.97	0.02	0.01	0.1	-0.13
2016/8/11	43.41	4.65	0.04	-0.36	1338.87	-0.58	0.01	-0.34	587.8	-0.52	0.02	-0.33	-0.09	0.22
2016/8/12	44.73	3.04	0.02	-0.4	1336.19	-0.2	0.01	-0.4	587.1	-0.12	0.01	0.05	-0.13	0.4
2016/8/15	45.68	2.12	0.02	-0.27	1339.36	0.24	0	-0.09	567	-0.37	0.02	-0.01	-0.11	0.49
2016/8/16	46.39	1.55	0.02	-0.32	1346.08	0.5	0.01	-0.15	580.2	2.34	0.02	0.34	0.35	0.07
2016/8/17	46.9	1.1	0.02	-0.02	1348.66	0.19	0.01	0.26	572.3	-1.35	0.01	-0.21	-0.47	0.28
2016/8/18	48.34	3.07	0.02	-0.35	1352.34	0.27	0.01	0.1	573.4	0.18	0.01	-0.2	-0.49	0.32
2016/8/19	48.48	0.29	0.01	-0.02	1341.78	-0.78	0.01	-0.25	574.6	0.2	0.01	0.22	-0.49	0.33
2016/8/22	47.05	-2.95	0.02	0.5	1339.02	-0.21	0.01	0.22	587.5	1.17	0.02	0.2	-0.19	0.37
2016/8/23	47.57	1.11	0.03	-0.04	1338.1	-0.07	0.01	-0.25	583.6	-0.67	0.01	-0.06	0.42	-0.1
2016/8/24	46.78	-1.66	0.02	0.39	1323.75	-1.07	0.01	-0.5	579.7	-0.67	0.01	-0.12	0.17	0.32
2016/8/25	47.38	1.28	0.01	-0.14	1321.7	-0.15	0.01	-0.11	578	-0.29	0.01	0.23	-0.08	0.4
2016/8/26	47.3	-0.17	0.02	-0.22	1321.33	-0.03	0.01	-0.39	579.4	0.24	0.01	0.02	0.04	-0.2
2016/8/29	46.95	-0.74	0.01	0.4	1323.41	0.16	0.01	0.3	574.2	-0.13	0.01	-0.11	-0.47	0.38
2016/8/30	46.27	-1.45	0.02	0.09	1311.15	-0.93	0.01	-0.38	577.3	0.54	0.01	0.15	-0.03	0.09
2016/8/31	44.84	-3.09	0.02	0.41	1308.95	-0.17	0.01	-0.18	573.9	-0.6	0.01	-0.17	-0.17	0.26
2016/9/1	43.51	-2.97	0.03	0.39	1313.79	0.37	0.01	0.38	572	-0.33	0.15	-0.48	-0.2	-0.34
2016/9/2	44.24	1.68	0.02	-0.24	1325.01	0.85	0.01	0.29	575.3	0.58	0.01	0.22	-0.46	0.09
2016/9/6	44.88	1.45	0.04	-0.39	1349.88	1.72	0.01	0.42	610.4	0.77	0.01	0.31	-0.34	-0.12
2016/9/7	46.14	2.81	0.02	-0.31	1345.24	-0.34	0.01	-0.26	613.2	0.45	0.01	0.18	-0.25	0.5
2016/9/8	47.31	2.54	0.03	-0.32	1338.35	-0.51	0.01	-0.3	625.6	2.02	0.02	0.29	0.41	-0.34
2016/9/9	45.72	-3.36	0.02	0.5	1328.15	-0.76	0	-0.46	623.2	-0.39	0.01	0.07	0.49	-0.49
2016/9/12	46.05	0.72	0.03	-0.02	1327.63	-0.04	0.01	0.19	608	0.39	0.01	0.16	-0.43	0.44
2016/9/13	44.97	-2.35	0.01	0.46	1319.05	-0.65	0.01	-0.3	608.6	0.1	0.01	0.02	0.14	-0.22
2016/9/14	43.62	-3	0.02	0.33	1322.97	0.3	0.01	0.18	609.5	0.15	0.01	0.03	0.5	-0.36
2016/9/15	43.72	0.23	0.02	-0.09	1314.25	-0.66	0.01	-0.24	608.1	-0.23	0.01	0.04	-0.26	0.37
2016/9/16	43.14	-1.33	0.01	0.46	1310.43	-0.29	0.01	-0.18	607.8	-0.05	0.01	0	-0.45	-0.12
2016/9/19	43.25	0.25	0.02	-0.43	1313.39	0.23	0	-0.04	609.8	-0.14	0.01	0.02	0.18	-0.12
2016/9/20	43.44	0.44	0.02	-0.11	1315.1	0.13	0	-0.05	609.2	-0.1	0.01	0.11	0.38	0.13
2016/9/21	45.63	5.04	0.01	-0.5	1336.85	1.65	0.01	0.49	597.2	-1.98	0.02	-0.18	-0.38	0.49
2016/9/22	46.09	1.01	0.01	-0.41	1337.3	0.03	0.01	-0.05	595.6	-0.26	0.01	-0.1	-0.34	-0.09
2016/9/23	44.61	-3.21	0.03	0.29	1337.61	0.02	0	0.04	602.9	1.22	0.01	0.42	0.05	-0.39
2016/9/26	45.64	2.31	0.02	-0.39	1337.97	0.03	0.01	0.05	606.5	0.84	0.01	0.31	0.41	-0.43
2016/9/27	44.92	-1.58	0.03	0.3	1327.36	-0.79	0.01	-0.33	605.5	-0.18	0.01	0.02	-0.43	-0.04
2016/9/28	47.17	5.01	0.04	-0.3	1321.41	-0.45	0	-0.14	604.7	-0.13	0	-0.01	-0.39	0.04
2016/9/29	47.73	1.19	0.02	-0.15	1320.27	-0.09	0.01	-0.07	604.7	0	0.01	0.02	0.03	-0.39
2016/9/30	48.05	0.67	0.02	0.07	1315.96	-0.33	0.01	-0.3	608.1	0.57	0.01	0.39	-0.22	0.04
2016/10/3	48.66	1.27	0.02	-0.28	1311.96	-0.3	0	-0.27	611.6	0.15	0.01	0.16	-0.35	-0.17
2016/10/4	49.2	1.11	0.01	-0.11	1268.3	-3.33	0.01	-0.47	609	-0.43	0.01	-0.1	-0.07	-0.28
2016/10/5	49.69	1	0.01	-0.32	1266.7	-0.13	0.01	-0.2	611.8	0.47	0.01	0.17	-0.2	-0.37
2016/10/6	50.59	1.81	0.01	-0.26	1254.74	-0.94	0.01	-0.27	611	-0.14	0	0.1	-0.46	0.36
2016/10/7	49.62	-1.92	0.01	0.39	1256.97	0.18	0.01	0.14	616	0.83	0.01	0.17	0.15	-0.16
2016/10/10	51.14	3.06	0.03	-0.33	1259.74	0.22	0	-0.14	617.3	0.25	0.01	0.25	-0.42	-0.36
2016/10/11	50.84	-0.59	0.02	0.12	1253.25	-0.52	0	-0.44	640.5	3.75	0.02	0.43	0.1	0.01
2016/10/12	50.03	-1.59	0.01	0.24	1255.33	0.17	0	0.06	636	-0.7	0.01	-0.13	0.1	0.35
2016/10/13	50.52	0.98	0.02	0.02	1258.12	0.22	0	0.02	635.6	-0.06	0.01	-0.04	-0.2	0.33
2016/10/14	50.33	-0.38	0.02	0.04	1250.55	-0.6	0.01	-0.25	637.9	0.37	0.01	0.23	0.2	-0.02
2016/10/17	50.06	-0.54	0.02	0.18	1255.7	0.41	0	0.23	637.4	-0.43	0.01	-0.11	-0.42	-0.16
2016/10/18	50.75	1.38	0.01	-0.23	1262.84	0.57	0.01	0.26	635.3	-0.32	0.01	-0.06	-0.2	-0.33
2016/10/19	51.72	1.91	0.02	-0.43	1269.4	0.52	0.01	0.17	629.1	-0.99	0.01	-0.12	-0.2	0.26
2016/10/20	50.43	-2.49	0.01	0.36	1266	-0.27	0	-0.35	628.3	-0.11	0.01	0.03	-0.49	-0.47
2016/10/21	50.95	1.03	0.01	0.04	1266.75	0.06	0	0.27	630.5	0.34	0.01	0.01	-0.44	0.45
2016/10/24	50.46	-0.96	0.02	0.4	1264.44	-0.18	0.01	-0.18	650.5	-0.39	0.01	0.06	-0.06	-0.35
2016/10/25	49.33	-2.24	0.02	0.23	1274.35	0.78	0.01	0.31	651	0.08	0.02	-0.28	0.15	0.01
2016/10/26	49.19	-0.28	0.02	-0.14	1266.99	-0.58	0.01	-0.3	674.7	3.64	0.02	0.36	0.01	-0.21
2016/10/27	49.61	0.85	0.01	-0.29	1268.3	0.1	0	-0.13	682.3	1.13	0.01	0.14	0.46	-0.47
2016/10/28	48.66	-1.91	0.02	0.36	1276.3	0.63	0.01	0.13	686.2	0.58	0.01	0.28	0.07	-0.43
2016/10/31	46.72	-3.99	0.02	0.27	1277.38	0.08	0	0.24	698.7	0.2	0.03	0.16	0.09	0.23
2016/11/1	46.39	-0.71	0.02	-0.01	1288.15	0.84	0.01	0.26	726.8	4.02	0.03	0.31	0.02	-0.35
2016/11/2	45.49	-1.94	0.02	0.41	1297.39	0.72	0.01	-0.02	733.5	0.93	0.02	0.37	0.1	-0.45
2016/11/3	44.65	-1.85	0.02	0.23	1303.75	0.49	0.01	0.35	684.9	-6.63	0.06	-0.3	0.37	-0.37
2016/11/4	44.14	-1.14	0.02	0.32	1304.25	0.04	0.01	0.27	702.1	2.51	0.02	0.32	0.37	-0.35
2016/11/7	44.95	1.84	0.01	-0.12	1281.41	-1.75	0.01	-0.3	705.4	-0.64	0.01	0.03	-0.28	0.26
2016/11/8	44.83	-0.27	0.02	0.07	1275.64	-0.45	0.01	-0.35	710.9	0.78	0.01	0.23	-0.03	-0.02
2016/11/9	45.34	1.14	0.05	0.11	1278	0.19	0.04	-0.37	721.4	1.48	0.03	-0.08	-0.49	0.45
2016/11/10	44.32	-2.25	0.02	0.26	1259.76	-1.43	0.02	-0.31	714.6	-0.95	0.01	-0.04	-0.01	-0.36
2016/11/11	43.16	-2.62	0.02	0.32	1225.68	-2.71	0.02	-0.37	715	0.06	0.01	-0.09	-0.49	-0.47
2016/11/14	43.71	1.27	0.03	0.12	1220.26	-0.44	0.01	-0.06	704.6	0.37	0.01	0.21	-0.42	-0.47
2016/11/15	45.77	4.71	0.03	-0.41	1228.08	0.64	0.01	0.22	711.1	0.93	0.02	0.19	-0.45	0.02
2016/11/16	45.36	-0.9	0.02	0.03	1225.3	-0.23	0.01	-0.19	740.3	4.1	0.03	0.35	-0.29	-0.11
2016/11/17	44.94	-0.93	0.03	-0.21	1216.39	-0.73	0.01	-0.25	737.5	-0.37	0.02	-0.16	-0.08	0.41
2016/11/18	45.5	1.25	0.02	-0.19	1208.69	-0.63	0.01	-0.16	747	1.28	0.02	0.28	-0.5	0.05
2016/11/21	47.49	4.37	0.02	-0.47	1214.05	0.44	0.01	0.18	736.2	1.05	0.02	0.04	-0.3	0.09
2016/11/22	47.87	0.8	0.03	0.09	1212.24	-0.15	0.01	-0.11	749.3	1.79	0.02	0.3	-0.17	-0.25
2016/11/23	47.94	0.15	0.02	0.01	1187.77	-2.02	0.02	-0.31	741.1	-1.1	0.02	0	-0.21	0.48
2016/11/25	45.96	-4.13	0.02	0.38	1183.63	-0.03	0.01	0.03	740.4	0.69	0.01	0.43	-0.43	0.21
2016/11/28	46.92	2.09	0.03	-0.39	1193.44	0.83	0.01	0.22	733.3	0.53	0.01	0.04	0.04	-0.38
2016/11/29	45.27	-3.52	0.02	0.46	1188.46	-0.42	0.01	0.03	732.6	-0.1	0.01	0.02	-0.2	-0.31
2016/11/30	49	8.24	0.05	-0.5	1173.11	-1.29	0.01	-0.4	742.5	1.36	0.01	0.3	0.42	-0.48
2016/12/1	50.87	3.82	0.03	-0.47	1171.3	-0.15	0.01	0.15	752.6	1.37	0.01	0.3	0.11	-0.27
2016/12/2	51.67	1.57	0.02	0.04	1176.92	0.48	0.01	0.41	770.9	2.43	0.02	0.2	0.33	0.48
2016/12/5	50.96	-1.37	0.02	-0.14	1170.26	-0.57	0.02	-0.07	754.3	-1.57	0.02	-0.14	-0.5	0.32
2016/12/6	50.91	-0.1	0.02	0.02	1169.74	-0.04	0.01	-0.14	758.2	0.51	0.01	0.13	-0.17	-0.19
2016/12/7	49.85	-2.08	0.02	0.31	1174	0.36	0.01	0.08	765.6	0.97	0.01	0.27	0.48	0.45
2016/12/8	50.93	2.17	0.01	-0.3	1170.55	-0.29	0.01	-0.33	768.5	0.38	0.01	0.1	0.14	0.22
2016/12/9	51.48	1.08	0.01	-0.43	1157.87	-1.08	0.01	-0.39	770.5	0.26	0.01	0.15	-0.42	0.19
2016/12/12	52.42	1.83	0.03	-0.33	1162.21	0.37	0.01	0.25	778.5	1.38	0.01	0.29	0.3	-0.28
2016/12/13	52.45	0.06	0.01	-0.36	1158.35	-0.33	0.01	-0.15	778.7	0.03	0.02	-0.02	-0.15	-0.31
2016/12/14	50.78	-3.18	0.02	0.34	1144.25	-1.22	0.01	-0.31	776.5	-0.29	0.01	0.06	0.28	-0.32
2016/12/15	51.06	0.55	0.02	0.05	1128.43	-1.38	0.01	-0.23	775.2	-0.17	0.01	-0.21	-0.08	0.01
2016/12/16	52.03	1.9	0.02	-0.12	1134.09	0.5	0.01	0.01	782	0.88	0.01	0.32	-0.44	-0.46
2016/12/19	52.03	0	0.01	0.13	1139.05	0.44	0	0.07	789.8	0.1	0.01	-0.03	-0.45	-0.06
2016/12/20	52.23	0.38	0.01	-0.19	1132.2	-0.6	0.01	-0.05	799.1	1.18	0.01	0.43	-0.31	0.34
2016/12/21	52.5	0.52	0.01	0.34	1131.8	-0.04	0.01	-0.19	829.2	3.77	0.02	0.39	0.11	-0.45
2016/12/22	52.64	0.27	0.01	-0.09	1128.69	-0.27	0	-0.31	860.2	3.73	0.03	0.18	0.05	-0.13
2016/12/23	53.24	1.14	0.01	-0.09	1133.49	0.43	0	0.17	917.2	6.63	0.03	0.45	-0.3	0.08
2016/12/27	53.85	1.15	0.01	-0.26	1139.35	0.48	0.01	-0.07	925.8	3.05	0.03	0.23	-0.19	-0.12
2016/12/28	53.66	-0.35	0.01	-0.04	1142.45	0.27	0	0.21	972.2	5.01	0.02	0.45	0.42	-0.26
2016/12/29	53.86	0.37	0.01	-0.22	1158.32	1.39	0.01	0.43	971.1	-0.11	0.02	0.16	0.05	0.19
2016/12/30	53.89	0.06	0.01	0.17	1151.85	-0.56	0.01	-0.33	959	-1.24	0.03	0.21	0.11	-0.08
2017/1/3	52.48	-2.62	0.04	0.17	1158.91	0.73	0.01	0.24	1033.3	1.6	0.02	0.42	-0.5	-0.28
2017/1/4	53.35	1.66	0.01	-0.23	1163.8	0.42	0.01	0.13	1135.4	9.88	0.06	0.4	-0.31	0.31
2017/1/5	53.76	0.77	0.02	-0.05	1180.48	1.43	0.01	0.3	989.3	-12.86	0.17	-0.08	-0.11	0.41
2017/1/6	53.69	-0.13	0.01	-0.09	1172.81	-0.65	0.01	-0.28	886.2	-10.43	0.11	-0.31	-0.05	0.26
2017/1/9	51.77	-3.58	0.01	0.46	1181.27	0.72	0.01	0.17	899.8	-0.12	0.03	0.23	-0.34	-0.4
2017/1/10	50.77	-1.93	0.02	0.17	1187.74	0.55	0.01	0.24	904.4	0.51	0.02	0.17	-0.13	-0.22
2017/1/11	52.39	3.19	0.02	-0.47	1191.85	0.35	0.01	0.18	785.4	-13.15	0.11	-0.3	-0.45	0.44
2017/1/12	53.05	1.26	0.02	-0.32	1195.66	0.32	0.01	-0.21	810.1	3.14	0.08	0.3	-0.33	0.3
2017/1/13	52.53	-0.98	0.01	0.37	1197.66	0.17	0.01	0.23	824.8	1.82	0.06	0.34	-0.07	0.24
2017/1/17	52.53	0	0.02	-0.19	1216.54	1.11	0.01	0.37	899.7	8.74	0.04	0.42	-0.42	-0.49
2017/1/18	51.44	-2.08	0.02	0.36	1203.64	-1.06	0.01	-0.39	872	-3.07	0.05	-0.12	0.21	0.42
2017/1/19	51.47	0.06	0.01	-0.05	1205.14	0.12	0.01	0.34	895.2	2.66	0.02	0.21	0.05	-0.47
2017/1/20	52.48	1.96	0.02	-0.45	1209.96	0.4	0.01	0.18	892.9	-0.26	0.02	0.12	-0.49	0.11
2017/1/23	52.84	0.69	0.02	0.39	1217.48	0.62	0	0.3	921.5	0.29	0.01	0.12	-0.33	0.39
2017/1/24	52.92	0.15	0.01	-0.29	1208.81	-0.71	0.01	-0.3	893.8	-3.01	0.02	-0.37	-0.46	0.06
2017/1/25	52.94	0.04	0.01	-0.07	1200.31	-0.7	0.01	-0.06	894.4	0.07	0.02	-0.01	0.06	-0.09
2017/1/26	53.73	1.49	0.01	-0.37	1188.57	-0.98	0.01	-0.26	915.6	2.36	0.01	0.36	-0.43	0.45
2017/1/27	53.17	-1.04	0.02	0.27	1191.6	0.25	0.01	0.46	918	0.27	0.01	0.19	0.04	-0.32
2017/1/30	52.6	-1.07	0.01	0.2	1195.35	0.31	0.01	0.11	920.7	0.68	0.01	0.35	-0.07	0.46
2017/1/31	52.8	0.38	0.02	-0.23	1210.63	1.28	0.01	0.28	965.5	4.86	0.02	0.46	-0.33	-0.24
2017/2/1	53.55	1.42	0.01	-0.41	1209.49	-0.09	0.01	0.23	982.4	1.75	0.02	0.34	0.38	0.08
2017/2/2	53.7	0.28	0.01	-0.28	1215.93	0.53	0.01	-0.05	1004	2.19	0.02	0.36	-0.14	0.19
2017/2/3	53.84	0.26	0.01	-0.16	1219.88	0.32	0.01	0.39	1013	0.9	0.02	0.19	-0.28	-0.05
2017/2/6	53.12	-1.34	0.01	0.24	1235.59	1.29	0.01	0.49	1024.7	0.84	0.01	0.2	-0.13	0.26
2017/2/7	51.69	-2.69	0.01	0.44	1233.72	-0.15	0	0.25	1049.6	2.43	0.02	0.37	-0.12	-0.37
2017/2/8	52.39	1.35	0.02	-0.21	1241.99	0.67	0.01	0.29	1055.5	0.56	0.03	0.22	-0.05	0.03
2017/2/9	53.16	1.47	0.01	-0.5	1230.89	-0.89	0.01	-0.45	979	-7.25	0.09	-0.13	-0.32	-0.45
2017/2/10	53.84	1.28	0.01	-0.3	1234.12	0.26	0.01	0.32	997.6	1.91	0.04	0.36	0.25	-0.09
2017/2/13	52.88	-1.78	0.01	0.37	1225.44	-0.7	0.01	-0.04	995.4	-0.12	0.02	0.12	-0.5	0.4
2017/2/14	53.03	0.28	0.01	-0.44	1228.61	0.26	0.01	0.02	1008.3	1.3	0.02	0.3	-0.48	-0.12
2017/2/15	53.01	-0.04	0.01	-0.15	1232.94	0.35	0.01	0.46	1008.2	-0.01	0.01	0.26	0.47	0.23
2017/2/16	53.43	0.79	0.01	-0.14	1239.14	0.5	0.01	0.17	1031.9	2.35	0.02	0.24	-0.44	-0.17
2017/2/17	53.38	-0.09	0.01	0.42	1235.29	-0.31	0	-0.42	1049.4	1.69	0.02	0.25	-0.37	0.37
2017/2/21	54.06	1.27	0.02	-0.4	1235.97	-0.19	0.01	0.28	1119	3.85	0.02	0.42	-0.38	-0.06
2017/2/22	53.88	-0.33	0.02	0.23	1237.69	0.14	0.01	0.17	1120.5	0.13	0.02	0.19	-0.02	0.08
2017/2/23	54.39	0.95	0.01	-0.47	1249.41	0.95	0.01	0.39	1171.9	4.59	0.03	0.36	-0.32	0.35
2017/2/24	54	-0.72	0.01	0.25	1256.94	0.6	0.01	0.23	1176.5	0.39	0.07	0.2	-0.4	0.39
2017/2/27	54.03	0.06	0.01	-0.37	1252.76	-0.33	0.01	-0.33	1188.8	1.47	0.02	0.28	0.42	0.3
2017/2/28	53.99	-0.07	0.01	0.32	1248.59	-0.33	0.01	-0.4	1189.3	0.04	0.02	-0.08	0.45	-0.1
2017/3/1	53.67	-0.59	0.01	-0.1	1248.94	0.03	0.01	0.38	1222.7	2.81	0.04	0.47	0.45	0.08
2017/3/2	52.59	-2.01	0.01	0.41	1235.3	-1.09	0.01	-0.28	1255.5	2.68	0.04	0.08	-0.15	-0.31
2017/3/3	53.2	1.16	0.01	-0.46	1234.3	-0.08	0.01	0.36	1283.3	2.22	0.02	0.3	-0.48	0.14
2017/3/6	53.18	-0.04	0.01	0.04	1225.96	-0.68	0.01	-0.4	1277	0.46	0.01	0.32	-0.23	-0.24
2017/3/7	52.77	-0.77	0.01	-0.08	1215.67	-0.84	0.01	-0.35	1232.7	-3.47	0.07	0.14	0.26	0.46
2017/3/8	50.19	-4.89	0.02	0.45	1207.58	-0.67	0.01	-0.38	1147	-6.95	0.04	-0.4	0.5	-0.47
2017/3/9	49.62	-1.14	0.03	0.22	1200.83	-0.56	0	-0.33	1191.3	3.87	0.04	0.3	0.34	0.02
2017/3/10	48.38	-2.5	0.02	0.22	1204.55	0.31	0.01	0.34	1112.4	-6.63	0.21	-0.14	-0.18	0.34
2017/3/13	48.44	0.12	0.01	0.21	1204.05	-0.04	0.01	-0.33	1238.2	1.07	0.02	0.32	-0.44	0.1
2017/3/14	48.48	0.08	0.03	0.3	1199.08	-0.41	0.01	-0.36	1243.1	0.4	0.02	0.17	0.31	0.29
2017/3/15	48.98	1.03	0.01	0.19	1219.4	1.69	0.01	0.37	1253.4	0.83	0.01	0.33	0.12	-0.29
2017/3/16	48.8	-0.37	0.02	-0.03	1226.78	0.61	0.01	0.07	1172.9	-6.43	0.07	-0.12	-0.37	-0.4
2017/3/17	48.68	-0.25	0.01	-0.18	1229.15	0.19	0	0.05	1071.7	-8.63	0.04	-0.43	0.33	-0.24
2017/3/20	48.2	-0.99	0.01	0.46	1233.9	0.39	0	0.15	1047.5	2.44	0.03	0.31	-0.05	0.16
2017/3/21	47.34	-1.78	0.02	-0.03	1245	0.9	0.01	0.35	1121.3	7.04	0.03	0.45	0.3	-0.38
2017/3/22	48.12	1.65	0.02	0.38	1249.35	0.35	0	0.19	1044.7	-6.83	0.07	-0.12	0.2	-0.05
2017/3/23	47.67	-0.94	0.01	0.13	1245.3	-0.32	0.01	-0.27	1035	-0.93	0.03	-0.18	0.45	0.01
2017/3/24	48.13	0.96	0.01	-0.3	1244.17	-0.09	0.01	-0.2	939.7	-9.21	0.05	-0.39	-0.13	0
2017/3/27	47.84	-0.6	0.02	0.37	1254.3	0.81	0.01	-0.02	1045.1	7.81	0.04	0.46	-0.49	-0.01
2017/3/28	48.45	1.28	0.01	-0.4	1251.63	-0.21	0.01	-0.12	1044.4	-0.07	0.04	0.05	-0.36	-0.12
2017/3/29	49.6	2.37	0.01	-0.43	1252.45	0.07	0	0.16	1041.9	-0.24	0.03	0.17	0.08	-0.08
2017/3/30	50.36	1.53	0.01	-0.23	1243.3	-0.73	0	-0.44	1037.9	-0.38	0.02	0.03	0.31	0.24
2017/3/31	50.79	0.85	0.01	-0.06	1249.13	0.47	0.01	0.32	1079.1	3.97	0.03	0.33	0.34	0.05
2017/4/3	50.24	-1.08	0.01	0.3	1253.35	0.34	0	0.41	1147.6	4.57	0.03	0.33	-0.42	-0.28
2017/4/4	51.1	1.71	0.02	-0.25	1256.22	0.23	0	-0.26	1141.8	-0.5	0.02	0	-0.43	0
2017/4/5	50.84	-0.51	0.02	-0.11	1255.3	-0.07	0.01	0.32	1129.9	-1.04	0.02	0.09	0.5	0.04
2017/4/6	51.74	1.77	0.01	-0.47	1251.8	-0.28	0	-0.3	1188.7	5.21	0.03	0.32	-0.05	0.37
2017/4/7	52.33	1.14	0.02	-0.36	1254.05	0.18	0.01	-0.34	1190.5	0.15	0.02	0.12	0.03	0.18
2017/4/10	53.15	1.57	0.01	-0.48	1254.73	0.05	0.01	0.21	1206.7	0.2	0.01	0.09	0.45	-0.16
2017/4/11	53.41	0.49	0.01	0.07	1274.44	1.57	0.01	0.45	1220.7	1.16	0.02	0.24	0.03	0.49
2017/4/12	52.84	-1.07	0.01	0.16	1286.6	0.95	0.01	0.45	1212.5	-0.67	0.01	-0.22	0.2	0.14
2017/4/13	52.93	0.17	0.01	-0.45	1287.74	0.09	0	0.32	1176.2	-3	0.04	-0.12	0.29	-0.21
2017/4/17	52.73	-0.38	0.01	0.14	1284.8	-0.07	0.01	-0.28	1194	1.46	0.02	0.2	-0.46	0.49
2017/4/18	52.33	-0.76	0.01	0.37	1289.64	0.38	0.01	0.27	1206.1	1.01	0.01	0.16	-0.39	-0.13
2017/4/19	50.62	-3.27	0.02	0.39	1279.66	-0.77	0.01	-0.29	1215.2	0.76	0.01	0.38	0.37	0.09
2017/4/20	50.27	-0.69	0.01	0.07	1281.85	0.17	0	0.22	1238.1	1.88	0.02	0.26	-0.17	0.12
2017/4/21	49.63	-1.27	0.02	0.37	1284.5	0.21	0.01	0.09	1249.6	0.93	0.01	0.15	0.03	-0.25
2017/4/24	49.2	-0.87	0.02	0.05	1275.3	-0.72	0.01	0.31	1248.2	-0.08	0.01	0.12	-0.48	0.04
2017/4/25	49.38	0.37	0.01	-0.14	1263.76	-0.9	0.01	-0.38	1264.3	1.29	0.01	0.21	0.08	-0.16
2017/4/26	49.18	-0.41	0.02	-0.17	1269.05	0.42	0.01	0.31	1286.6	1.77	0.02	0.01	0.42	0.34
2017/4/27	49.23	0.1	0.02	0.33	1264.6	-0.35	0	-0.16	1332.9	3.6	0.02	0.27	-0.46	0.19
2017/4/28	49.2	-0.06	0.01	0	1268.15	0.28	0	0.34	1329.6	-0.25	0.04	0.11	0.11	0.01
2017/5/1	48.73	-0.96	0.01	0.29	1256.8	-0.9	0.01	-0.35	1415.8	4.73	0.05	0.19	-0.32	0.11
2017/5/2	48.06	-1.37	0.03	0.24	1256.9	0.01	0	0.35	1445.9	2.13	0.04	0.17	0.5	0.48
2017/5/3	47.56	-1.04	0.01	0.38	1238.38	-1.47	0.01	-0.41	1485.6	2.74	0.03	0.35	-0.13	0.23
2017/5/4	45.48	-4.37	0.02	0.44	1227.75	-0.86	0.01	-0.37	1516.8	2.1	0.08	-0.04	-0.3	-0.27
2017/5/5	46.47	2.18	0.04	0.1	1227.74	0	0.01	-0.31	1507.8	-0.59	0.05	-0.28	0.09	0.48
2017/5/8	46.5	0.06	0.02	0	1226.3	-0.12	0.01	-0.42	1664.5	7.08	0.03	0.47	-0.39	-0.09
2017/5/9	46.18	-0.69	0.02	0.27	1221.3	-0.41	0.01	-0.02	1697.5	1.98	0.06	0.06	0.19	-0.35
2017/5/10	47.34	2.51	0.02	-0.4	1219.15	-0.18	0	-0.31	1752.3	3.23	0.04	0.36	0.45	0.46
2017/5/11	47.81	0.99	0.01	-0.44	1224.85	0.47	0.01	0.18	1819.3	3.82	0.04	0.13	-0.19	0.26
2017/5/12	47.86	0.1	0.01	0.15	1228.83	0.32	0	0.06	1686.4	-7.31	0.06	-0.25	-0.3	-0.19
2017/5/15	48.82	2.01	0.03	-0.45	1230.71	0.15	0.01	-0.17	1708.9	-3.59	0.04	-0.07	-0.23	0.12
2017/5/16	48.25	-1.17	0.02	0.04	1236.8	0.49	0	0.2	1729.3	1.19	0.04	0.26	0.46	-0.25
2017/5/17	48.94	1.43	0.02	-0.37	1260.74	1.94	0.01	0.47	1801.3	4.16	0.05	0.2	0.5	-0.05
2017/5/18	49.36	0.86	0.02	0.07	1247.05	-1.09	0.01	-0.44	1881	4.42	0.07	-0.03	-0.22	0.36
2017/5/19	50.49	2.29	0.01	-0.5	1255.55	0.68	0	0.36	1962	4.31	0.02	0.42	-0.37	0.35
2017/5/22	50.73	0.48	0.01	-0.24	1260.46	0.39	0.01	0.28	2124.4	3.92	0.09	-0.03	-0.48	0.2
2017/5/23	51.51	1.54	0.02	-0.11	1251.16	-0.74	0.01	-0.45	2272.6	6.97	0.04	0.42	-0.14	-0.08
2017/5/24	51.3	-0.41	0.01	-0.02	1258.55	0.59	0.01	0.43	2445.3	7.6	0.05	0.28	-0.36	0.41
2017/5/25	48.67	-5.13	0.04	0.29	1255.76	-0.22	0	-0.2	2307.2	-5.65	0.16	-0.33	-0.03	0.27
2017/5/26	49.84	2.4	0.02	-0.17	1267.05	0.9	0.01	0.33	2244.9	-2.7	0.17	-0.16	-0.31	-0.27
2017/5/30	49.61	-0.46	0.02	0.21	1263.1	-0.31	0.01	-0.18	2192.6	-3.76	0.05	-0.25	-0.16	-0.29
2017/5/31	48.63	-1.98	0.03	0.47	1268.59	0.43	0.01	0.12	2303.3	5.05	0.04	0.33	-0.15	0.27
2017/6/1	48.01	-1.27	0.02	0.07	1265.64	-0.23	0	-0.05	2412.6	4.75	0.04	0.19	-0.26	0.48
2017/6/2	47.77	-0.5	0.02	0.4	1279.98	1.13	0.01	0.5	2492.6	3.31	0.02	0.49	-0.26	0.21
2017/6/5	47.4	-0.77	0.02	0.04	1279.95	0	0	-0.16	2705	7.17	0.02	0.5	0.19	-0.07
2017/6/6	47.98	1.22	0.02	-0.18	1294	1.1	0.01	0.35	2870.5	6.12	0.04	0.24	0.15	-0.2
2017/6/7	45.77	-4.61	0.03	0.4	1286.91	-0.55	0.01	-0.18	2691.5	-6.24	0.05	-0.24	-0.17	-0.17
2017/6/8	45.69	-0.17	0.02	0.17	1278.9	-0.62	0.01	-0.08	2798.8	3.99	0.04	0.45	0.04	-0.07
2017/6/9	45.94	0.55	0.01	-0.02	1266.4	-0.98	0.01	-0.4	2811.4	0.45	0.02	-0.12	-0.01	0.21
2017/6/12	46	0.13	0.02	-0.37	1265.74	-0.05	0	-0.25	2656.8	-10.65	0.11	-0.15	-0.27	0.07
2017/6/13	45.95	-0.11	0.02	-0.05	1265.85	0.01	0.01	0.13	2713	2.12	0.03	-0.02	-0.32	0.45
2017/6/14	44.66	-2.81	0.02	0.22	1261.18	-0.37	0.01	-0.32	2467.3	-9.06	0.11	-0.24	0	-0.28
2017/6/15	44.25	-0.92	0.01	0.3	1254	-0.57	0.01	-0.35	2442.5	-1.01	0.12	0.3	-0.37	0.46
2017/6/16	44.7	1.02	0.01	-0.49	1253.63	-0.03	0	-0.16	2508.6	2.71	0.06	0.36	-0.39	0.28
2017/6/19	44.1	-1.34	0.01	0.12	1243.25	-0.83	0	-0.5	2616.8	3.04	0.02	0.49	0.11	-0.09
2017/6/20	43.23	-1.97	0.02	0.32	1243.19	0	0	-0.24	2754.4	5.26	0.04	0.25	0.18	-0.36
2017/6/21	42.5	-1.69	0.03	0.12	1246.55	0.27	0	0.25	2677.6	-2.79	0.04	-0.2	-0.15	-0.36
2017/6/22	42.77	0.64	0.02	-0.23	1250.62	0.33	0	0.03	2722.8	1.69	0.03	0.24	-0.19	0.38
2017/6/23	43.12	0.82	0.01	-0.1	1256.9	0.5	0	0.25	2710.4	-0.46	0.02	-0.32	-0.3	0.41
2017/6/26	43.48	0.83	0.02	0.01	1244.45	-0.99	0.01	-0.15	2446.1	-3.76	0.07	-0.04	-0.21	0.03
2017/6/27	43.73	0.57	0.02	-0.35	1247.1	0.21	0.01	0	2583.8	5.63	0.07	0.5	0.33	-0.45
2017/6/28	44.87	2.61	0.01	-0.48	1249.32	0.18	0	-0.25	2577.7	-0.23	0.04	0.19	-0.34	0.33
2017/6/29	44.86	-0.02	0.01	-0.2	1245.74	-0.29	0.01	-0.07	2558.4	-0.75	0.02	-0.1	-0.19	-0.27
2017/6/30	46.34	3.3	0.01	-0.5	1241.6	-0.33	0	-0.29	2480.6	-3.04	0.02	-0.4	0.04	-0.48
2017/7/3	47.05	1.53	0.01	-0.19	1220.46	-1.7	0.01	-0.42	2572.5	1.42	0.03	0.1	0.3	-0.3
2017/7/5	45.62	-3.04	0.04	0.4	1226.95	0.24	0.01	0.3	2627.9	0.4	0.02	0.32	-0.27	0.07
2017/7/6	45.33	-0.64	0.02	-0.15	1225.15	-0.15	0	-0.13	2614.2	-0.52	0.01	0.11	0.23	0.08
2017/7/7	44.33	-2.21	0.02	0.46	1212.9	-1	0.01	-0.22	2513.9	-3.84	0.03	-0.28	-0.37	-0.22
2017/7/10	44.55	0.5	0.02	0.09	1214.35	0.12	0.01	0.38	2344	-6.67	0.06	-0.22	-0.05	-0.16
2017/7/11	45.76	2.72	0.03	-0.12	1217.69	0.28	0.01	0.49	2324.3	-0.84	0.04	-0.1	-0.36	0.31
2017/7/12	45.42	-0.74	0.02	-0.04	1220	0.19	0.01	-0.03	2403.1	3.39	0.04	0.37	-0.21	0.15
2017/7/13	46.08	1.45	0.02	-0.15	1217.45	-0.21	0	-0.4	2362.4	-1.69	0.03	-0.23	-0.5	0.42
2017/7/14	46.64	1.22	0.01	-0.21	1228.98	0.95	0.01	0.27	2234.2	-5.43	0.05	-0.16	-0.48	0.26
2017/7/17	45.98	-1.42	0.01	0.3	1234.4	0.44	0	0.25	2233.4	16.68	0.05	0.5	-0.16	-0.3
2017/7/18	46.25	0.59	0.02	-0.34	1242.46	0.65	0.01	0.28	2320.2	3.89	0.07	0.16	-0.17	0.19
2017/7/19	47.16	1.97	0.01	-0.4	1240.87	-0.13	0	0.07	2282.6	-1.62	0.05	-0.27	0.08	0.23
2017/7/20	46.79	-0.78	0.01	-0.02	1244.74	0.31	0.01	0.25	2866	25.56	0.11	0.4	-0.4	-0.31
2017/7/21	45.59	-2.56	0.02	0.32	1254.9	0.82	0	0.39	2675.1	-6.66	0.05	-0.29	-0.41	0.32
2017/7/24	46.45	1.89	0.01	-0.31	1255.24	0.03	0	-0.03	2763.4	0.25	0.02	0.07	-0.26	0.3
2017/7/25	48.58	4.59	0.02	-0.46	1249.05	-0.49	0	-0.5	2582.6	-6.54	0.07	-0.14	0.31	0.29
2017/7/26	48.72	0.29	0.01	0.14	1261.1	0.96	0.01	0.36	2559.2	-0.9	0.05	0.12	0.43	-0.14
2017/7/27	49.14	0.86	0.01	-0.05	1259	-0.17	0.01	-0.09	2691.9	5.18	0.03	0.37	-0.09	-0.12
2017/7/28	49.77	1.28	0.01	-0.17	1269.25	0.81	0.01	0.35	2806.8	4.27	0.03	0.27	-0.47	0.39
2017/7/31	50.19	0.84	0.02	0.04	1269.55	0.02	0	0.15	2883.3	4.22	0.04	0.33	-0.45	-0.49
2017/8/1	48.78	-2.81	0.02	0.39	1269.05	-0.04	0.01	-0.02	2747	-4.73	0.07	-0.19	-0.27	0.25
2017/8/2	49.58	1.64	0.01	-0.27	1266.7	-0.19	0.01	-0.15	2720.5	-0.96	0.03	-0.01	-0.02	-0.08
2017/8/3	48.93	-1.31	0.01	0.19	1268.65	0.15	0.01	0.29	2810	3.29	0.02	0.38	0.27	0.38
2017/8/4	49.52	1.21	0.01	-0.1	1258.6	-0.79	0.01	-0.26	2878.5	2.44	0.02	0.37	-0.07	-0.3
2017/8/7	49.33	-0.38	0.02	0.37	1257.69	-0.07	0	-0.07	3401.9	5.26	0.04	0.4	-0.2	-0.17
2017/8/8	48.97	-0.73	0.01	-0.02	1260.64	0.23	0.01	0.15	3429.4	0.81	0.03	0.02	0.22	-0.07
2017/8/9	49.69	1.47	0.01	-0.38	1277.55	1.34	0.01	0.42	3348.8	-2.35	0.04	0.03	-0.5	0
2017/8/10	48.52	-2.35	0.02	0.21	1286.9	0.73	0.01	0.37	3425.7	2.3	0.02	0.29	0.47	-0.46
2017/8/11	48.8	0.58	0.01	0.05	1289.21	0.18	0.01	0.22	3654.4	6.68	0.04	0.32	-0.14	0.03
2017/8/14	47.52	-2.62	0.02	0.28	1281.95	-0.56	0.01	-0.17	4327.9	6.53	0.05	0.48	-0.36	0.35
2017/8/15	47.7	0.38	0.01	0.04	1272.13	-0.77	0.01	-0.22	4161.7	-3.84	0.1	0.04	0.14	-0.43
2017/8/16	46.78	-1.93	0.02	0.3	1283.1	0.86	0.01	0.43	4387.4	5.42	0.07	0.48	-0.12	0.4
2017/8/17	46.95	0.36	0.01	-0.03	1288.01	0.38	0	0.2	4278.9	-2.47	0.05	-0.21	0.45	-0.46
2017/8/18	48.63	3.58	0.02	-0.42	1284.5	-0.27	0.01	-0.45	4105.4	-4.06	0.06	-0.17	-0.15	0.24
2017/8/21	47.63	-2.06	0.02	0.48	1291.22	0.52	0.01	0.32	4005.1	-1.51	0.02	-0.21	-0.43	-0.34
2017/8/22	47.64	0.02	0.01	-0.2	1284.72	-0.5	0	-0.25	4089.7	2.11	0.1	0.4	-0.5	0.36
2017/8/23	48.39	1.57	0.01	-0.39	1290.62	0.46	0	0.34	4141.1	1.26	0.03	-0.12	0.22	0.02
2017/8/24	47.59	-1.65	0.02	0.44	1286.33	-0.33	0	-0.24	4318.4	4.28	0.03	0.32	0.03	-0.33
2017/8/25	47.83	0.5	0.01	-0.06	1291.15	0.37	0.01	0.31	4364.4	1.07	0.03	-0.08	-0.37	0.29
2017/8/28	46.78	-2.2	0.03	0.35	1310.49	1.5	0.01	0.38	4390.3	1.03	0.03	0.44	-0.4	-0.2
2017/8/29	46.31	-1	0.02	0.42	1309.5	-0.08	0.01	-0.28	4597.3	4.71	0.04	0.33	-0.42	-0.42
2017/8/30	45.94	-0.8	0.01	0.03	1308.76	-0.06	0	-0.09	4583	-0.31	0.02	0.1	-0.25	-0.05
2017/8/31	47.08	2.48	0.02	-0.3	1322.07	1.02	0.01	0.41	4735.1	3.32	0.02	0.34	-0.22	0.26
2017/9/1	47.33	0.53	0.01	0.16	1324.97	0.22	0.01	0.16	4921.9	3.94	0.02	0.49	-0.25	0.29
2017/9/5	48.5	2.49	0.02	-0.46	1339.33	0.35	0.01	0.16	4409.1	3.32	0.08	0.32	-0.19	-0.4
2017/9/6	49.09	1.22	0.01	-0.44	1334.14	-0.39	0.01	-0.28	4618.7	4.75	0.03	0.34	-0.27	-0.22
2017/9/7	49.04	-0.1	0.01	0.27	1349.2	1.13	0.01	0.44	4635.6	0.37	0.03	0.22	-0.19	0.45
2017/9/8	47.49	-3.16	0.02	0.43	1346.71	-0.18	0.01	-0.25	4326.5	-6.67	0.08	-0.16	-0.13	0.07
2017/9/11	48.02	0.84	0.02	0.04	1327.32	-1.44	0.01	-0.43	4217.9	-0.66	0.04	-0.14	-0.25	0.31
2017/9/12	48.25	0.48	0.01	-0.04	1331.94	0.35	0	0.45	4158.9	-1.4	0.05	-0.23	-0.06	0.37
2017/9/13	49.19	1.95	0.01	-0.37	1323.25	-0.65	0.01	-0.33	3870.3	-6.94	0.06	-0.22	-0.18	-0.49
2017/9/14	49.72	1.08	0.02	-0.46	1329.83	0.5	0.01	0.44	3243.1	-16.21	0.09	-0.47	-0.29	-0.03
2017/9/15	49.8	0.16	0.01	-0.01	1319.62	-0.77	0.01	-0.5	3713.8	14.51	0.16	0.37	-0.27	0.21
2017/9/18	49.95	0.32	0.02	0.03	1307.57	-0.91	0.01	-0.34	4100.3	11.13	0.04	0.45	0	-0.05
2017/9/19	49.79	-0.32	0.02	0.06	1311.28	0.28	0	0.43	3908	-4.69	0.04	-0.29	0.23	0.14
2017/9/20	50.3	1.02	0.01	-0.44	1301.15	-0.77	0.01	-0.24	3882.2	-0.66	0.04	-0.33	-0.39	0.01
2017/9/21	50.31	0.02	0.01	0.36	1291.39	-0.75	0.01	-0.26	3617.3	-6.82	0.05	-0.38	-0.31	0.48
2017/9/22	50.27	-0.08	0.01	0.31	1297.38	0.46	0	0.28	3600.8	-0.45	0.05	-0.12	-0.37	0.4
2017/9/25	51.73	2.9	0.02	-0.38	1310.55	1.02	0.01	0.44	3932.8	7.23	0.04	0.37	-0.2	0.07
2017/9/26	51.74	0.02	0.01	0.14	1293.89	-1.27	0.01	-0.46	3892.7	-1.02	0.02	-0.23	-0.19	-0.5
2017/9/27	51.75	0.02	0.01	0.13	1281.12	-0.99	0.01	-0.5	4212.2	8.21	0.04	0.44	-0.2	0.16
2017/9/28	51.28	-0.91	0.02	0.02	1287.3	0.48	0.01	0.35	4195.6	-0.39	0.03	0.01	-0.5	0.49
2017/9/29	51.34	0.12	0.01	0.15	1279.45	-0.61	0.01	-0.4	4172.8	-0.54	0.04	0.19	-0.18	-0.32
2017/10/2	50.3	-2.06	0.02	0.47	1271.12	-0.65	0	-0.43	4401.3	-0.04	0.02	-0.18	-0.38	-0.44
2017/10/3	49.83	-0.93	0.01	0.25	1271.75	0.05	0	0.06	4314.2	-1.98	0.03	-0.09	-0.03	0.35
2017/10/4	49.66	-0.34	0.01	-0.23	1274.69	0.23	0.01	-0.17	4218.7	-2.21	0.02	-0.3	-0.21	0.48
2017/10/5	50.56	1.81	0.02	-0.47	1268.05	-0.52	0.01	-0.41	4321.4	2.44	0.03	0.3	-0.38	0.5
2017/10/6	49.03	-3.03	0.01	0.46	1276.03	0.63	0.01	0.43	4371.9	1.17	0.02	0.1	-0.03	0.38
2017/10/9	49.43	0.3	0.01	-0.02	1284.1	0.63	0	0.36	4777.5	3.59	0.04	0.19	0.19	0.25
2017/10/10	50.74	2.65	0.01	-0.49	1287.85	0.29	0.01	-0.05	4763.4	-0.3	0.03	-0.3	-0.31	0.49
2017/10/11	50.97	0.45	0.01	-0.17	1291.8	0.31	0	0.31	4824.2	1.28	0.02	0.18	-0.3	0.11
2017/10/12	50.6	-0.73	0.01	0.47	1293.6	0.14	0	0.01	5432.6	12.61	0.04	0.5	-0.12	0.18
2017/10/13	51.31	1.4	0.01	-0.49	1304.88	0.87	0.01	0.5	5637.3	3.77	0.05	0.03	-0.19	-0.43
2017/10/16	51.79	-0.06	0.01	-0.16	1294.74	-0.78	0.01	-0.26	5759.3	1.25	0.03	0.34	0.09	0.04
2017/10/17	51.98	0.37	0.01	0.09	1285.19	-0.74	0.01	-0.27	5598.6	-2.79	0.03	-0.19	0.28	-0.21
2017/10/18	52.08	0.19	0.01	0	1281.17	-0.31	0.01	-0.16	5575.8	-0.41	0.06	0.45	-0.13	-0.39
2017/10/19	51.39	-1.32	0.01	0.45	1289.79	0.67	0.01	0.44	5698.6	2.2	0.02	0.32	-0.47	0.13
2017/10/20	51.84	0.88	0.02	0.13	1280.72	-0.7	0.01	-0.29	5993.1	5.17	0.05	0.32	0.41	-0.4
2017/10/23	51.72	-0.37	0.01	0.19	1282.07	0.11	0.01	0.36	5903.6	-1.32	0.05	0.14	0.49	-0.4
2017/10/24	52.27	1.06	0.01	-0.16	1276.72	-0.42	0.01	-0.19	5513.1	-6.62	0.03	-0.39	0.5	-0.42
2017/10/25	51.95	-0.61	0.01	0.48	1277.41	0.05	0.01	0.18	5734	4.01	0.04	0.46	-0.39	-0.4
2017/10/26	52.5	1.06	0.01	-0.27	1267.11	-0.81	0.01	-0.42	5887.6	2.68	0.03	0.2	0.08	0.19
2017/10/27	54	2.86	0.02	-0.28	1273.35	0.49	0.01	0.36	5764.6	-2.09	0.03	-0.26	-0.46	-0.11
2017/10/30	53.91	0	0.01	-0.05	1276.24	0.23	0.01	0.21	6124.3	-0.38	0.02	0.01	0.01	-0.4
2017/10/31	54.43	0.96	0.01	-0.34	1271.58	-0.37	0.01	-0.16	6451.2	5.34	0.03	0.46	0.1	-0.03
2017/11/1	54.11	-0.59	0.02	0.02	1274.39	0.22	0.01	-0.02	6737.8	4.44	0.03	0.5	0.11	-0.36
2017/11/2	54.79	1.26	0.01	-0.25	1275.99	0.13	0.01	-0.28	7024.8	4.26	0.05	-0.02	-0.29	0.35
2017/11/3	55.59	1.46	0.01	-0.13	1269.85	-0.48	0.01	-0.2	7152.1	1.81	0.05	-0.08	-0.34	0.28
2017/11/6	57.12	2.51	0.02	-0.42	1281.55	0.92	0.01	0.41	6959.2	-5.82	0.03	-0.45	-0.44	0.46
2017/11/7	56.91	-0.37	0.01	-0.07	1275.53	-0.47	0	-0.13	7102.8	2.06	0.02	0.05	0.09	-0.34
2017/11/8	56.77	-0.25	0.02	-0.11	1281.3	0.45	0.01	-0.01	7444.4	4.81	0.07	0	-0.14	0.13
2017/11/9	56.96	0.33	0.01	-0.31	1285.3	0.31	0	0.1	7129.6	-4.23	0.03	-0.29	-0.2	0.47
2017/11/10	56.81	-0.26	0.01	0.1	1276.14	-0.71	0.01	-0.3	6565.8	-7.91	0.08	-0.32	0.23	-0.45
2017/11/13	56.67	-0.3	0.01	0.19	1277.99	0.14	0	0.12	6522.5	10.96	0.08	0.25	-0.08	0.24
2017/11/14	55.02	-2.91	0.02	0.48	1280.71	0.21	0.01	0.27	6597.1	1.14	0.03	0.07	-0.38	-0.29
2017/11/15	55.25	0.42	0.01	-0.29	1278.8	-0.15	0.01	-0.36	7283.2	10.4	0.04	0.44	-0.13	-0.26
2017/11/16	55.17	-0.14	0.01	0.03	1278.47	-0.03	0	0.03	7853.7	7.83	0.06	0.37	-0.17	-0.03
2017/11/17	56.61	2.61	0.01	-0.5	1294.37	1.24	0.01	0.36	7700	-1.96	0.04	-0.14	-0.18	0.42
2017/11/20	56.16	-0.74	0.01	0.34	1276.7	-1.37	0.01	-0.41	8244.7	2.51	0.03	0.36	-0.37	-0.25
2017/11/21	56.88	1.28	0.01	-0.48	1280.48	0.3	0	0	8100	-1.76	0.05	0.01	-0.45	-0.21
2017/11/22	57.79	1.6	0.01	-0.5	1292.12	0.91	0.01	0.34	8234.5	1.66	0.02	0.17	0.5	-0.05
2017/11/24	58.68	0.79	0	-0.48	1288.22	-0.23	0	-0.22	8200.8	2.34	0.03	0.19	0.29	0.37
2017/11/27	57.71	-1.7	0.01	0.46	1294.5	0.49	0.01	0.13	9733.2	4.45	0.01	0.5	-0.33	-0.1
2017/11/28	57.56	-0.26	0.01	0.16	1294.01	-0.04	0	-0.05	9906	1.78	0.02	0.31	0.14	0.02
2017/11/29	57.23	-0.57	0.02	0.13	1283.57	-0.81	0.01	-0.39	9837.9	-0.69	0.17	-0.14	0.29	-0.13
2017/11/30	57.24	0.02	0.01	-0.06	1274.76	-0.69	0.01	-0.22	9946.8	1.11	0.12	0.05	0.07	0.19
2017/12/1	58.17	1.62	0.02	-0.49	1280.26	0.43	0.01	-0.02	10861.5	9.2	0.09	0.45	-0.28	0.46
2017/12/4	57.35	-1.27	0.01	0.48	1276.23	-0.31	0	0.31	11623.9	3.36	0.04	0.5	0.39	-0.42
2017/12/5	57.34	-0.02	0.01	-0.04	1266.55	-0.76	0.01	-0.17	11667.1	0.37	0.03	-0.06	0.17	-0.01
2017/12/6	55.99	-2.35	0.01	0.43	1263.94	-0.21	0	-0.28	13749.6	17.85	0.06	0.46	-0.3	-0.38
2017/12/7	56.5	0.91	0.01	-0.21	1246.7	-1.36	0.01	-0.37	16850.3	22.55	0.1	0.49	-0.47	-0.03
2017/12/8	57.25	1.33	0.01	-0.48	1248.14	0.12	0	-0.04	16047.6	-4.76	0.15	0.13	-0.26	-0.31
2017/12/11	57.88	1.33	0.01	-0.29	1241.96	-0.5	0.01	-0.35	16732.5	11.11	0.08	0.22	-0.43	0.21
2017/12/12	57.41	-0.81	0.02	0.13	1243.85	0.15	0.01	0.23	17083.9	2.1	0.05	0.13	0.5	-0.3
2017/12/13	56.74	-1.17	0.01	0.2	1255.45	0.93	0.01	0.41	16286.8	-4.67	0.06	-0.11	0.45	-0.32
2017/12/14	57.05	0.55	0.01	0.07	1252.85	-0.21	0.01	-0.18	16467.9	1.11	0.04	-0.02	0.43	0.05
2017/12/15	57.31	0.46	0.01	-0.26	1255.26	0.19	0.01	-0.17	17604.8	6.9	0.05	0.25	-0.3	-0.28
2017/12/18	57.28	-0.17	0.01	0.07	1261.69	0.51	0.01	0.27	18972.3	-0.49	0.04	0.28	-0.05	-0.16
2017/12/19	57.65	0.65	0.01	-0.31	1261.72	0	0	-0.06	17523.7	-7.64	0.07	-0.18	0.38	-0.23
2017/12/20	58	0.61	0.01	-0.18	1265.62	0.31	0	0.16	16462	-6.06	0.08	-0.12	0.36	-0.03
2017/12/21	58.14	0.24	0.01	0.03	1266.76	0.09	0	0.13	15632.1	-5.04	0.1	-0.21	0.14	-0.11
2017/12/22	58.44	0.52	0.01	-0.02	1275.01	0.65	0	0.38	13665	-12.58	0.25	0.06	0.16	0.4
2017/12/26	59.78	2.29	0.02	-0.36	1283.29	0.63	0	0.45	15756.6	13.9	0.08	0.36	-0.14	-0.35
2017/12/27	59.54	-0.4	0.01	0.3	1287.41	0.32	0	0.25	15416.6	-2.16	0.09	-0.05	0.2	-0.15
2017/12/28	59.81	0.45	0	-0.22	1294.84	0.58	0	0.45	14398.7	-6.6	0.09	-0.04	-0.2	0.4
2017/12/29	60.23	0.7	0.01	-0.48	1302.55	0.6	0.01	0.14	14392.6	-0.04	0.06	-0.12	0.48	-0.35
2018/1/2	60.4	0.28	0.01	-0.29	1318.14	0.86	0	0.45	14754.1	9.74	0.1	0.27	-0.34	0.26
2018/1/3	61.81	2.33	0.01	-0.42	1312.84	-0.4	0.01	-0.1	15156.6	2.73	0.04	0.17	-0.2	0.44
2018/1/4	61.92	0.18	0.01	-0.13	1322.97	0.77	0.01	0.35	15180.1	0.15	0.06	0.3	0.27	0.15
2018/1/5	61.55	-0.6	0.01	0.39	1320.21	-0.21	0.01	0.14	16954.8	11.69	0.07	0.42	-0.09	0.46
2018/1/8	62.23	0.96	0.01	-0.24	1320.58	0.03	0	0.27	14976.2	-7.71	0.1	-0.05	-0.15	-0.13
2018/1/9	63.34	1.78	0.02	-0.25	1312.66	-0.6	0.01	-0.18	14778.5	-1.32	0.03	-0.27	0.49	0.34
2018/1/10	63.44	0.16	0.01	-0.06	1317.19	0.35	0.01	-0.02	15043	1.79	0.07	0.5	-0.5	0.16
2018/1/11	63.51	0.11	0.01	-0.5	1322.42	0.4	0	0.32	13535.4	-10.02	0.08	-0.26	0.15	0.18
2018/1/12	64.38	1.37	0.01	-0.17	1338.4	1.21	0.01	0.45	13886.7	2.6	0.04	0.12	0.31	-0.06
2018/1/16	63.87	-1.31	0.01	0.5	1338.61	-0.12	0.01	0.15	11362	-17.05	0.19	-0.14	0.13	-0.45
2018/1/17	64.21	0.53	0.01	0.04	1327.73	-0.81	0.01	-0.44	11192.3	-1.49	0.17	0.27	-0.05	-0.09
2018/1/18	63.66	-0.86	0.01	0.4	1327.19	-0.04	0	-0.14	11245.4	0.47	0.08	-0.06	0.27	0.13
2018/1/19	63.56	-0.16	0.01	0.42	1331.8	0.35	0.01	-0.05	11580.2	2.98	0.06	0.13	-0.41	0.4
2018/1/22	63.94	0.71	0.01	-0.16	1334.11	0.17	0	0.24	10864.8	-6.3	0.11	-0.1	-0.26	0.48
2018/1/23	64.51	0.89	0.01	-0.35	1341.39	0.55	0	0.42	10903.2	0.35	0.09	0.11	-0.08	0.39
2018/1/24	65.85	2.08	0.01	-0.46	1358.15	1.25	0.01	0.34	11452.3	5.04	0.05	0.4	-0.05	-0.48
2018/1/25	65.22	-0.96	0.02	-0.01	1348.05	-0.74	0.01	-0.29	11203	-2.18	0.05	-0.21	-0.03	-0.14
2018/1/26	66.31	1.67	0.01	-0.5	1350.14	0.16	0.01	-0.06	11118.1	-0.76	0.08	0.08	-0.5	0.47
2018/1/29	65.56	-1.13	0.01	0.36	1340.35	-0.73	0.01	-0.32	11244.8	-4.67	0.04	-0.34	0.5	-0.49
2018/1/30	63.83	-2.64	0.01	0.49	1338.55	-0.13	0.01	-0.22	10166	-9.59	0.07	-0.32	0.09	0.2
2018/1/31	64.93	1.72	0.01	-0.49	1345.1	0.49	0.01	0.31	10265.4	0.98	0.05	0.3	-0.37	0.27
2018/2/1	66.11	1.82	0.01	-0.36	1349.19	0.3	0.01	0.34	9181.1	-10.56	0.09	-0.24	0.04	0.1
2018/2/2	65.12	-1.5	0.02	0.37	1332.98	-1.2	0.01	-0.25	8893.2	-3.14	0.11	0.26	0.37	-0.47
2018/2/5	63.62	-2.21	0.02	0.31	1339.6	0.5	0.01	0.34	6938.5	-15.61	0.12	-0.33	0.43	-0.48
2018/2/6	63.91	0.46	0.01	-0.11	1325.02	-1.09	0.01	-0.31	7701.2	10.99	0.18	0.4	-0.23	0.4
2018/2/7	61.71	-3.44	0.02	0.39	1318.49	-0.49	0.01	-0.18	7594.7	-1.38	0.12	-0.2	0.13	0.13
2018/2/8	60.52	-1.93	0.02	0.28	1318.97	0.04	0.01	0.29	8164.2	7.5	0.06	0.14	0.27	-0.49
2018/2/9	59.09	-2.36	0.03	0.4	1316.69	-0.17	0.01	-0.02	8699.8	6.56	0.07	0.46	-0.4	0.34
2018/2/12	59.55	0.27	0.02	-0.4	1322.88	0.47	0.01	0.23	8903.5	10.17	0.04	0.41	-0.27	-0.1
2018/2/13	58.97	-0.97	0.01	0.34	1329.55	0.5	0	0.35	8539.2	-4.09	0.04	-0.21	-0.35	0.35
2018/2/14	60.83	3.15	0.03	-0.22	1350.76	1.6	0.02	0.37	9476.3	10.97	0.04	0.48	-0.46	0.45
2018/2/15	61.49	1.08	0.02	0.08	1353.3	0.19	0	0.06	10037.3	5.92	0.05	0.3	0	0.34
2018/2/16	61.65	0.26	0.01	0.05	1347.86	-0.4	0.01	-0.32	10178.7	1.41	0.04	0.3	0.07	-0.32
2018/2/20	61.73	-1.18	0.01	0.3	1329.49	-1.28	0.01	-0.44	11238.7	0.62	0.04	-0.32	-0.04	-0.11
2018/2/21	61.33	-0.65	0.01	0.29	1324.26	-0.39	0.01	-0.38	10473	-6.81	0.05	-0.29	0.25	-0.47
2018/2/22	62.73	2.28	0.02	-0.31	1331.51	0.55	0.01	0.44	9841.7	-6.03	0.07	-0.42	-0.24	-0.31
2018/2/23	63.65	1.47	0.01	-0.27	1328.94	-0.19	0	0.01	10170.4	3.34	0.05	0.2	-0.49	0.42
2018/2/26	64.05	0.64	0.01	-0.05	1333.16	0.32	0.01	-0.03	10285.1	7.3	0.05	0.4	-0.5	-0.27
2018/2/27	62.89	-1.81	0.01	0.42	1318.2	-1.12	0.01	-0.29	10594.4	3.01	0.05	0.13	0.39	-0.48
2018/2/28	61.52	-2.18	0.02	0.21	1318.05	-0.01	0	-0.18	10333.9	-2.46	0.05	-0.46	0.38	-0.47
2018/3/1	61.3	-0.36	0.01	-0.23	1316.55	-0.11	0.01	0.24	10904.5	5.52	0.04	0.32	0.01	0.06
2018/3/2	61.52	0.36	0.02	0.26	1322.2	0.43	0	0.19	10827.7	-0.7	0.03	-0.19	-0.47	0.38
2018/3/5	62.65	1.67	0.02	-0.23	1320.01	-0.17	0.01	-0.24	11330.6	-0.75	0.01	-0.28	-0.28	0.21
2018/3/6	62.08	-0.91	0.01	0	1334.46	1.09	0.01	0.27	10675.1	-5.78	0.05	-0.21	-0.15	0.49
2018/3/7	61.34	-1.19	0.02	0.22	1325.54	-0.67	0.01	-0.31	9902.9	-7.23	0.09	-0.17	-0.42	0.26
2018/3/8	60.32	-1.66	0.01	0.43	1322.35	-0.24	0.01	-0.19	9300	-6.09	0.07	-0.25	0.09	0.5
2018/3/9	62.18	3.08	0.01	-0.42	1323.7	0.1	0.01	0.38	9217	-0.89	0.09	0.31	-0.11	0.12
2018/3/12	61.31	-1.4	0.02	0.4	1323.05	-0.05	0	0.33	9137.4	-4.12	0.08	-0.19	0.01	0.31
2018/3/13	60.89	-0.69	0.02	0.11	1326.39	0.25	0.01	0.31	9154.9	0.19	0.05	-0.04	0.18	-0.32
2018/3/14	60.95	0.1	0.01	0.14	1325	-0.1	0	-0.14	8210.6	-10.32	0.09	-0.32	0.36	0.33
2018/3/15	61.26	0.51	0.01	-0.32	1316.26	-0.66	0.01	-0.41	8264.4	0.66	0.06	0.28	-0.07	0.31
2018/3/16	62.26	1.63	0.01	-0.39	1314	-0.17	0.01	-0.2	8289.2	0.3	0.06	0.03	-0.12	-0.07
2018/3/19	62.14	0.03	0.01	0.26	1316.94	0.22	0.01	0.24	8616.8	5.07	0.04	0.36	-0.04	0.39
2018/3/20	63.66	2.45	0.01	-0.49	1311.21	-0.44	0.01	-0.16	8912.6	3.43	0.05	0.32	-0.41	0.37
2018/3/21	65.3	2.58	0.02	-0.42	1332.17	1.6	0.01	0.32	8905.9	-0.08	0.03	-0.17	0.26	0.2
2018/3/22	64.47	-1.27	0.01	0.46	1328.95	-0.24	0.01	-0.11	8726.2	-2.02	0.05	-0.12	0.42	-0.44
2018/3/23	65.75	1.99	0.01	-0.41	1347.22	1.37	0.01	0.34	8916.8	2.18	0.05	0.5	0.24	-0.4
2018/3/26	65.5	-1.25	0.01	0.46	1353.46	0.46	0.01	0.27	8143.5	-3.89	0.05	-0.07	-0.42	0.22
2018/3/27	64.75	-1.15	0.02	0.06	1344.71	-0.65	0.01	-0.23	7801.7	-4.2	0.03	-0.41	0.13	-0.42
2018/3/28	64.61	-0.22	0.02	0.29	1324.99	-1.47	0.01	-0.44	7954.9	1.96	0.03	0.06	-0.14	-0.49
2018/3/29	64.86	0.39	0.01	-0.04	1325	0	0	-0.11	7129.2	-10.38	0.07	-0.33	-0.39	0.27
2018/4/2	63.02	-3.09	0.02	0.38	1341.35	1.23	0.01	0.31	7068.4	3.56	0.03	0.34	0.1	-0.17
2018/4/3	63.48	0.73	0.01	-0.45	1332.83	-0.64	0.01	-0.23	7424.2	5.03	0.04	0.3	-0.43	0.22
2018/4/4	63.61	0.2	0.02	0.4	1333.35	0.04	0.01	-0.4	6808.9	-8.29	0.05	-0.38	-0.46	0.14
2018/4/5	63.12	-0.77	0.01	0.13	1326.55	-0.51	0.01	-0.2	6782	-0.4	0.03	0.08	-0.27	-0.36
2018/4/6	61.89	-1.95	0.02	0.24	1333.2	0.5	0.01	0.33	6624.3	-2.33	0.03	-0.2	0.14	-0.26
2018/4/9	63.26	1.82	0.01	-0.45	1336.24	0.23	0.01	0.31	6781.9	-3.54	0.05	-0.23	0.35	-0.07
2018/4/10	65.62	3.73	0.02	-0.48	1340.05	0.29	0.01	0.2	6854.8	1.08	0.02	0.3	-0.34	0.35
2018/4/11	66.8	1.8	0.02	-0.28	1353.29	0.99	0.01	0.02	6962.1	1.56	0.01	0.34	-0.2	-0.07
2018/4/12	66.83	0.04	0.01	0.13	1335.48	-1.32	0.01	-0.42	7926.6	13.85	0.09	0.43	-0.31	-0.27
2018/4/13	67.31	0.72	0.01	-0.33	1345.46	0.75	0	0.33	7887.4	-0.49	0.04	-0.22	-0.37	-0.3
2018/4/16	66.42	-1.07	0.01	0.49	1345.91	0.03	0.01	0.04	8070	-3.51	0.04	-0.18	-0.36	-0.1
2018/4/17	66.59	0.26	0.01	0.25	1347.29	0.1	0.01	0.29	7908.6	-2	0.03	-0.33	-0.1	-0.23
2018/4/18	68.75	3.24	0.01	-0.5	1349.32	0.15	0.01	0.01	8178.4	3.41	0.02	0.35	-0.17	0
2018/4/19	68.39	-0.52	0.02	-0.02	1345.6	-0.28	0.01	-0.19	8290.8	1.37	0.01	0.43	-0.05	-0.29
2018/4/20	68.09	-0.44	0.01	0.26	1335.12	-0.78	0	-0.5	8867	6.95	0.04	0.42	0.23	0
2018/4/23	68.98	1.1	0.02	0.09	1325	-0.76	0.01	-0.34	8952.8	1.66	0.01	0.28	-0.19	0.01
2018/4/24	67.83	-1.67	0.02	0.3	1330.68	0.43	0	0.27	9645.3	7.73	0.04	0.39	0.12	-0.38
2018/4/25	68.22	0.57	0.01	0.1	1323.33	-0.55	0.01	-0.17	8873.1	-8.01	0.05	-0.39	-0.46	0.45
2018/4/26	68.11	-0.16	0.01	-0.04	1317.28	-0.46	0.01	-0.34	9287	4.67	0.04	0.47	-0.5	0.26
2018/4/27	67.98	-0.19	0.01	0.17	1322.8	0.42	0	0.16	8940.9	-3.73	0.03	-0.46	-0.39	0.26
2018/4/30	68.53	0.79	0.02	-0.13	1315.36	-0.56	0.01	-0.17	9245.1	-1.8	0.02	-0.16	0.16	-0.47
2018/5/1	67.45	-1.58	0.02	0.35	1303.97	-0.87	0.01	-0.36	9074.9	-1.84	0.03	0.07	-0.45	0.17
2018/5/2	67.66	0.31	0.01	-0.08	1304.85	0.07	0.01	-0.41	9243.2	1.85	0.02	0.42	0.5	-0.34
2018/5/3	68.51	1.26	0.01	-0.17	1312.09	0.55	0.01	0.01	9749.7	5.48	0.03	0.41	-0.35	0.45
2018/5/4	69.78	1.85	0.01	-0.29	1315.05	0.23	0	0.42	9708.6	-0.42	0.02	0.13	0.14	0.4
2018/5/7	70.02	0.34	0.01	-0.29	1314.3	-0.06	0	-0.05	9431.6	-2.33	0.03	-0.02	-0.26	0.29
2018/5/8	70.21	0.27	0.03	0.37	1314.47	0.01	0.01	0.2	9196.4	-2.49	0.02	-0.14	-0.32	0.35
2018/5/9	71.42	1.72	0.01	-0.45	1312.78	-0.13	0.01	0.12	9319.1	1.33	0.03	0.35	-0.47	0.27
2018/5/10	71.5	0.11	0.01	0.15	1321.39	0.66	0	0.36	9025.7	-3.15	0.02	-0.47	-0.06	0.47
2018/5/11	70.52	-1.37	0.01	0.44	1318.22	-0.24	0	-0.47	8408.3	-6.84	0.03	-0.43	-0.5	0.23
2018/5/14	71.06	0.59	0.01	-0.1	1312.82	-0.41	0	-0.5	8674.1	-0.22	0.05	0.14	-0.24	-0.07
2018/5/15	70.97	-0.13	0.01	-0.07	1290.64	-1.69	0.01	-0.43	8477	-2.27	0.03	-0.4	0.35	-0.24
2018/5/16	71.55	0.82	0.01	-0.16	1291.03	0.03	0.01	-0.12	8344.4	-1.56	0.03	0.1	-0.38	-0.29
2018/5/17	71.58	0.04	0.01	-0.15	1291	0	0	0.02	8063	-3.37	0.03	-0.41	0.14	-0.16
2018/5/18	71.39	-0.27	0.01	0.25	1292.5	0.12	0	0.17	8245.7	2.27	0.03	0.42	-0.06	-0.2
2018/5/21	72.44	1.07	0.01	-0.18	1292.68	0.01	0.01	0.43	8403.3	-1.47	0.01	-0.34	-0.13	0.27
2018/5/22	72.08	-0.5	0.01	0.14	1291.32	-0.11	0	-0.09	8006	-4.73	0.02	-0.44	0.19	-0.49
2018/5/23	71.75	-0.46	0.01	0.43	1293.75	0.19	0.01	0.02	7512.3	-6.17	0.03	-0.42	-0.46	0.5
2018/5/24	70.59	-1.62	0.01	0.47	1304.88	0.86	0.01	0.35	7592.9	1.07	0.04	0.18	-0.5	0.39
2018/5/25	67.42	-4.49	0.02	0.48	1301.61	-0.25	0	-0.31	7477.7	-1.52	0.03	-0.09	0.26	0.07
2018/5/29	66.73	-0.36	0.01	0.27	1298.86	0.06	0.01	-0.14	7467.7	4.89	0.03	0.36	0.1	0.1
2018/5/30	68.04	1.96	0.02	-0.3	1301.48	0.2	0	0.14	7400.1	-0.91	0.02	-0.14	-0.35	0.41
2018/5/31	67.02	-1.5	0.01	0.44	1298.32	-0.24	0	-0.45	7502.6	1.39	0.02	0.07	0.09	-0.05
2018/6/1	65.71	-1.95	0.01	0.37	1293.14	-0.4	0.01	-0.18	7530.8	0.38	0.02	0.16	-0.44	0.06
2018/6/4	64.92	-1.22	0.01	0.31	1291.98	-0.09	0	-0.29	7504.3	-2.91	0.02	-0.38	-0.46	0.01
2018/6/5	65.51	0.91	0.01	0.03	1296.13	0.32	0.01	0.07	7631.5	1.69	0.02	0.35	-0.4	-0.19
2018/6/6	65.11	-0.61	0.02	0.26	1297	0.07	0	-0.21	7661	0.39	0.02	0.3	-0.48	0.27
2018/6/7	66.09	1.51	0.01	-0.26	1297.12	0.01	0	-0.26	7697.8	0.48	0.01	-0.09	-0.06	-0.3
2018/6/8	65.55	-0.82	0.01	0.44	1298.75	0.13	0	0.14	7622.1	-0.98	0.01	-0.08	-0.43	0.33
2018/6/11	66.11	0.9	0.02	-0.03	1300.14	0.11	0	0.21	6885.9	1.64	0.02	0.4	-0.12	-0.23
2018/6/12	65.83	-0.42	0.01	0.03	1295.97	-0.32	0	-0.12	6558.2	-4.76	0.03	-0.3	0.14	0.47
2018/6/13	66.62	1.2	0.01	-0.48	1299.71	0.29	0	0.3	6312.3	-3.75	0.05	-0.13	0.49	0.14
2018/6/14	66.94	0.48	0.01	-0.15	1302.22	0.19	0.01	-0.1	6647.1	5.3	0.03	0.35	-0.3	-0.09
2018/6/15	64.35	-3.87	0.02	0.46	1279.84	-1.72	0.01	-0.36	6410.3	-3.56	0.02	-0.44	-0.46	0.42
2018/6/18	65.61	1.89	0.02	-0.17	1278.31	-0.12	0	-0.25	6719.8	4.02	0.03	0.31	-0.48	0.31
2018/6/19	65.25	-0.55	0.02	0.35	1274.76	-0.28	0.01	-0.19	6752.4	0.49	0.02	-0.05	-0.4	0.48
2018/6/20	65.67	0.64	0.02	-0.29	1268.1	-0.52	0	-0.47	6765.4	0.19	0.03	0.3	0.2	-0.44
2018/6/21	65.97	0.46	0.02	0.15	1267.2	-0.07	0.01	0.15	6728	-0.55	0.01	-0.18	0.32	-0.12
2018/6/22	69.35	5.12	0.02	-0.49	1269.28	0.16	0	-0.01	6055.7	-9.99	0.06	-0.37	-0.06	-0.03
2018/6/25	68.16	-1.06	0.02	0.11	1266	-0.26	0	-0.36	6256.6	1.66	0.02	0.17	0.05	-0.11
2018/6/26	70.75	3.8	0.02	-0.4	1258.99	-0.55	0.01	-0.17	6082.1	-2.79	0.02	-0.39	-0.16	-0.49
2018/6/27	72.61	2.63	0.02	-0.48	1252.02	-0.55	0	-0.37	6154.9	1.2	0.02	0.3	0.42	-0.5
2018/6/28	73.45	1.16	0.02	-0.37	1248.28	-0.3	0	-0.21	5883.5	-4.41	0.03	-0.41	-0.33	0.28
2018/6/29	74.39	1.28	0.01	-0.22	1253	0.38	0	0.16	6213.3	5.61	0.04	0.35	0.27	-0.27
2018/7/2	74.06	0.64	0.01	-0.19	1241.97	-0.88	0.01	-0.34	6619.5	3.97	0.04	0.35	-0.48	0.49
2018/7/3	74.72	0.89	0.02	-0.01	1252.93	0.88	0.01	0.27	6513.5	-1.6	0.01	-0.5	0.32	-0.41
2018/7/5	73.15	-1.44	0.02	0.21	1257.76	0.06	0.01	0.23	6546.5	-0.79	0.02	-0.15	-0.21	-0.26
2018/7/6	74	1.16	0.02	0.02	1254.99	-0.22	0	-0.19	6617.7	1.09	0.02	0.39	-0.49	0.27
2018/7/9	74.03	0.12	0.01	0.21	1257.76	0.22	0.01	-0.26	6667.1	-0.71	0.02	-0.31	-0.39	0.12
2018/7/10	74.08	0.07	0.01	-0.18	1255.65	-0.17	0.01	0.13	6307.2	-5.4	0.03	-0.46	0.05	-0.21
2018/7/11	70.64	-4.64	0.03	0.5	1242.16	-1.07	0.01	-0.45	6389.1	1.3	0.01	0.32	0.01	0.27
2018/7/12	70.36	-0.4	0.02	0.18	1247.14	0.4	0	0.26	6250.6	-2.17	0.03	0.04	-0.32	-0.23
2018/7/13	70.59	0.33	0.02	-0.26	1241.52	-0.45	0.01	-0.11	6230.2	-0.33	0.02	-0.05	-0.09	0.42
2018/7/16	68.08	-3.72	0.02	0.44	1240.82	-0.06	0	-0.2	6729.9	5.77	0.03	0.45	0.33	0.17
2018/7/17	67.81	-0.4	0.01	0.21	1227.51	-1.07	0.01	-0.42	7322	8.8	0.06	0.33	-0.34	-0.04
2018/7/18	68.94	1.67	0.02	-0.12	1227.18	-0.03	0	0.17	7383.6	0.84	0.03	-0.1	0.14	0.09
2018/7/19	69.52	0.84	0.02	-0.03	1222.8	-0.36	0.01	0.14	7477.5	1.27	0.02	0.2	0.33	0.18
2018/7/20	69.47	-0.07	0.01	-0.13	1231.76	0.73	0.01	0.45	7339.4	-1.85	0.04	-0.38	-0.16	-0.19
2018/7/23	69.02	-0.73	0.02	-0.08	1224.54	-0.59	0.01	-0.32	7723	4.19	0.03	0.3	-0.46	0.49
2018/7/24	69.91	1.29	0.01	-0.35	1224.55	0	0.01	0.04	8407	8.86	0.04	0.41	-0.02	-0.22
2018/7/25	70.58	0.96	0.01	-0.11	1231.61	0.58	0.01	0.24	8173.7	-2.78	0.03	-0.24	-0.02	0.48
2018/7/26	70.64	0.09	0.01	0.04	1222.67	-0.73	0.01	-0.46	7937	-2.9	0.03	-0.33	-0.02	-0.36
2018/7/27	70.07	-0.81	0.01	0.39	1223.38	0.06	0.01	0.09	8187.4	3.15	0.04	0.31	0.04	-0.31
2018/7/30	71.04	1.6	0.01	-0.41	1221.8	-0.13	0	-0.08	8177.1	-0.47	0.03	0.28	0.36	-0.45
2018/7/31	69.28	-2.48	0.01	0.44	1223.83	0.17	0.01	0.15	7729.4	-5.48	0.03	-0.35	-0.48	0.02
2018/8/1	68.64	-0.92	0.01	0.43	1216.05	-0.64	0	-0.47	7606.4	-1.59	0.03	0.02	0.09	-0.47
2018/8/2	69.72	1.57	0.02	-0.14	1207.96	-0.67	0.01	-0.45	7535.6	-0.93	0.02	-0.22	-0.49	0.34
2018/8/3	69.42	-0.43	0.01	0.3	1213.43	0.45	0.01	0.06	7419	-1.55	0.02	0.02	-0.09	-0.19
2018/8/6	69.5	0.36	0.01	-0.48	1206.94	-0.53	0.01	-0.5	6943.6	-1.19	0.03	-0.19	-0.4	0.37
2018/8/7	69.78	0.4	0.01	-0.44	1211.02	0.34	0	-0.12	6724.9	-3.15	0.04	-0.42	0.07	0.25
2018/8/8	67.31	-3.54	0.02	0.45	1213.61	0.21	0.01	0.23	6283.6	-6.56	0.05	-0.25	0	0.2
2018/8/9	67.25	-0.09	0.01	-0.19	1212.35	-0.1	0	-0.26	6538.8	4.06	0.04	0.31	0.46	0.32
2018/8/10	68.23	1.46	0.02	-0.14	1211.3	-0.09	0.01	-0.03	6152.3	-5.91	0.05	-0.29	0.2	0.13
2018/8/13	67.72	-0.66	0.02	0.5	1193.64	-1.46	0.01	-0.42	6255.3	-0.91	0.04	-0.24	0.38	-0.39
2018/8/14	67.02	-1.03	0.02	-0.01	1194.03	0.03	0	-0.23	6190.2	-1.04	0.04	0.32	-0.32	0.36
2018/8/15	65.11	-2.85	0.02	0.43	1174.88	-1.6	0.01	-0.43	6256.9	1.08	0.05	-0.31	-0.15	-0.22
2018/8/16	65.61	0.77	0.01	-0.11	1174.16	-0.06	0.01	0.12	6306.7	0.8	0.02	-0.24	-0.09	-0.12
2018/8/17	66.08	0.72	0.01	-0.42	1184.77	0.9	0.01	0.45	6581.7	4.36	0.02	0.5	-0.35	0.19
2018/8/20	66.31	0.68	0.01	-0.23	1190.53	0.49	0	0.42	6268.1	-3.29	0.02	-0.45	-0.07	0.08
2018/8/21	66.88	0.86	0.01	-0.38	1196.12	0.47	0.01	0.37	6482.2	3.41	0.01	0.49	0.46	-0.45
2018/8/22	68.81	2.89	0.01	-0.46	1195.51	-0.05	0.01	-0.18	6359.6	-1.89	0.06	-0.4	-0.29	-0.05
2018/8/23	68.65	-0.23	0.01	0.42	1185.31	-0.85	0.01	-0.38	6521.2	2.54	0.01	0.35	0.24	-0.16
2018/8/24	69.34	1.01	0.01	-0.44	1205.97	1.74	0.01	0.39	6680.4	2.44	0.02	0.34	-0.03	-0.01
2018/8/27	69.67	0.42	0.01	-0.02	1211.35	0.45	0.01	0.36	6897.6	2.75	0.02	0.48	-0.2	-0.1
2018/8/28	69.22	-0.65	0.01	0.3	1201.26	-0.83	0.01	-0.38	7074.6	2.57	0.02	0.29	0.5	0.32
2018/8/29	70.3	1.56	0.01	-0.36	1206.66	0.45	0	0.34	7029.1	-0.64	0.02	0.03	-0.15	-0.18
2018/8/30	70.64	0.48	0.01	-0.37	1199.88	-0.56	0.01	-0.2	6993.7	-0.5	0.03	0.28	0.25	-0.07
2018/8/31	70.49	-0.21	0.01	0.09	1201.09	0.1	0.01	-0.25	7033.8	0.57	0.04	0.38	-0.47	0.48
2018/9/4	69.86	-1.06	0.02	-0.05	1191.35	-0.82	0.01	-0.36	7377.5	1.56	0.01	0.32	-0.47	0.12
2018/9/5	69.02	-1.2	0.01	0.32	1196.75	0.45	0	0.23	6706.8	-9.09	0.04	-0.48	0.14	-0.39
2018/9/6	68.33	-1	0.02	0.3	1200.14	0.28	0.01	-0.11	6514	-2.87	0.04	-0.05	0.05	0.23
2018/9/7	68.17	-0.23	0.01	0.39	1195.86	-0.36	0.01	-0.26	6390.9	-1.89	0.02	-0.17	-0.07	-0.27
2018/9/10	67.86	-0.82	0.01	0.14	1195.88	0	0	0.09	6321	1.32	0.01	0.19	-0.32	-0.42
2018/9/11	70.09	3.29	0.02	-0.46	1198.29	0.2	0.01	0.35	6293.9	-0.43	0.02	0.02	-0.49	0.2
2018/9/12	70.39	0.43	0.02	-0.29	1206.19	0.66	0.01	0.31	6338	0.7	0.02	0.4	-0.26	0.02
2018/9/13	69.04	-1.92	0.01	0.49	1201.44	-0.39	0.01	-0.42	6482.9	2.29	0.06	-0.23	-0.39	0.49
2018/9/14	69.17	0.19	0.02	-0.02	1193.71	-0.64	0.01	-0.46	6483.7	0.01	0.02	-0.07	-0.39	0.05
2018/9/17	68.61	-0.41	0.01	-0.29	1200.93	0.6	0.01	0.15	6251.9	-3.82	0.03	-0.39	0.45	-0.47
2018/9/18	69.86	1.82	0.02	-0.49	1198.35	-0.21	0	-0.23	6342	1.44	0.02	0.21	-0.25	-0.15
2018/9/19	71.42	2.23	0.01	-0.4	1203.99	0.47	0	0.21	6390.4	0.76	0.04	0.24	-0.42	-0.42
2018/9/20	70.55	-1.22	0.01	0.28	1207.58	0.3	0	0.3	6489.2	1.55	0.02	0.25	0.25	0.41
2018/9/21	71.09	0.77	0.02	-0.37	1199.55	-0.66	0.01	-0.11	6766.7	4.28	0.02	0.45	0.12	-0.29
2018/9/24	72.5	0.96	0.01	-0.41	1198.86	-0.06	0.01	-0.05	6584.1	-1.79	0.01	-0.35	-0.47	0.26
2018/9/25	72.23	-0.37	0.01	-0.17	1201.31	0.2	0	0.13	6445.1	-2.11	0.07	0.26	0.28	-0.04
2018/9/26	72.42	0.26	0.01	0.03	1194.46	-0.57	0.01	-0.18	6468.1	0.36	0.02	0	0.35	-0.05
2018/9/27	72.42	0	0.01	0	1182.8	-0.98	0.01	-0.45	6689.2	3.42	0.03	0.34	-0.06	-0.45
2018/9/28	73.78	1.88	0.01	-0.36	1192.09	0.79	0.01	0.36	6636	-0.79	0.03	-0.14	-0.47	-0.36
2018/10/1	75.77	2.74	0.02	-0.31	1188.47	-0.3	0	-0.06	6608.2	-0.41	0.07	0.39	0.02	0.26
2018/10/2	75.42	-0.46	0.01	0.11	1203.1	1.23	0.01	0.22	6549.9	-0.88	0.07	0.34	-0.09	-0.33
2018/10/3	76.39	1.29	0.02	-0.17	1197.37	-0.48	0.01	-0.45	6507.8	-0.64	0.01	0.08	-0.16	-0.4
2018/10/4	74.97	-1.86	0.02	0.4	1199.66	0.19	0.01	-0.16	6584.2	1.17	0.02	0.08	0.03	-0.4
2018/10/5	74.5	-0.63	0.01	0.13	1202.86	0.27	0.01	0.14	6639.1	0.83	0.01	0.2	0.05	-0.19
2018/10/8	74.42	0.5	0.01	0.12	1188.01	-1.23	0.01	-0.29	6669.6	0.89	0.01	0.23	-0.5	0.05
2018/10/9	74.91	0.66	0.01	-0.28	1189.62	0.14	0.01	0.2	6650.8	-0.28	0.01	0.07	-0.19	-0.21
2018/10/10	72.8	-2.82	0.02	0.38	1194.78	0.43	0.01	0.46	6618	-0.49	0.01	0.22	0.5	-0.47
2018/10/11	71.2	-2.2	0.02	0.47	1224.33	2.47	0.01	0.43	6239.1	-5.72	0.03	-0.42	0.03	-0.49
2018/10/12	71.56	0.51	0.01	-0.19	1217.93	-0.52	0	-0.24	6291.3	0.84	0.01	0.11	-0.43	-0.04
2018/10/15	71.92	-0.65	0.01	0.47	1226.93	0.74	0.01	0.09	6699.8	5.9	0.1	-0.12	0.04	-0.37
2018/10/16	72.32	0.56	0.01	0.09	1224.43	-0.2	0.01	-0.39	6705.3	0.08	0.02	-0.19	-0.48	0.46
2018/10/17	69.95	-3.28	0.02	0.49	1222.68	-0.14	0.01	-0.25	6686.6	-0.28	0.01	-0.05	-0.36	0.32
2018/10/18	68.83	-1.6	0.01	0.46	1225.75	0.25	0.01	0.08	6574.1	-1.68	0.02	-0.29	0.13	-0.42
2018/10/19	69.39	0.81	0.01	-0.28	1226.32	0.05	0	-0.09	6512	-0.94	0.01	-0.45	0.06	-0.44
2018/10/22	69.47	0.19	0.01	0.21	1222.17	-0.34	0	-0.31	6555.8	-0.41	0.01	-0.18	-0.1	0.16
2018/10/23	66.27	-4.61	0.03	0.49	1230.49	0.68	0.01	-0.02	6528.7	-0.41	0.01	-0.11	-0.38	0.32
2018/10/24	66.06	-0.32	0.02	-0.33	1234.22	0.3	0	0.49	6530.7	0.03	0.01	-0.39	0.31	-0.46
2018/10/25	66.81	1.14	0.02	-0.4	1232.23	-0.16	0.01	-0.15	6507	-0.36	0.01	-0.21	0.29	0.07
2018/10/26	67.5	1.03	0.02	-0.07	1233.59	0.11	0.01	-0.23	6510	0.05	0.01	-0.34	-0.3	-0.37
2018/10/29	66.61	-1.45	0.01	0.35	1229.74	-0.31	0.01	-0.03	6335	-2.33	0.01	-0.37	-0.04	-0.11
2018/10/30	66.4	-0.32	0.02	0.19	1223.44	-0.51	0.01	-0.21	6325.7	-0.15	0.02	-0.44	-0.4	0.35
2018/10/31	64.95	-2.18	0.02	0.25	1214.54	-0.73	0.01	-0.28	6365.9	0.64	0.02	0.23	-0.15	0.11
2018/11/1	63.52	-2.2	0.02	0.33	1233.24	1.54	0.01	0.3	6400.5	0.54	0.01	0.18	-0.36	-0.02
2018/11/2	62.77	-1.18	0.01	0.22	1232.89	-0.03	0	-0.06	6424.7	0.38	0.01	0.13	-0.09	-0.39
2018/11/5	62.8	-0.17	0.02	-0.23	1231.3	-0.13	0	0.02	6459.7	-0.29	0.01	-0.01	-0.24	0.41
2018/11/6	61.74	-1.69	0.02	0.26	1226.8	-0.37	0.01	-0.24	6502.8	0.67	0.01	0.4	-0.26	0.46
2018/11/7	61.62	-0.19	0.02	-0.19	1226.11	-0.06	0.01	-0.28	6565.3	0.96	0.01	0.19	-0.48	0.43
2018/11/8	60.68	-1.53	0.02	0.12	1223.54	-0.21	0	0.03	6474	-1.39	0.01	-0.43	0.07	0.14
2018/11/9	59.8	-1.45	0.01	0.47	1209.6	-1.14	0.01	-0.32	6412	-0.96	0.01	-0.29	-0.17	-0.03
2018/11/12	58.94	-3	0.02	0.31	1200.65	-0.74	0	-0.46	6435	-0.17	0.01	-0.12	0.42	-0.19
2018/11/13	55.7	-5.5	0.04	0.41	1202.35	0.14	0.01	0.15	6429.2	-0.09	0.01	0.03	-0.07	-0.22
2018/11/14	55.89	0.34	0.03	-0.24	1210.91	0.71	0.01	0.22	5842.4	-9.13	0.08	-0.23	0.14	-0.01
2018/11/15	56.47	1.04	0.02	-0.32	1213	0.17	0.01	0.12	5718.9	-2.11	0.06	0.18	-0.49	0.42
2018/11/16	56.81	0.6	0.03	-0.22	1221.47	0.7	0.01	0.2	5636.2	-1.45	0.02	-0.04	-0.49	0.36
2018/11/19	57.19	0.18	0.03	0.38	1224.05	0.21	0	0.34	4883.8	-13.69	0.06	-0.44	0.14	-0.44
2018/11/20	53.3	-6.8	0.04	0.49	1221.55	-0.2	0.01	-0.3	4524.6	-7.36	0.1	-0.16	0.11	0.31
2018/11/21	54.47	2.2	0.03	-0.49	1226.02	0.37	0.01	0.12	4638.7	2.52	0.05	0.2	-0.19	-0.18
2018/11/23	50.89	-5.48	0.03	0.49	1223.19	-0.35	0	-0.2	4398	0.96	0.04	0.25	-0.07	0.39
2018/11/26	51.45	1.98	0.02	-0.38	1222.37	-0.07	0	-0.32	3837	-5.54	0.08	-0.19	-0.39	0.35
2018/11/27	51.93	0.93	0.03	0.13	1214.69	-0.63	0.01	-0.29	3866.5	0.77	0.04	0.27	-0.24	0.11
2018/11/28	50.47	-2.81	0.03	0.3	1221.11	0.53	0.01	0.17	4265.4	10.32	0.07	0.26	-0.24	0.5
2018/11/29	51.27	1.59	0.04	-0.08	1223.99	0.24	0	-0.1	4296.5	0.73	0.05	0.02	-0.39	-0.42
2018/11/30	50.6	-1.31	0.03	0.33	1221.97	-0.17	0.01	0.11	4039.7	-5.98	0.05	-0.28	-0.48	0.01
2018/12/3	53.16	1.82	0.02	-0.36	1231.08	0.75	0.01	0.22	3897.8	-6.31	0.04	-0.33	-0.13	0.41
2018/12/4	52.68	-0.9	0.03	-0.13	1238.55	0.61	0.01	0.19	3958.5	1.56	0.05	0.05	0.29	-0.44
2018/12/6	51.42	-2.22	0.04	0.31	1237.99	0.03	0.01	-0.17	3508.6	-6.97	0.06	-0.49	-0.45	0.4
2018/12/7	52.05	1.23	0.05	-0.25	1248.1	0.82	0.01	0.32	3422.2	-2.46	0.08	-0.05	0.19	-0.25
2018/12/10	50.89	-2.75	0.02	0.33	1244.59	-0.28	0	-0.14	3460.5	-3	0.04	-0.27	-0.46	0.21
2018/12/11	51.98	2.14	0.02	-0.35	1242.94	-0.13	0.01	-0.24	3407.7	-1.53	0.03	-0.08	-0.33	-0.23
2018/12/12	51.31	-1.29	0.02	0.08	1245.8	0.23	0	0.19	3466.1	1.72	0.02	0.16	0.18	-0.3
2018/12/13	52.78	2.86	0.04	-0.15	1242.46	-0.27	0	-0.18	3315.3	-4.35	0.03	-0.34	-0.25	-0.32
2018/12/14	51.17	-3.05	0.02	0.5	1238.21	-0.34	0.01	0.04	3247.8	-2.04	0.03	-0.15	-0.05	-0.08
2018/12/17	49.32	-3.86	0.03	0.31	1245.91	0.62	0.01	0.32	3526.1	8.57	0.05	0.3	0.15	-0.38
2018/12/18	46.3	-6.12	0.04	0.43	1249.38	0.28	0	0.33	3668	4.02	0.04	0.43	0.28	-0.31
2018/12/19	47.08	1.68	0.03	-0.35	1243.39	-0.48	0.01	-0.39	3687.1	0.52	0.05	-0.36	0.24	-0.21
2018/12/20	46.06	-2.17	0.02	0.43	1260.14	1.35	0.01	0.22	4076	10.55	0.06	0.36	0.16	0.01
2018/12/21	45.08	-2.13	0.02	0.26	1256.01	-0.33	0	-0.22	3850.9	-5.52	0.05	-0.33	0.28	-0.41
2018/12/24	42.27	-6.75	0.04	0.34	1269.13	1.04	0	0.42	4026.1	2.07	0.04	-0.18	0.5	-0.25
2018/12/26	46.39	9.75	0.05	-0.33	1266.98	-0.17	0.01	-0.32	3793.7	0.83	0.03	0.2	-0.38	0.49
2018/12/27	45.23	-2.5	0.03	0.5	1275.22	0.65	0.01	0.21	3586.9	-5.45	0.04	-0.4	-0.43	0.5
2018/12/28	44.92	-0.69	0.03	0.05	1280.75	0.43	0	0.33	3861.6	7.66	0.04	0.38	-0.25	-0.21
2018/12/31	45	-0.75	0.03	-0.08	1282.82	0.16	0	0.31	3709.4	-2.77	0.02	-0.19	-0.46	0.28
2019/1/2	45.66	1.47	0.05	-0.06	1284.77	0.17	0.01	0.12	3873.8	1.69	0.02	0.33	-0.47	0.09
2019/1/3	46.78	2.45	0.03	-0.3	1293.99	0.72	0	0.38	3780.1	-2.42	0.02	-0.28	0.05	-0.45
2019/1/4	48.18	2.99	0.03	-0.41	1284.92	-0.7	0.01	-0.12	3802.7	0.6	0.02	0.3	-0.44	0.38
2019/1/7	48.66	0.35	0.02	-0.31	1288.67	0.29	0.01	0	3985.9	-0.45	0.01	-0.01	-0.23	0
2019/1/8	49.89	2.53	0.02	-0.25	1285.35	-0.26	0.01	0.04	3971	-0.37	0.02	-0.28	-0.3	0.49
2019/1/9	52.08	4.39	0.02	-0.48	1293.13	0.61	0.01	0.44	3978	0.17	0.01	-0.14	-0.35	-0.11
2019/1/10	52.2	0.23	0.02	0.06	1286.38	-0.52	0.01	-0.45	3603.7	-9.41	0.06	-0.41	-0.4	0.43
2019/1/11	51.64	-1.07	0.03	0.02	1288	0.13	0.01	-0.31	3616.5	0.35	0.02	0.08	-0.47	0.33
2019/1/14	50.64	-2.2	0.02	0.42	1291.73	0.29	0	0.02	3638.1	4.24	0.02	0.31	-0.26	-0.19
2019/1/15	51.87	2.43	0.02	-0.49	1289.31	-0.19	0	-0.15	3571.3	-1.84	0.02	-0.28	0.01	0.48
2019/1/16	52.23	0.69	0.02	-0.01	1293.52	0.33	0	0.3	3588	0.47	0.02	-0.18	0.5	0.32
2019/1/17	52.17	-0.11	0.02	0.29	1291.9	-0.13	0	-0.07	3626.4	1.07	0.01	0.37	-0.39	0.2
2019/1/18	53.67	2.88	0.01	-0.5	1281.49	-0.81	0	-0.43	3605.6	-0.57	0.01	0.07	0.12	0.46
2019/1/22	52.62	-2.47	0.03	0.48	1285.04	0.37	0	0.41	3580.1	1.23	0.03	0.31	0.38	-0.25
2019/1/23	52.2	-0.8	0.02	0.08	1282.39	-0.21	0	-0.03	3561.5	-0.52	0.01	-0.12	-0.48	0.19
2019/1/24	52.84	1.23	0.02	-0.23	1280.94	-0.11	0	-0.01	3574.3	0.36	0.01	0.23	-0.34	-0.44
2019/1/25	53.3	0.87	0.01	-0.33	1303.22	1.74	0.01	0.48	3572	-0.06	0.01	0.24	-0.4	0.22
2019/1/28	51.86	-2.24	0.03	0.36	1303.53	0.02	0	0.37	3442.8	-3.17	0.03	-0.22	-0.28	0.08
2019/1/29	53.12	2.43	0.02	-0.4	1311.93	0.64	0	0.49	3414.8	-0.81	0.02	0.07	-0.03	-0.21
2019/1/30	54.28	2.18	0.02	-0.38	1319.91	0.61	0.01	0.24	3460	1.32	0.02	0.28	-0.43	0.2
2019/1/31	53.71	-1.05	0.02	0	1320.94	0.08	0	-0.13	3437.2	-0.66	0.01	-0.32	-0.47	0.47
2019/2/1	55.17	2.72	0.02	-0.28	1318	-0.22	0	-0.2	3467.9	0.9	0.01	0.25	-0.42	0.09
2019/2/4	54.59	-0.85	0.03	0.29	1311.75	-0.47	0	-0.17	3462.8	0.11	0.01	0.1	-0.38	0.19
2019/2/5	53.64	-1.74	0.02	0.23	1315.01	0.25	0	0.22	3468.4	0.16	0.01	0.01	0.09	0.19
2019/2/6	53.83	0.35	0.02	0.13	1306.22	-0.67	0	-0.42	3404.3	-1.85	0.02	-0.28	-0.13	-0.21
2019/2/7	52.38	-2.69	0.03	0.4	1310.09	0.3	0	0.31	3397.7	-0.2	0.01	-0.27	-0.14	0.34
2019/2/8	52.6	0.42	0.01	-0.07	1314.07	0.3	0	0.31	3661.7	7.77	0.05	0.32	-0.45	0.5
2019/2/11	52.34	-0.13	0.02	0.39	1308.33	-0.44	0.01	-0.08	3631.8	-1.28	0.01	-0.36	0.04	-0.37
2019/2/12	53.41	2.04	0.02	-0.48	1310.89	0.2	0	0	3632	0.01	0.01	0.11	0.19	0.46
2019/2/13	53.92	0.95	0.02	-0.35	1306.19	-0.36	0.01	-0.38	3611.5	-0.56	0.01	-0.31	0.21	-0.08
2019/2/14	54.52	1.11	0.02	0.05	1312.55	0.49	0.01	0.34	3592.6	-0.52	0.01	-0.22	-0.03	0.08
2019/2/15	55.76	2.27	0.01	-0.29	1321.41	0.68	0	0.37	3604.7	0.34	0.01	-0.15	-0.44	0.09
2019/2/19	55.91	0.09	0.01	0.12	1341.16	1.07	0.01	0.46	3914.3	0.47	0.02	-0.11	-0.34	-0.03
2019/2/20	56.83	1.65	0.02	-0.15	1338.49	-0.2	0.01	-0.32	3972.4	1.48	0.02	0.39	-0.48	0.48
2019/2/21	56.49	-0.6	0.01	0.12	1323.49	-1.12	0.01	-0.44	3936.6	-0.9	0.02	-0.23	-0.04	0.01
2019/2/22	56.74	0.44	0.01	-0.47	1327.8	0.33	0.01	0.05	3965.2	0.73	0.01	0.15	-0.5	0.45
2019/2/25	55.15	-3.28	0.02	0.43	1327.12	-0.05	0	-0.22	3833.7	2.09	0.02	0.18	0.47	-0.26
2019/2/26	55.73	1.05	0.01	-0.09	1328.96	0.14	0	0.27	3810.3	-0.61	0.01	0	0.36	-0.02
2019/2/27	56.7	1.74	0.02	-0.32	1319.88	-0.68	0.01	-0.24	3814.6	0.11	0.03	0.34	-0.5	0.42
2019/2/28	56.94	0.42	0.01	0.05	1313.05	-0.52	0.01	-0.47	3816.6	0.05	0.02	-0.17	-0.04	0.35
2019/3/1	55.5	-2.53	0.02	0.21	1293.56	-1.48	0.01	-0.36	3821.9	0.14	0.01	-0.36	-0.39	0.24
2019/3/4	56.22	0.79	0.01	-0.35	1286.66	-0.53	0.01	-0.23	3715.9	-2.45	0.02	-0.27	-0.15	-0.34
2019/3/5	55.98	-0.43	0.01	-0.2	1287.43	0.06	0	0.24	3857.2	3.8	0.02	0.4	-0.08	-0.12
2019/3/6	55.95	-0.05	0.01	0.23	1286.76	-0.05	0	-0.07	3863	0.15	0.01	0.16	0.23	-0.2
2019/3/7	56.28	0.59	0.01	-0.47	1285.74	-0.08	0	0.08	3875.1	0.32	0.01	-0.04	-0.04	-0.4
2019/3/8	55.86	-0.75	0.02	0.48	1298.39	0.98	0.01	0.33	3865.9	-0.24	0.02	-0.03	-0.49	0.47
2019/3/11	56.87	1.52	0.01	-0.4	1294.25	-0.32	0	-0.05	3870.3	-1.15	0.02	-0.2	-0.5	-0.12
2019/3/12	57.06	0.33	0.01	-0.26	1302.01	0.6	0	0.48	3886	0.41	0.02	0.33	-0.35	0.33
2019/3/13	58.23	2.05	0.01	-0.4	1309.28	0.56	0	0.31	3865.1	-0.54	0.01	-0.13	-0.3	-0.16
2019/3/14	58.48	0.43	0.01	-0.05	1296.28	-0.99	0.01	-0.3	3879	0.36	0.02	0.09	0	0.34
2019/3/15	58.34	-0.24	0.01	0.16	1301.38	0.39	0.01	0.1	3924.3	1.17	0.01	0.31	-0.01	0.44
2019/3/18	59.05	1.1	0.01	-0.17	1303.7	0.18	0	0.14	3990.2	0.22	0.01	-0.07	-0.38	0.11
2019/3/19	58.92	-0.22	0.01	-0.04	1306.55	0.22	0	-0.02	4017	0.67	0.01	0.28	0.35	0.05
2019/3/20	59.8	1.49	0.02	-0.14	1312.48	0.45	0.01	0.26	4041.2	0.6	0.01	0.36	0.19	-0.1
2019/3/21	59.64	-0.27	0.01	0.1	1309.45	-0.23	0.01	-0.14	3982.2	-1.46	0.02	-0.08	-0.22	0.43
2019/3/22	58.69	-1.59	0.02	0.43	1313.38	0.3	0	0.29	3990.4	0.21	0.01	0.05	0.23	-0.33
2019/3/25	58.92	0.61	0.01	0.03	1321.9	0.65	0.01	0.31	3937	-1.44	0.02	-0.12	-0.46	0.21
2019/3/26	59.62	1.19	0.01	-0.5	1315.51	-0.48	0.01	-0.22	3942.8	0.15	0.01	0.34	-0.49	0.47
2019/3/27	59.12	-0.84	0.02	0.25	1309.87	-0.43	0.01	-0.34	4041.7	2.51	0.01	0.49	-0.21	0.03
2019/3/28	59.3	0.3	0.02	0.3	1290.55	-1.47	0.01	-0.42	4025.6	-0.4	0.01	0.02	-0.48	0.45
2019/3/29	59.98	1.15	0.01	-0.44	1292.15	0.12	0.01	-0.08	4102.2	1.9	0.01	0.29	-0.41	0.29
2019/4/1	61.58	2.34	0.01	-0.49	1287.66	-0.35	0.01	-0.39	4145.1	1.04	0.01	0.33	-0.38	0.27
2019/4/2	62.36	1.27	0.01	-0.38	1293.15	0.43	0	0.5	4859.3	17.23	0.06	0.45	-0.08	0.41
2019/4/3	62.26	-0.16	0.01	-0.06	1289.9	-0.25	0	-0.24	4968.7	2.25	0.06	-0.17	0.13	0.4
2019/4/4	61.84	-0.67	0.01	0.08	1292.38	0.19	0.01	0.35	4902.4	-1.33	0.04	-0.05	-0.21	0.12
2019/4/5	63.16	2.13	0.01	-0.41	1291.7	-0.05	0.01	0.28	5010.2	2.2	0.01	0.36	0	0.35
2019/4/8	64.35	1.64	0.01	-0.3	1297.41	0.44	0.01	-0.02	5245.2	1.38	0.03	0.27	-0.38	0.47
2019/4/9	64.09	-0.4	0.01	0.2	1304.13	0.52	0	0.27	5158.4	-1.65	0.02	-0.08	0.4	0.47
2019/4/10	64.27	0.28	0.01	-0.34	1308.05	0.3	0	0.23	5307.8	2.89	0.03	0.13	-0.47	0.22
2019/4/11	63.71	-0.87	0.01	0.42	1292.6	-1.18	0.01	-0.34	5022.6	-5.37	0.04	-0.31	-0.34	0.18
2019/4/12	63.73	0.03	0.01	-0.45	1290.4	-0.17	0	-0.45	5054.2	0.63	0.03	0.36	-0.44	0.2
2019/4/15	63.46	-0.24	0.01	0.32	1287.88	-0.2	0.01	0.08	5032.3	-2	0.03	-0.17	-0.41	0.24
2019/4/16	64.33	1.37	0.01	-0.16	1276.57	-0.88	0.01	-0.28	5180.9	2.95	0.02	0.4	0.03	0.11
2019/4/17	63.71	-0.96	0.01	0.25	1274.14	-0.19	0	-0.33	5208.3	0.53	0.01	0.15	0.29	-0.2
2019/4/18	63.96	0.39	0.01	-0.13	1275.39	0.1	0	0.13	5264.7	1.08	0.01	0.18	-0.44	0.47
2019/4/22	65.67	1.99	0.01	-0.49	1274.92	-0.04	0	-0.27	5346.7	1.97	0.02	0.38	-0.46	0.28
2019/4/23	65.94	0.41	0.01	-0.29	1272.4	-0.2	0.01	0.09	5511.6	3.08	0.03	0.23	-0.17	0.47
2019/4/24	65.66	-0.42	0.01	-0.04	1275.36	0.23	0.01	0.17	5415.6	-1.74	0.03	-0.22	0.41	-0.43
2019/4/25	64.89	-1.17	0.01	0.1	1277.35	0.16	0.01	-0.09	5209.1	-3.81	0.05	-0.32	-0.2	0.05
2019/4/26	62.77	-3.27	0.02	0.46	1286.25	0.7	0.01	0.29	5298.3	1.71	0.04	-0.05	-0.29	0.48
2019/4/29	63.47	1.1	0.01	-0.2	1279.8	-0.5	0	-0.28	5235	-1.27	0.02	-0.16	0.24	-0.4
2019/4/30	63.48	0.02	0.02	-0.33	1283.6	0.3	0	0.09	5320.8	1.64	0.02	0.39	-0.29	0.39
2019/5/1	63.41	-0.11	0.01	0.16	1276.61	-0.54	0.01	-0.25	5384.2	1.19	0.01	0.34	0.49	-0.5
2019/5/2	61.62	-2.82	0.02	0.43	1270.54	-0.48	0.01	-0.13	5493.8	2.04	0.02	0.27	-0.21	0.02
2019/5/3	61.8	0.29	0.01	-0.18	1279.19	0.68	0.01	0.25	5766.8	4.97	0.03	0.29	-0.45	0.43
2019/5/6	62.26	2.99	0.03	-0.35	1280.33	0.09	0.01	-0.09	5745.1	-0.52	0.02	0.17	-0.07	0.4
2019/5/7	61.51	-1.2	0.02	0.38	1285.15	0.38	0	0.31	5849.5	1.82	0.03	-0.12	0.08	-0.27
2019/5/8	61.91	0.65	0.01	-0.12	1280.93	-0.33	0.01	-0.37	5990.3	2.41	0.02	0.4	-0.18	0.05
2019/5/9	61.84	-0.11	0.01	0.3	1284.14	0.25	0	0.02	6191.5	3.36	0.01	0.43	-0.45	0.12
2019/5/10	61.71	-0.21	0.01	-0.08	1286	0.14	0	-0.07	6386	3.14	0.03	0.24	-0.4	0.38
2019/5/13	60.92	-0.62	0.03	-0.25	1299.9	1.08	0.01	0.43	7806	11.76	0.09	0.28	0.24	-0.02
2019/5/14	61.27	0.57	0.02	-0.33	1297.03	-0.22	0.01	-0.14	7994.6	2.42	0.06	-0.01	-0.22	0.25
2019/5/15	62.2	1.52	0.01	-0.21	1296.66	-0.03	0	-0.02	8164.6	2.13	0.03	0.34	-0.49	0.07
2019/5/16	63.16	1.54	0.01	-0.44	1286.65	-0.77	0.01	-0.32	7871.8	-3.59	0.05	-0.24	-0.43	0.22
2019/5/17	62.74	-0.66	0.01	0.1	1277.55	-0.71	0.01	-0.32	7359.5	-6.51	0.08	-0.11	0.06	0
2019/5/20	63.24	-0.27	0.02	0.2	1277.74	0.01	0	0.25	7965.3	-2.35	0.05	0.15	-0.11	-0.2
2019/5/21	62.63	-0.96	0.01	0.17	1274.97	-0.22	0	0.15	7930.3	-0.44	0.02	-0.02	-0.39	-0.17
2019/5/22	61.2	-2.28	0.01	0.47	1273.62	-0.11	0	-0.22	7635.7	-3.72	0.03	-0.3	-0.18	-0.03
2019/5/23	58.05	-5.15	0.04	0.49	1283.45	0.77	0.01	0.22	7852.1	2.83	0.04	0.31	0.09	-0.35
2019/5/24	58.88	1.43	0.02	-0.07	1284.89	0.11	0	0.39	7970.1	1.5	0.03	0.06	-0.17	0.17
2019/5/28	58.8	-0.41	0.01	0.08	1279.49	-0.44	0.01	-0.18	8716.3	-0.5	0.02	0.15	0.39	-0.05
2019/5/29	58.95	0.26	0.03	0.36	1279.6	0.01	0	-0.39	8647.8	-0.79	0.03	0.18	-0.3	-0.09
2019/5/30	55.79	-5.36	0.03	0.34	1288.85	0.72	0.01	0.47	8271.9	-4.35	0.08	-0.28	-0.08	-0.15
2019/5/31	53.25	-4.55	0.03	0.43	1305.65	1.3	0.01	0.43	8558.3	3.46	0.03	0.45	-0.09	-0.1
2019/6/3	53.02	0.53	0.03	-0.41	1325.17	1.5	0.01	0.36	8124.8	-6.92	0.03	-0.47	-0.06	-0.33
2019/6/4	52.98	-0.08	0.02	0	1325.28	0.01	0.01	0.06	7685.5	-5.41	0.05	-0.19	-0.5	0.48
2019/6/5	51.55	-2.7	0.03	0.37	1330.18	0.37	0.01	-0.22	7779.1	1.22	0.03	0.14	-0.47	0.49
2019/6/6	53.2	3.2	0.02	-0.31	1335.55	0.4	0.01	0.11	7784.9	0.08	0.04	0.3	-0.02	0.11
2019/6/7	53.98	1.47	0.02	-0.14	1340.7	0.39	0.01	0.08	7985.2	2.57	0.03	0.17	0.37	-0.1
2019/6/10	53.28	-2.02	0.01	0.42	1328.13	-0.94	0.01	-0.25	7987.8	4.62	0.03	0.45	-0.34	0.19
2019/6/11	52.77	-0.96	0.02	-0.07	1326.91	-0.09	0.01	0.2	7888	-1.25	0.03	0.09	-0.09	-0.25
2019/6/12	51.2	-2.98	0.02	0.5	1333.55	0.5	0.01	0.09	8133.1	3.11	0.03	0.33	-0.3	-0.18
2019/6/13	52.05	1.66	0.03	-0.39	1342.35	0.66	0	0.4	8219	1.06	0.02	0.19	-0.15	0.19
2019/6/14	52.47	0.81	0.02	-0.2	1341.58	-0.06	0.01	-0.32	8656.1	5.32	0.03	0.45	-0.44	0.31
2019/6/17	51.84	-1.56	0.01	0.45	1339.54	-0.15	0.01	0.14	9318.8	3.98	0.03	0.25	-0.29	-0.39
2019/6/18	54.2	4.55	0.02	-0.37	1346.48	0.52	0.01	-0.01	9080.6	-2.56	0.02	-0.18	0.08	-0.32
2019/6/19	54.41	0.39	0.02	0.28	1360.27	1.02	0.01	0.4	9255.4	1.93	0.02	0.34	-0.38	0.41
2019/6/20	57.18	5.09	0.03	-0.47	1388.18	2.05	0.01	0.36	9517	2.83	0.02	0.33	0.05	-0.31
2019/6/21	57.36	0.31	0.02	0.12	1399.05	0.78	0.01	0.08	10179.3	6.96	0.02	0.49	0.42	-0.47
2019/6/24	57.6	-0.02	0.02	0.24	1419.55	1.47	0.01	0.42	11046.4	1.37	0.03	0.36	-0.41	0.18
2019/6/25	58.59	1.72	0.02	-0.13	1423.25	0.26	0.01	-0.09	11809.9	6.91	0.03	0.47	0.25	-0.45
2019/6/26	58.77	0.31	0.02	-0.38	1408.75	-1.02	0.01	-0.21	13063.8	10.62	0.1	0.1	0.15	0.14
2019/6/27	59.17	0.68	0.01	-0.25	1409.68	0.07	0.01	0.3	11287.8	-13.59	0.15	-0.23	-0.28	0.46
2019/6/28	58.02	-1.94	0.02	0.3	1409.5	-0.01	0.01	-0.35	12409.1	9.93	0.07	0.46	-0.5	0.46
2019/7/1	58.58	-1.35	0.02	0.11	1384.31	-1.79	0.01	-0.34	10616.6	-1.87	0.08	-0.03	-0.19	-0.09
2019/7/2	56.4	-3.72	0.03	0.29	1418.44	2.47	0.01	0.46	10835.9	2.07	0.08	0.43	-0.48	0.26
2019/7/3	57.27	1.54	0.01	-0.14	1418.94	0.04	0.01	-0.23	11900.8	9.83	0.03	0.47	-0.48	0.41
2019/7/5	57.61	1.68	0.02	-0.18	1399.95	-1.11	0.02	-0.15	10970.2	-1.73	0.03	-0.22	0.01	-0.04
2019/7/8	57.34	-0.36	0.01	-0.23	1395.5	-0.32	0.01	-0.27	12252.6	7.33	0.04	0.42	-0.1	-0.19
2019/7/9	58.57	2.15	0.01	-0.41	1397.9	0.17	0.01	0.35	12541.5	2.36	0.03	0.15	-0.36	0.47
2019/7/10	60.38	3.09	0.02	-0.45	1419	1.51	0.01	0.49	12110.6	-3.44	0.09	-0.17	-0.47	-0.36
2019/7/11	60.34	-0.07	0.01	-0.05	1404	-1.06	0.01	-0.4	11342.3	-6.34	0.05	-0.21	0.07	0.18
2019/7/12	60.28	-0.1	0.01	0.13	1415.74	0.84	0	0.42	11762.1	3.7	0.04	0.35	-0.3	0.48
2019/7/15	59.41	-1.08	0.02	0.05	1414.08	-0.12	0.01	0.03	10845.9	6.33	0.07	0.31	-0.14	0.12
2019/7/16	57.56	-3.11	0.03	0.32	1406.33	-0.55	0.01	-0.2	9424.8	-13.1	0.07	-0.47	0.17	-0.38
2019/7/17	56.53	-1.79	0.02	0.16	1426.8	1.46	0.01	0.49	9723.2	3.17	0.06	0.21	0.5	-0.33
2019/7/18	55.66	-1.54	0.03	0.21	1446.3	1.37	0.01	0.44	10651.4	9.55	0.08	0.4	-0.24	0.47
2019/7/19	55.74	0.14	0.02	0.03	1425.3	-1.45	0.01	-0.35	10571.5	-0.75	0.04	0.19	0.5	-0.45
2019/7/22	55.95	-0.25	0.01	-0.15	1425.12	-0.01	0	-0.13	10412.5	-2.82	0.04	-0.15	-0.41	0
2019/7/23	56.91	1.72	0.02	-0.28	1417.39	-0.54	0.01	-0.29	9888.7	-5.03	0.02	-0.46	-0.44	-0.39
2019/7/24	55.86	-1.85	0.03	0.25	1425.9	0.6	0.01	0.24	9804.3	-0.85	0.03	0.11	-0.42	-0.01
2019/7/25	55.95	0.16	0.01	-0.36	1414.53	-0.8	0.01	-0.35	9945.3	1.44	0.03	-0.1	0.07	-0.18
2019/7/26	56.05	0.18	0.01	-0.02	1418.69	0.29	0.01	-0.05	9831	-1.15	0.05	-0.35	-0.29	0.43
2019/7/29	57.01	2.02	0.01	-0.38	1426.94	0.58	0	0.38	9580.9	-1.51	0.02	-0.26	0.17	-0.48
2019/7/30	58.16	2.02	0.01	-0.42	1430.85	0.27	0.01	0.3	9580.7	0	0.02	-0.06	0.32	-0.24
2019/7/31	57.54	-1.07	0.02	0.1	1413.8	-1.19	0.01	-0.39	10082	5.23	0.02	0.47	0.36	-0.08
2019/8/1	54.34	-5.56	0.04	0.41	1445.31	2.23	0.02	0.49	10380	2.96	0.04	0.36	0.22	-0.38
2019/8/2	55.12	1.44	0.02	-0.45	1440.7	-0.32	0.01	0.09	10520.1	1.35	0.02	0.07	-0.31	-0.2
2019/8/5	53.98	-2.33	0.02	0.36	1463.8	1.6	0.01	0.32	11816.8	8.07	0.04	0.39	0.46	-0.16
2019/8/6	53.31	-1.24	0.03	-0.11	1474.27	0.72	0.01	0.45	11480.9	-2.84	0.06	-0.27	-0.37	0.43
2019/8/7	52.23	-2.03	0.04	0.39	1501.2	1.83	0.01	0.26	12013.9	4.64	0.03	0.36	-0.38	0.39
2019/8/8	52.77	1.03	0.01	-0.18	1500.95	-0.02	0.01	0.02	12191.6	1.48	0.03	0.41	-0.47	0.34
2019/8/9	54.22	2.75	0.03	-0.34	1497.24	-0.25	0.01	-0.31	12089.8	-0.84	0.02	0.1	-0.19	0.18
2019/8/12	54.8	1.11	0.02	-0.07	1511.4	0.95	0.01	0.29	11394.2	-1.07	0.01	0.03	0.45	-0.3
2019/8/13	56.76	3.58	0.03	-0.31	1501.39	-0.66	0.02	-0.12	10892.9	-4.4	0.03	-0.35	-0.5	0.4
2019/8/14	54.92	-3.24	0.03	0.49	1516.34	1	0.01	0.24	10049.4	-7.74	0.04	-0.41	0.38	-0.34
2019/8/15	54.76	-0.29	0.02	0.28	1523.2	0.45	0.01	0.31	10303.4	2.53	0.06	0.33	-0.38	0.3
2019/8/16	54.88	0.22	0.02	-0.15	1514.15	-0.59	0.01	-0.08	10335.6	0.31	0.07	0.08	-0.47	0.33
2019/8/19	56.01	1.43	0.02	-0.28	1495.3	-1.24	0.01	-0.36	10910.7	5.8	0.03	0.48	-0.29	-0.09
2019/8/20	56.23	0.39	0.02	0.05	1507.1	0.79	0.01	0.42	10752.6	-1.45	0.02	-0.02	0.34	0.23
2019/8/21	56.02	-0.37	0.02	-0.09	1502.3	-0.32	0.01	0	10141.5	-5.68	0.05	-0.24	-0.31	0.22
2019/8/22	55.55	-0.84	0.02	0.2	1498.8	-0.23	0.01	0.05	10105	-0.36	0.03	0.24	0.01	0.11
2019/8/23	53.96	-2.86	0.02	0.46	1526.85	1.87	0.01	0.4	10388.7	2.81	0.03	0.41	0.26	-0.32
2019/8/26	53.82	1.26	0.03	-0.49	1526.35	-0.03	0.01	-0.44	10371.8	2.32	0.03	0.05	-0.39	-0.16
2019/8/27	55.63	3.36	0.02	-0.47	1542.64	1.07	0.01	0.4	10184.8	-1.8	0.02	-0.12	0.21	0.1
2019/8/28	55.88	0.45	0.02	-0.32	1539.1	-0.23	0.01	-0.01	9729.4	-4.47	0.04	-0.34	-0.4	0.39
2019/8/29	56.61	1.31	0.02	-0.22	1527.7	-0.74	0.01	-0.23	9491	-2.45	0.02	-0.12	-0.33	0.34
2019/8/30	55.17	-2.54	0.02	0.43	1520.25	-0.49	0.01	-0.33	9585.4	0.99	0.02	0.2	0.4	-0.07
2019/9/3	53.88	-1.48	0.03	0.34	1547	1.07	0.01	0.4	10612.3	2.55	0.03	0.19	-0.36	0.13
2019/9/4	56.05	4.03	0.02	-0.5	1552.6	0.36	0.01	0.3	10568.2	-0.42	0.03	-0.05	-0.46	-0.15
2019/9/5	56.28	0.41	0.02	-0.36	1519.35	-2.14	0.02	-0.27	10566.9	-0.01	0.01	0.1	0.01	0.38
2019/9/6	56.66	0.68	0.03	0.19	1506.95	-0.82	0.01	-0.33	10309.3	-2.44	0.04	-0.38	-0.42	0.35
2019/9/9	58.19	2.3	0.01	-0.34	1498.95	-0.53	0.01	-0.42	10309	-0.9	0.03	0.06	-0.23	-0.25
2019/9/10	57.97	-0.38	0.02	0.14	1486.4	-0.84	0.01	-0.41	10105.4	-1.98	0.03	-0.17	-0.44	-0.25
2019/9/11	56.22	-3.02	0.03	0.38	1497.6	0.75	0	0.44	10162.5	0.57	0.02	0.23	-0.44	0.31
2019/9/12	55.17	-1.87	0.03	0.43	1498.95	0.09	0.02	-0.21	10415.1	2.49	0.02	0.42	-0.16	0
2019/9/13	54.84	-0.6	0.02	0.08	1488.7	-0.68	0.01	-0.36	10342.1	-0.7	0.02	0.13	-0.21	0.01
2019/9/16	61.88	0.88	0.05	0.06	1498.8	0.68	0.01	-0.34	10255.5	-0.54	0.02	0.08	-0.28	0.41
2019/9/17	58.91	-4.8	0.04	0.34	1503.1	0.29	0.01	0.16	10195.7	-0.58	0.01	-0.15	-0.44	0.45
2019/9/18	58.11	-1.36	0.02	0.22	1493.9	-0.61	0.01	-0.15	10164.7	-0.3	0.01	-0.17	-0.43	-0.17
2019/9/19	58.87	1.31	0.02	-0.5	1499.2	0.35	0.01	0.18	10250.5	0.84	0.04	0.42	0.05	0.16
2019/9/20	58.41	-0.78	0.02	0.16	1517.15	1.2	0.01	0.5	10172.7	-0.76	0.01	-0.06	0.29	-0.49
2019/9/23	58.38	-0.58	0.02	0.39	1522.12	0.33	0.01	0.19	9702.2	-3.28	0.02	-0.38	-0.34	0.16
2019/9/24	56.83	-2.66	0.01	0.41	1532.3	0.67	0.01	0.31	8513.9	-12.25	0.11	-0.24	0.33	-0.32
2019/9/25	56.74	-0.16	0.02	0.36	1504.15	-1.84	0.01	-0.42	8432.4	-0.96	0.04	-0.11	-0.4	0.35
2019/9/26	56.3	-0.78	0.02	0.44	1505.8	0.11	0.01	-0.13	8063.8	-4.37	0.05	-0.08	-0.09	-0.32
2019/9/27	56.17	-0.23	0.03	0.24	1496.94	-0.59	0.01	-0.02	8184.9	1.5	0.03	0.31	0.08	-0.31
2019/9/30	54.26	-3.25	0.02	0.45	1472.25	-1.65	0.01	-0.28	8284.3	2.92	0.05	0.44	-0.47	0.11
