# Supplementary material for: Dynamic sentiment spillovers among crude oil, gold, and Bitcoin markets: Evidence from time and frequency domain analyses
Source: PLoS One. 2020 Dec 3;15(12):e0242515. doi: 10.1371/journal.pone.0242515 (PMC7714240; doi:10.1371/journal.pone.0242515)
Supplement: S1 File — (ZIP) [file pone.0242515.s001.zip › Data and Code/OilGoldBit/VIX.csv]

Date	Close	Open	High	Low	Volumn	Change	VIX-senti
2013/4/1	13.58	13.46	14.05	13.26	-	6.93%	-0.094936709
2013/4/2	12.78	13.11	13.18	12.76	-	-5.89%	-0.452380952
2013/4/3	14.21	12.65	14.66	12.62	-	11.19%	0.279411765
2013/4/4	13.89	14.1	14.79	13.89	-	-2.25%	-0.5
2013/4/5	13.92	15.64	15.65	13.86	-	0.22%	-0.466480447
2013/4/8	13.19	14.04	14.5	13.19	-	-5.24%	-0.5
2013/4/9	12.84	13.11	13.68	12.75	-	-2.65%	-0.403225806
2013/4/10	12.36	12.66	12.88	12.32	-	-3.74%	-0.428571429
2013/4/11	12.24	12.55	12.62	12.15	-	-0.97%	-0.308510638
2013/4/12	12.06	12.61	13.12	11.99	-	-1.47%	-0.438053097
2013/4/15	17.27	13.12	17.27	12.66	-	43.20%	0.5
2013/4/16	13.96	14.72	14.87	13.91	-	-19.17%	-0.447916667
2013/4/17	16.51	15.35	17.9	14.98	-	18.27%	0.023972603
2013/4/18	17.56	16.34	18.2	16.32	-	6.36%	0.159574468
2013/4/19	14.97	16.67	16.98	14.87	-	-14.75%	-0.452606635
2013/4/22	14.39	15.08	16	14.04	-	-3.87%	-0.321428571
2013/4/23	13.48	13.81	14.87	13.46	-	-6.32%	-0.485815603
2013/4/24	13.61	13.57	13.75	13.36	-	0.96%	0.141025641
2013/4/25	13.62	13.61	13.87	13.13	-	0.07%	0.162162162
2013/4/26	13.61	13.94	14.18	13.49	-	-0.07%	-0.326086957
2013/4/29	13.71	13.72	13.94	13.36	-	0.73%	0.103448276
2013/4/30	13.52	13.71	14.28	13.51	-	-1.39%	-0.487012987
2013/5/1	14.49	13.88	14.67	13.87	-	7.17%	0.275
2013/5/2	13.59	14.48	14.48	13.58	-	-6.21%	-0.488888889
2013/5/3	12.85	12.92	13.15	12.77	-	-5.45%	-0.289473684
2013/5/6	12.66	13.06	13.19	12.66	-	-1.48%	-0.5
2013/5/7	12.83	12.63	12.96	12.49	-	1.34%	0.223404255
2013/5/8	12.66	12.87	13.04	12.62	-	-1.33%	-0.404761905
2013/5/9	13.13	12.91	13.53	12.78	-	3.71%	-0.033333333
2013/5/10	12.59	13.08	13.45	12.54	-	-4.11%	-0.445054945
2013/5/13	12.55	12.57	12.87	12.49	-	-0.32%	-0.342105263
2013/5/14	12.77	12.61	13.21	12.54	-	1.75%	-0.156716418
2013/5/15	12.81	12.98	13.43	12.78	-	0.31%	-0.453846154
2013/5/16	13.07	13.07	13.46	12.79	-	2.03%	-0.082089552
2013/5/17	12.45	12.73	12.94	12.26	-	-4.74%	-0.220588235
2013/5/20	13.02	13.28	13.28	12.84	-	4.58%	-0.090909091
2013/5/21	13.37	13.08	13.44	12.89	-	2.69%	0.372727273
2013/5/22	13.82	13.45	14.45	13.05	-	3.37%	0.05
2013/5/23	14.07	14.94	15.11	13.87	-	1.81%	-0.338709677
2013/5/24	13.99	14.59	14.79	13.99	-	-0.57%	-0.5
2013/5/28	14.48	13.67	14.56	13.56	-	3.50%	0.42
2013/5/29	14.83	15.3	15.65	14.59	-	2.42%	-0.273584906
2013/5/30	14.53	14.9	14.98	14.27	-	-2.02%	-0.133802817
2013/5/31	16.3	15.02	16.35	14.36	-	12.18%	0.474874372
2013/6/3	16.28	16.4	17.58	16.15	-	-0.12%	-0.409090909
2013/6/4	16.27	16.16	17.25	15.82	-	-0.06%	-0.185314685
2013/6/5	17.5	16.86	17.84	16.57	-	7.56%	0.232283465
2013/6/6	16.63	17.7	18.51	16.6	-	-4.97%	-0.484293194
2013/6/7	15.14	15.9	16.21	14.96	-	-8.96%	-0.356
2013/6/10	15.44	15.16	15.6	15.1	-	1.98%	0.18
2013/6/11	17.07	16.91	17.14	16	-	10.56%	0.438596491
2013/6/12	18.59	16.51	18.6	16.43	-	8.90%	0.495391705
2013/6/13	16.41	18.38	18.58	16.37	-	-11.73%	-0.481900452
2013/6/14	17.15	16.63	17.26	16.03	-	4.51%	0.410569106
2013/6/17	16.8	16.53	17.62	16.33	-	-2.04%	-0.135658915
2013/6/18	16.61	16.81	16.95	16.46	-	-1.13%	-0.193877551
2013/6/19	16.64	16.89	17.18	15.36	-	0.18%	0.203296703
2013/6/20	20.49	18.4	21.32	18.01	-	23.14%	0.249244713
2013/6/21	18.9	18.97	20.93	18.25	-	-7.76%	-0.257462687
2013/6/24	20.11	20.87	21.91	18.58	-	6.40%	-0.040540541
2013/6/25	18.47	18.65	19.22	17.82	-	-8.16%	-0.035714286
2013/6/26	17.21	17.23	18.06	17.08	-	-6.82%	-0.367346939
2013/6/27	16.86	16.6	16.97	16.34	-	-2.03%	0.325396825
2013/6/28	16.86	17.25	17.69	16.19	-	0.00%	-0.053333333
2013/7/1	16.37	16.9	16.9	16	-	-2.91%	-0.088888889
2013/7/2	16.44	16.49	16.93	15.88	-	0.43%	0.033333333
2013/7/3	16.2	17.22	17.32	16.2	-	-1.46%	-0.5
2013/7/5	14.89	15.59	16.28	14.89	-	-8.09%	-0.5
2013/7/8	14.78	14.66	15.27	14.66	-	-0.74%	-0.303278689
2013/7/9	14.35	14.33	14.65	14.26	-	-2.91%	-0.269230769
2013/7/10	14.21	14.46	14.62	14.06	-	-0.98%	-0.232142857
2013/7/11	14.01	13.57	14.2	13.57	-	-1.41%	0.198412698
2013/7/12	13.84	13.9	14.04	13.74	-	-1.21%	-0.166666667
2013/7/15	13.79	13.98	14.11	13.5	-	-0.36%	-0.024590164
2013/7/16	14.42	13.78	14.56	13.78	-	4.57%	0.320512821
2013/7/17	13.78	14.2	14.44	13.76	-	-4.44%	-0.470588235
2013/7/18	13.77	13.63	13.8	13.2	-	-0.07%	0.45
2013/7/19	12.54	13.89	13.97	12.54	-	-8.93%	-0.5
2013/7/22	12.29	13.23	13.37	12.29	-	-1.99%	-0.5
2013/7/23	12.66	12.15	13.06	12.07	-	3.01%	0.095959596
2013/7/24	13.18	12.69	13.49	12.69	-	4.11%	0.1125
2013/7/25	12.97	13.47	13.54	12.91	-	-1.59%	-0.404761905
2013/7/26	12.72	13.41	13.73	12.71	-	-1.93%	-0.490196078
2013/7/29	13.39	13.54	13.86	13.38	-	5.27%	-0.479166667
2013/7/30	13.39	13.45	14.14	13.35	-	0.00%	-0.449367089
2013/7/31	13.45	13.55	13.83	12.94	-	0.45%	0.073033708
2013/8/1	12.94	12.89	13.25	12.82	-	-3.79%	-0.220930233
2013/8/2	11.98	12.66	12.74	11.98	-	-7.42%	-0.5
2013/8/5	11.84	12.29	12.42	11.83	-	-1.17%	-0.483050847
2013/8/6	12.72	12.19	12.93	12.06	-	7.43%	0.25862069
2013/8/7	12.98	13.17	13.91	12.96	-	2.04%	-0.478947368
2013/8/8	12.73	12.5	13.13	12.37	-	-1.93%	-0.026315789
2013/8/9	13.41	12.88	13.66	12.71	-	5.34%	0.236842105
2013/8/12	12.81	13.52	13.57	12.8	-	-4.47%	-0.487012987
2013/8/13	12.31	12.86	13.37	12.29	-	-3.90%	-0.481481481
2013/8/14	13.04	12.48	13.09	12.35	-	5.93%	0.432432432
2013/8/15	14.73	14.14	14.85	13.91	-	12.96%	0.372340426
2013/8/16	14.37	14.56	14.88	13.62	-	-2.44%	0.095238095
2013/8/19	15.1	14.94	15.2	14.35	-	5.08%	0.382352941
2013/8/20	14.91	15.22	15.25	14.29	-	-1.26%	0.145833333
2013/8/21	15.94	16	16.56	14.67	-	6.91%	0.171957672
2013/8/22	14.76	15.26	15.26	14.66	-	-7.40%	-0.333333333
2013/8/23	13.98	14.29	14.82	13.98	-	-5.28%	-0.5
2013/8/26	14.99	14.37	15.01	13.9	-	7.22%	0.481981982
2013/8/27	16.77	16.56	17.13	15.82	-	11.87%	0.22519084
2013/8/28	16.49	16.96	17.11	16.1	-	-1.67%	-0.113861386
2013/8/29	16.81	16.79	16.98	15.99	-	1.94%	0.328282828
2013/8/30	17.01	16.75	17.81	16.7	-	1.19%	-0.220720721
2013/9/3	16.61	16.47	17.37	16.11	-	-2.35%	-0.103174603
2013/9/4	15.88	16.88	17.01	15.77	-	-4.39%	-0.411290323
2013/9/5	15.77	16.12	16.12	15.63	-	-0.69%	-0.214285714
2013/9/6	15.85	15.35	16.81	15.17	-	0.51%	-0.085365854
2013/9/9	15.63	15.86	16.02	15.22	-	-1.39%	0.0125
2013/9/10	14.53	14.89	15.09	14.5	-	-7.04%	-0.449152542
2013/9/11	13.82	14.74	14.74	13.82	-	-4.89%	-0.5
2013/9/12	14.29	13.93	14.39	13.73	-	3.40%	0.348484848
2013/9/13	14.16	14.27	14.55	14.11	-	-0.91%	-0.386363636
2013/9/16	14.38	14.1	14.49	13.87	-	1.55%	0.322580645
2013/9/17	14.53	14.44	14.61	14.28	-	1.04%	0.257575758
2013/9/18	13.59	14.68	14.68	13.23	-	-6.47%	-0.251724138
2013/9/19	13.16	13.02	13.39	13.02	-	-3.16%	-0.121621622
2013/9/20	13.12	13.3	13.47	12.52	-	-0.30%	0.131578947
2013/9/23	14.31	14.04	14.71	14.02	-	9.07%	-0.079710145
2013/9/24	14.08	14.17	14.37	13.75	-	-1.61%	0.032258065
2013/9/25	14.01	14.24	14.62	13.89	-	-0.50%	-0.335616438
2013/9/26	14.06	13.8	14.4	13.58	-	0.36%	0.085365854
2013/9/27	15.46	14.62	15.79	14.62	-	9.96%	0.217948718
2013/9/30	16.6	17.49	17.49	16.16	-	7.37%	-0.169172932
2013/10/1	15.54	16.31	16.46	15.47	-	-6.39%	-0.429292929
2013/10/2	16.6	16.4	16.81	16.13	-	6.82%	0.191176471
2013/10/3	17.67	16.63	18.71	16.63	-	6.45%	8.88178E-16
2013/10/4	16.74	17.72	17.87	16.66	-	-5.26%	-0.433884298
2013/10/7	19.41	18.76	19.41	18.08	-	15.95%	0.5
2013/10/8	20.34	19.01	21.01	18.98	-	4.79%	0.169950739
2013/10/9	19.6	20.19	21.34	19.04	-	-3.64%	-0.256521739
2013/10/10	16.48	17.66	17.92	16.29	-	-15.92%	-0.383435583
2013/10/11	15.72	16.31	16.38	15.46	-	-4.61%	-0.217391304
2013/10/14	16.07	17.08	17.74	15.8	-	2.23%	-0.360824742
2013/10/15	18.66	16.41	18.67	16.16	-	16.12%	0.496015936
2013/10/16	14.71	17.14	17.15	14.67	-	-21.17%	-0.483870968
2013/10/17	13.48	14.52	14.59	12.89	-	-8.36%	-0.152941176
2013/10/18	13.04	12.86	13.53	12.34	-	-3.26%	0.088235294
2013/10/21	13.16	13.34	13.63	13.07	-	0.92%	-0.339285714
2013/10/22	13.33	12.99	13.92	12.93	-	1.29%	-0.095959596
2013/10/23	13.42	13.71	14.21	13.42	-	0.68%	-0.5
2013/10/24	13.2	13.5	13.62	13.15	-	-1.64%	-0.393617021
2013/10/25	13.09	13.16	13.44	13.08	-	-0.83%	-0.472222222
2013/10/28	13.31	13.62	13.72	13.22	-	1.68%	-0.32
2013/10/29	13.41	13.25	13.63	13.06	-	0.75%	0.114035088
2013/10/30	13.65	13.72	14.36	13.64	-	1.79%	-0.486111111
2013/10/31	13.75	13.83	14.02	13.28	-	0.73%	0.135135135
2013/11/1	13.28	13.46	13.92	13.22	-	-3.42%	-0.414285714
2013/11/4	12.93	13.35	13.67	12.91	-	-2.64%	-0.473684211
2013/11/5	13.27	13.22	13.64	12.86	-	2.63%	0.025641026
2013/11/6	12.67	13.01	13.33	12.67	-	-4.52%	-0.5
2013/11/7	13.91	12.99	14.14	12.93	-	9.79%	0.309917355
2013/11/8	12.9	13.76	13.8	12.84	-	-7.26%	-0.4375
2013/11/11	12.53	12.85	12.93	12.4	-	-2.87%	-0.254716981
2013/11/12	12.82	12.8	13.06	12.63	-	2.31%	-0.058139535
2013/11/13	12.52	13.35	13.35	12.46	-	-2.34%	-0.43258427
2013/11/14	12.37	12.8	12.94	12.28	-	-1.20%	-0.363636364
2013/11/15	12.19	12.12	12.45	11.99	-	-1.46%	-0.065217391
2013/11/18	13.1	12.41	13.22	12.41	-	7.47%	0.351851852
2013/11/19	13.39	13.03	13.68	12.88	-	2.21%	0.1375
2013/11/20	13.4	13.56	13.94	12.97	-	0.07%	-0.056701031
2013/11/21	12.66	13.09	13.09	12.44	-	-5.52%	-0.161538462
2013/11/22	12.26	12.69	12.91	12.24	-	-3.16%	-0.470149254
2013/11/25	12.79	12.55	12.92	12.49	-	4.32%	0.197674419
2013/11/26	12.81	12.84	12.99	12.49	-	0.16%	0.14
2013/11/27	12.98	12.81	12.98	12.44	-	1.33%	0.5
2013/11/29	13.7	13.06	13.78	12.93	-	5.55%	0.405882353
2013/12/2	14.23	13.91	14.31	13.78	-	3.87%	0.349056604
2013/12/3	14.55	14.74	15.04	14.43	-	2.25%	-0.303278689
2013/12/4	14.7	15.03	15.71	14.22	-	1.03%	-0.177852349
2013/12/5	15.08	14.82	15.38	14.7	-	2.59%	0.058823529
2013/12/6	13.79	13.97	14.09	13.62	-	-8.55%	-0.138297872
2013/12/9	13.49	13.97	14.07	13.49	-	-2.18%	-0.5
2013/12/10	13.91	14.14	14.22	13.69	-	3.11%	-0.08490566
2013/12/11	15.42	13.98	15.43	13.98	-	10.86%	0.493103448
2013/12/12	15.54	15.44	16.09	15.21	-	0.78%	-0.125
2013/12/13	15.76	15.17	15.8	15.06	-	1.42%	0.445945946
2013/12/16	16.03	15.64	16.08	15.3	-	1.71%	0.435897436
2013/12/17	16.21	16.04	16.67	15.81	-	1.12%	-0.034883721
2013/12/18	13.8	15.95	16.75	13.74	-	-14.87%	-0.480066445
2013/12/19	14.15	13.59	14.21	12.89	-	2.54%	0.454545455
2013/12/20	13.79	13.61	13.87	13.12	-	-2.54%	0.393333333
2013/12/23	13.04	13.37	13.53	13.02	-	-5.44%	-0.460784314
2013/12/24	12.48	12.85	12.89	12.48	-	-4.29%	-0.5
2013/12/26	12.33	12.48	12.5	11.69	-	-1.20%	0.290123457
2013/12/27	12.46	12.21	12.59	12.2	-	1.05%	0.166666667
2013/12/30	13.56	12.87	13.58	12.83	-	8.83%	0.473333333
2013/12/31	13.72	13.43	14.35	13.38	-	1.18%	-0.149484536
2014/1/2	14.23	14.32	14.59	14	-	3.72%	-0.110169492
2014/1/3	13.76	14.06	14.22	13.57	-	-3.30%	-0.207692308
2014/1/6	13.55	13.41	14	13.22	-	-1.53%	-0.076923077
2014/1/7	12.92	12.38	13.28	12.16	-	-4.65%	0.178571429
2014/1/8	12.87	13.04	13.24	12.86	-	-0.39%	-0.473684211
2014/1/9	12.89	12.83	13.26	12.83	-	0.16%	-0.360465116
2014/1/10	12.14	12.6	12.9	12.14	-	-5.82%	-0.5
2014/1/13	13.28	12.18	13.65	11.82	-	9.39%	0.297814208
2014/1/14	12.28	12.89	12.9	11.96	-	-7.53%	-0.159574468
2014/1/15	12.28	12.15	12.4	11.81	-	0.00%	0.296610169
2014/1/16	12.53	12.32	12.66	12.28	-	2.04%	0.157894737
2014/1/17	12.44	12.34	12.93	12.04	-	-0.72%	-0.050561798
2014/1/21	12.87	12.63	13.42	12.61	-	3.46%	-0.179012346
2014/1/22	12.84	12.57	13.12	12.55	-	-0.23%	0.00877193
2014/1/23	13.77	13.67	14.66	13.67	-	7.24%	-0.398989899
2014/1/24	18.14	14.95	18.14	14.92	-	31.74%	0.5
2014/1/27	17.42	17.29	18.99	16.85	-	-3.97%	-0.23364486
2014/1/28	15.8	17.27	17.28	15.8	-	-9.30%	-0.5
2014/1/29	17.35	17.95	18.04	16.71	-	9.81%	-0.018796992
2014/1/30	17.29	16.37	17.39	15.96	-	-0.35%	0.43006993
2014/1/31	18.41	18.71	18.99	17.27	-	6.48%	0.162790698
2014/2/3	21.44	18.57	21.48	18.34	-	16.46%	0.487261146
2014/2/4	19.11	19.99	20.07	18.44	-	-10.87%	-0.088957055
2014/2/5	19.95	19.59	20.72	19.13	-	4.40%	0.01572327
2014/2/6	17.23	19.09	19.09	17.09	-	-13.63%	-0.43
2014/2/7	15.29	16.15	16.31	15.09	-	-11.26%	-0.336065574
2014/2/10	15.26	15.63	15.76	15.1	-	-0.20%	-0.257575758
2014/2/11	14.51	15.29	15.29	14.08	-	-4.91%	-0.144628099
2014/2/12	14.3	14.31	14.64	14.02	-	-1.45%	-0.048387097
2014/2/13	14.14	15.24	15.24	13.98	-	-1.12%	-0.373015873
2014/2/14	13.57	14.21	14.22	13.44	-	-4.03%	-0.333333333
2014/2/18	13.87	13.95	14.51	13.77	-	2.21%	-0.364864865
2014/2/19	15.5	14.85	15.73	14.12	-	11.75%	0.357142857
2014/2/20	14.79	15.28	15.8	14.59	-	-4.58%	-0.334710744
2014/2/21	14.68	14.74	14.79	14.19	-	-0.74%	0.316666667
2014/2/24	14.23	14.83	14.83	13.97	-	-3.07%	-0.197674419
2014/2/25	13.67	14.17	14.83	13.66	-	-3.94%	-0.491452991
2014/2/26	14.35	13.83	14.54	13.73	-	4.97%	0.265432099
2014/2/27	14.04	14.56	14.69	13.92	-	-2.16%	-0.344155844
2014/2/28	14	14.22	14.79	13.49	-	-0.28%	-0.107692308
2014/3/3	16	16.47	16.78	15.38	-	14.29%	-0.057142857
2014/3/4	14.1	14.53	14.54	14	-	-11.87%	-0.314814815
2014/3/5	13.89	14.13	14.32	13.81	-	-1.49%	-0.343137255
2014/3/6	14.21	13.82	14.42	13.73	-	2.30%	0.195652174
2014/3/7	14.11	13.51	14.43	13.51	-	-0.70%	0.152173913
2014/3/10	14.2	14.76	15.28	14.2	-	0.64%	-0.5
2014/3/11	14.8	14.22	14.93	13.84	-	4.23%	0.380733945
2014/3/12	14.47	15.37	15.64	14.43	-	-2.23%	-0.466942149
2014/3/13	16.22	14.28	16.66	14.24	-	12.09%	0.318181818
2014/3/14	17.82	16.74	18.22	16.09	-	9.86%	0.312206573
2014/3/17	15.64	16.39	16.4	15.37	-	-12.23%	-0.237864078
2014/3/18	14.52	15.42	15.47	14.16	-	-7.16%	-0.22519084
2014/3/19	15.12	14.56	15.95	13.89	-	4.13%	0.097087379
2014/3/20	14.52	15.58	15.62	14.5	-	-3.97%	-0.482142857
2014/3/21	15	13.96	15.17	13.77	-	3.31%	0.378571429
2014/3/24	15.09	14.7	16.07	14.56	-	0.60%	-0.149006623
2014/3/25	14.02	14.16	15.05	13.96	-	-7.09%	-0.444954128
2014/3/26	14.93	13.64	15.28	13.46	-	6.49%	0.307692308
2014/3/27	14.62	15	15.63	14.49	-	-2.08%	-0.385964912
2014/3/28	14.41	14.15	14.86	13.73	-	-1.44%	0.101769912
2014/3/31	13.88	13.88	14.16	13.57	-	-3.68%	0.025423729
2014/4/1	13.1	13.43	13.56	13.06	-	-5.62%	-0.42
2014/4/2	13.09	13.17	13.35	12.92	-	-0.08%	-0.104651163
2014/4/3	13.37	13.02	13.7	13.02	-	2.14%	0.014705882
2014/4/4	13.96	12.88	14.55	12.6	-	4.41%	0.197435897
2014/4/7	15.57	14.96	16.01	14.57	-	11.53%	0.194444444
2014/4/8	14.89	15.59	16.2	14.81	-	-4.37%	-0.442446043
2014/4/9	13.82	14.58	14.94	13.7	-	-7.19%	-0.403225806
2014/4/10	15.89	13.98	16.38	13.81	-	14.98%	0.309338521
2014/4/11	17.03	16.66	17.85	15.89	-	7.17%	0.081632653
2014/4/14	16.11	16.14	17.4	16.1	-	-5.40%	-0.492307692
2014/4/15	15.61	16.14	17.5	15.47	-	-3.10%	-0.431034483
2014/4/16	14.18	14.89	15.27	14.05	-	-9.16%	-0.393442623
2014/4/17	13.36	14.09	14.17	13.07	-	-5.78%	-0.236363636
2014/4/21	13.25	14.1	14.11	13.17	-	-0.82%	-0.414893617
2014/4/22	13.19	13.13	13.26	12.9	-	-0.45%	0.305555556
2014/4/23	13.27	13.35	13.75	13.27	-	0.61%	-0.5
2014/4/24	13.32	13.36	14.08	13.09	-	0.38%	-0.267676768
2014/4/25	14.06	13.93	14.67	13.91	-	5.56%	-0.302631579
2014/4/28	13.97	14.27	15.28	13.82	-	-0.64%	-0.397260274
2014/4/29	13.71	13.88	14.24	13.61	-	-1.86%	-0.341269841
2014/4/30	13.41	14.05	14.18	13.34	-	-2.19%	-0.416666667
2014/5/1	13.25	13.64	13.75	13.1	-	-1.19%	-0.269230769
2014/5/2	12.91	13.15	13.5	12.83	-	-2.57%	-0.380597015
2014/5/5	13.29	13.95	14.2	13.08	-	2.94%	-0.3125
2014/5/6	13.8	13.65	13.9	13.28	-	3.84%	0.338709677
2014/5/7	13.4	13.64	14.49	13.39	-	-2.90%	-0.490909091
2014/5/8	13.43	13.69	13.88	12.92	-	0.22%	0.03125
2014/5/9	12.92	13.55	14.03	12.87	-	-3.80%	-0.456896552
2014/5/12	12.23	12.46	12.58	11.88	-	-5.34%	0
2014/5/13	12.13	12.36	12.74	12.05	-	-0.82%	-0.384057971
2014/5/14	12.17	12.42	12.51	12.03	-	0.33%	-0.208333333
2014/5/15	13.17	12.73	13.77	12.72	-	8.22%	-0.071428571
2014/5/16	12.44	13.31	13.66	12.26	-	-5.54%	-0.371428571
2014/5/19	12.42	13.17	13.21	12.28	-	-0.16%	-0.349462366
2014/5/20	12.96	12.69	13.3	12.32	-	4.35%	0.153061224
2014/5/21	11.91	12.38	12.46	11.8	-	-8.10%	-0.333333333
2014/5/22	12.03	11.93	12.09	11.68	-	1.01%	0.353658537
2014/5/23	11.36	11.96	11.97	11.36	-	-5.57%	-0.5
2014/5/27	11.51	11.69	11.84	11.5	-	1.32%	-0.470588235
2014/5/28	11.68	11.6	11.86	11.5	-	1.48%	0
2014/5/29	11.57	11.58	11.82	11.41	-	-0.94%	-0.109756098
2014/5/30	11.4	11.66	11.7	11.32	-	-1.47%	-0.289473684
2014/6/2	11.58	11.69	12.17	11.29	-	1.58%	-0.170454545
2014/6/3	11.87	12.03	12.13	11.72	-	2.50%	-0.134146341
2014/6/4	12.08	12.15	12.33	11.91	-	1.77%	-0.095238095
2014/6/5	11.68	12.09	12.34	11.44	-	-3.31%	-0.233333333
2014/6/6	10.73	11.32	11.39	10.73	-	-8.13%	-0.5
2014/6/9	11.15	11.23	11.51	10.99	-	3.91%	-0.192307692
2014/6/10	10.99	11.3	11.66	10.93	-	-1.43%	-0.417808219
2014/6/11	11.6	11.42	11.87	11.19	-	5.55%	0.102941176
2014/6/12	12.56	11.81	12.81	11.71	-	8.28%	0.272727273
2014/6/13	12.18	12.45	12.69	11.89	-	-3.03%	-0.1375
2014/6/16	12.65	12.65	12.87	12.28	-	3.86%	0.127118644
2014/6/17	12.06	12.81	12.89	12.06	-	-4.66%	-0.5
2014/6/18	10.61	11.8	11.91	10.57	-	-12.02%	-0.470149254
2014/6/19	10.62	10.53	10.82	10.42	-	0.09%	-2.22045E-15
2014/6/20	10.85	10.4	11.02	10.34	-	2.17%	0.25
2014/6/23	10.98	11.26	11.35	10.92	-	1.20%	-0.360465116
2014/6/24	12.13	11.02	12.27	10.87	-	10.47%	0.4
2014/6/25	11.59	12.31	12.33	11.37	-	-4.45%	-0.270833333
2014/6/26	11.63	11.51	12.51	11.5	-	0.35%	-0.371287129
2014/6/27	11.26	11.72	12.04	11.19	-	-3.18%	-0.417647059
2014/6/30	11.57	11.75	11.81	11.3	-	2.75%	0.029411765
2014/7/1	11.15	11.28	11.42	10.92	-	-3.63%	-0.04
2014/7/2	10.82	11.18	11.18	10.56	-	-2.96%	-0.080645161
2014/7/3	10.32	10.47	10.76	10.28	-	-4.62%	-0.416666667
2014/7/7	11.33	11.15	11.54	11.01	-	9.79%	0.103773585
2014/7/8	11.98	11.72	12.51	11.72	-	5.74%	-0.170886076
2014/7/9	11.65	11.74	12.05	11.5	-	-2.75%	-0.227272727
2014/7/10	12.59	13.22	13.23	12.05	-	8.07%	-0.042372881
2014/7/11	12.08	12.5	12.68	12.07	-	-4.05%	-0.483606557
2014/7/14	11.82	11.6	11.83	11.4	-	-2.15%	0.476744186
2014/7/15	11.96	11.53	12.47	11.46	-	1.18%	-0.004950495
2014/7/16	11	10.81	11.45	10.59	-	-8.03%	-0.023255814
2014/7/17	14.54	11.35	15.38	10.85	-	32.18%	0.314569536
2014/7/18	12.06	13.34	13.55	12.04	-	-17.06%	-0.486754967
2014/7/21	12.81	12.85	13.62	12.46	-	6.22%	-0.198275862
2014/7/22	12.24	11.97	12.24	11.69	-	-4.45%	0.5
2014/7/23	11.52	11.54	12.16	11.41	-	-5.88%	-0.353333333
2014/7/24	11.84	11.43	12.06	11.43	-	2.78%	0.150793651
2014/7/25	12.69	12.03	12.75	12.03	-	7.18%	0.416666667
2014/7/28	12.56	12.93	13.64	12.54	-	-1.02%	-0.481818182
2014/7/29	13.28	12.35	13.35	12.12	-	5.73%	0.443089431
2014/7/30	13.33	12.63	14.07	12.53	-	0.38%	0.019480519
2014/7/31	16.95	14.35	17.11	14.26	-	27.16%	0.443859649
2014/8/1	17.03	16.67	17.57	15.52	-	0.47%	0.236585366
2014/8/4	15.12	16.64	16.8	14.69	-	-11.22%	-0.296208531
2014/8/5	16.87	15.54	17.14	15.1	-	11.57%	0.367647059
2014/8/6	16.37	17.22	17.3	15.7	-	-2.96%	-0.08125
2014/8/7	16.66	15.5	17.25	15.44	-	1.77%	0.174033149
2014/8/8	15.77	16.43	17.09	15.53	-	-5.34%	-0.346153846
2014/8/11	14.23	15.16	15.16	13.72	-	-9.77%	-0.145833333
2014/8/12	14.13	14.42	14.74	13.76	-	-0.70%	-0.12244898
2014/8/13	12.9	13.57	13.93	12.84	-	-8.70%	-0.444954128
2014/8/14	12.42	13.05	13.13	12.42	-	-3.72%	-0.5
2014/8/15	13.15	11.91	14.94	11.89	-	5.88%	-0.086885246
2014/8/18	12.32	12.85	12.85	12.26	-	-6.31%	-0.398305085
2014/8/19	12.21	12.14	12.46	11.91	-	-0.89%	0.045454545
2014/8/20	11.78	12.23	12.24	11.6	-	-3.52%	-0.21875
2014/8/21	11.76	11.93	13.51	11.52	-	-0.17%	-0.379396985
2014/8/22	11.47	11.88	12.48	11.47	-	-2.47%	-0.5
2014/8/25	11.7	11.58	11.77	11.24	-	2.01%	0.367924528
2014/8/26	11.63	11.33	11.93	11.33	-	-0.60%	1.44329E-15
2014/8/27	11.78	11.69	11.93	11.54	-	1.29%	0.115384615
2014/8/28	12.05	12.38	12.73	12.05	-	2.29%	-0.5
2014/8/29	11.98	11.86	12.44	11.78	-	-0.58%	-0.196969697
2014/9/2	12.25	12.32	13.41	12.23	-	2.25%	-0.483050847
2014/9/3	12.36	12.03	12.55	11.91	-	0.90%	0.203125
2014/9/4	12.64	12.4	12.99	11.7	-	2.27%	0.228682171
2014/9/5	12.09	12.37	13.18	11.96	-	-4.35%	-0.393442623
2014/9/8	12.66	12.64	13.09	12.4	-	4.71%	-0.123188406
2014/9/9	13.5	12.7	13.91	12.7	-	6.64%	0.161157025
2014/9/10	12.88	13.36	14.06	12.86	-	-4.59%	-0.483333333
2014/9/11	12.8	13.53	13.67	12.66	-	-0.62%	-0.361386139
2014/9/12	13.31	12.85	14.27	12.85	-	3.98%	-0.176056338
2014/9/15	14.12	13.54	14.19	13.54	-	6.09%	0.392307692
2014/9/16	12.73	14.48	14.53	12.72	-	-9.84%	-0.494475138
2014/9/17	12.65	13.06	14.53	11.73	-	-0.63%	-0.171428571
2014/9/18	12.03	12.55	12.58	11.98	-	-4.90%	-0.416666667
2014/9/19	12.11	11.73	12.61	11.52	-	0.67%	0.041284404
2014/9/22	13.69	13.14	13.98	13.13	-	13.05%	0.158823529
2014/9/23	14.93	14.82	14.94	13.83	-	9.06%	0.490990991
2014/9/24	13.27	14.62	14.93	13.24	-	-11.12%	-0.482248521
2014/9/25	15.64	14.11	16.69	14.03	-	17.86%	0.105263158
2014/9/26	14.85	15.77	15.98	14.31	-	-5.05%	-0.176646707
2014/9/29	15.98	16.96	17.08	15.45	-	7.61%	-0.174846626
2014/9/30	16.31	15.49	16.43	15.18	-	2.07%	0.404
2014/10/1	16.71	16.44	17.56	16.08	-	2.45%	-0.074324324
2014/10/2	16.16	16.7	17.98	15.9	-	-3.29%	-0.375
2014/10/3	14.55	15.16	15.43	14.44	-	-9.96%	-0.388888889
2014/10/6	15.46	14.46	15.77	14.05	-	6.25%	0.319767442
2014/10/7	17.2	16.18	17.46	15.97	-	11.25%	0.325503356
2014/10/8	15.11	17.35	18.03	14.97	-	-12.15%	-0.454248366
2014/10/9	18.76	15.64	19.38	15.34	-	24.16%	0.346534653
2014/10/10	21.24	19.11	22.06	18.14	-	13.22%	0.290816327
2014/10/13	24.64	21.16	24.64	20.52	-	16.01%	0.5
2014/10/14	22.79	23.77	24.55	21.48	-	-7.51%	-0.073289902
2014/10/15	26.25	26.36	31.06	24.64	-	15.18%	-0.249221184
2014/10/16	25.2	29.26	29.41	24.61	-	-4.00%	-0.377083333
2014/10/17	21.99	21.68	23.08	20.23	-	-12.74%	0.11754386
2014/10/20	18.57	22.11	22.16	18.51	-	-15.55%	-0.483561644
2014/10/21	16.08	17.72	17.75	16.03	-	-13.41%	-0.470930233
2014/10/22	17.87	16.06	18.43	15.56	-	11.13%	0.304878049
2014/10/23	16.53	16.07	17.06	15.68	-	-7.50%	0.115942029
2014/10/24	16.11	16.43	18.06	16.09	-	-2.54%	-0.489847716
2014/10/27	16.04	17.24	17.87	16	-	-0.43%	-0.478609626
2014/10/28	14.39	15.69	15.78	14.39	-	-10.29%	-0.5
2014/10/29	15.15	14.61	16.28	14.19	-	5.28%	-0.040669856
2014/10/30	14.52	15.31	15.75	14.07	-	-4.16%	-0.232142857
2014/10/31	14.03	13.84	14.83	13.72	-	-3.37%	-0.220720721
2014/11/3	14.73	14.41	14.99	14.23	-	4.99%	0.157894737
2014/11/4	14.89	15.05	15.93	14.83	-	1.09%	-0.445454545
2014/11/5	14.17	14.15	14.99	14.15	-	-4.84%	-0.476190476
2014/11/6	13.67	14.46	15.08	13.67	-	-3.53%	-0.5
2014/11/7	13.12	13.71	14.16	13.01	-	-4.02%	-0.404347826
2014/11/10	12.67	13.16	13.25	12.38	-	-3.43%	-0.166666667
2014/11/11	12.92	12.71	13.18	12.6	-	1.97%	0.051724138
2014/11/12	13.02	13.76	13.76	12.99	-	0.77%	-0.461038961
2014/11/13	13.79	13.33	14.31	12.87	-	5.91%	0.138888889
2014/11/14	13.31	13.79	14.15	13.31	-	-3.48%	-0.5
2014/11/17	13.99	14.7	14.73	13.84	-	5.11%	-0.331460674
2014/11/18	13.86	13.86	13.99	13.13	-	-0.93%	0.348837209
2014/11/19	13.96	14.01	14.78	13.83	-	0.72%	-0.363157895
2014/11/20	13.58	14.66	15.74	13.58	-	-2.72%	-0.5
2014/11/21	12.9	13.16	13.8	12.9	-	-5.01%	-0.5
2014/11/24	12.62	12.92	13.02	12.43	-	-2.17%	-0.177966102
2014/11/25	12.25	12.55	13.02	12.23	-	-2.93%	-0.474683544
2014/11/26	12.07	12.27	12.4	11.91	-	-1.47%	-0.173469388
2014/11/28	13.33	12.64	13.49	12.36	-	10.44%	0.35840708
2014/12/1	14.29	14.16	14.75	13.94	-	7.20%	-0.067901235
2014/12/2	12.85	14.1	14.17	12.85	-	-10.08%	-0.5
2014/12/3	12.47	12.75	12.88	12.21	-	-2.96%	-0.111940299
2014/12/4	12.38	12.7	13.23	12.09	-	-0.72%	-0.245614035
2014/12/5	11.82	12.08	12.28	11.53	-	-4.52%	-0.113333333
2014/12/8	14.21	13.05	14.67	12.55	-	20.22%	0.283018868
2014/12/9	14.89	16.23	16.68	14.84	-	4.79%	-0.472826087
2014/12/10	18.53	15.56	18.92	15.4	-	24.45%	0.389204545
2014/12/11	20.08	17.68	20.13	15.94	-	8.36%	0.488066826
2014/12/12	21.08	20.51	23.06	18.34	-	4.98%	0.080508475
2014/12/15	20.42	19.59	24.83	17.77	-	-3.13%	-0.124645892
2014/12/16	23.57	23.55	25.2	19.6	-	15.43%	0.208928571
2014/12/17	19.44	23.9	24.61	19.26	-	-17.52%	-0.46635514
2014/12/18	16.81	17.14	18.51	16.07	-	-13.53%	-0.196721311
2014/12/19	16.49	16.57	17.2	16.11	-	-1.90%	-0.151376147
2014/12/22	15.25	16.32	16.88	15.03	-	-7.52%	-0.381081081
2014/12/23	14.8	14.47	15.21	14.32	-	-2.95%	0.039325843
2014/12/24	14.37	14.52	14.54	14.01	-	-2.91%	0.179245283
2014/12/26	14.5	14.6	14.84	14.13	-	0.90%	0.021126761
2014/12/29	15.06	16.04	16.14	15.06	-	3.86%	-0.5
2014/12/30	15.92	15.9	16.2	15.48	-	5.71%	0.111111111
2014/12/31	19.2	15.91	19.91	15.86	-	20.60%	0.324691358
2015/1/2	17.79	17.76	20.14	17.05	-	-7.34%	-0.260517799
2015/1/5	19.92	19.19	21.29	19.19	-	11.97%	-0.152380952
2015/1/6	21.12	20.33	22.9	19.52	-	6.02%	-0.026627219
2015/1/7	19.31	20.15	20.72	19.04	-	-8.57%	-0.339285714
2015/1/8	17.01	17.93	18.09	16.99	-	-11.91%	-0.481818182
2015/1/9	17.55	16.44	18.42	16.44	-	3.17%	0.060606061
2015/1/12	19.6	18.02	20.44	18.02	-	11.68%	0.152892562
2015/1/13	20.56	18.21	21.58	17.65	-	4.90%	0.240458015
2015/1/14	21.48	22.87	23.34	21.32	-	4.47%	-0.420792079
2015/1/15	22.39	21.23	23.31	20.86	-	4.24%	0.124489796
2015/1/16	20.95	22.8	23.43	20.95	-	-6.43%	-0.5
2015/1/20	19.89	20.07	21.37	19.58	-	-5.06%	-0.326815642
2015/1/21	18.85	20.92	21.28	18.64	-	-5.23%	-0.420454545
2015/1/22	16.4	17.98	19.23	16.07	-	-13.00%	-0.39556962
2015/1/23	16.66	16.79	17.09	15.81	-	1.59%	0.1640625
2015/1/26	15.52	16.96	17.43	15.52	-	-6.84%	-0.5
2015/1/27	17.22	17.6	18.41	16.67	-	10.95%	-0.183908046
2015/1/28	20.44	16.97	20.44	16.92	-	18.70%	0.5
2015/1/29	18.76	20.46	21.56	18.66	-	-8.22%	-0.465517241
2015/1/30	20.97	20.23	22.18	19.24	-	11.78%	0.088435374
2015/2/2	19.43	20.89	22.81	19.35	-	-7.34%	-0.476878613
2015/2/3	17.33	18.41	18.89	17.2	-	-10.81%	-0.423076923
2015/2/4	18.33	17.82	18.38	16.82	-	5.77%	0.467948718
2015/2/5	16.85	17.29	17.43	16.67	-	-8.07%	-0.263157895
2015/2/6	17.29	16.29	18.74	16.06	-	2.61%	-0.041044776
2015/2/9	18.55	19.16	19.28	18.21	-	7.29%	-0.182242991
2015/2/10	17.23	17.72	18.36	16.97	-	-7.12%	-0.31294964
2015/2/11	16.96	17.43	17.81	16.82	-	-1.57%	-0.358585859
2015/2/12	15.34	16.39	16.47	15.28	-	-9.55%	-0.449579832
2015/2/13	14.69	15.11	15.64	14.69	-	-4.24%	-0.5
2015/2/17	15.8	15.86	16.33	15.53	-	7.56%	-0.1625
2015/2/18	15.45	16.74	16.74	15.44	-	-2.22%	-0.492307692
2015/2/19	15.29	16.11	16.22	15.1	-	-1.04%	-0.330357143
2015/2/20	14.3	15.73	16.29	14.27	-	-6.47%	-0.485148515
2015/2/23	14.56	15.05	15.48	14.49	-	1.82%	-0.429292929
2015/2/24	13.69	14.5	14.63	13.53	-	-5.98%	-0.354545455
2015/2/25	13.84	13.64	14.06	12.86	-	1.10%	0.316666667
2015/2/26	13.91	13.55	14.57	13.55	-	0.51%	-0.147058824
2015/2/27	13.34	14.07	14.17	13.29	-	-4.10%	-0.443181818
2015/3/2	13.04	13.9	13.9	12.87	-	-2.25%	-0.334951456
2015/3/3	13.86	13.35	14.69	13.25	-	6.29%	-0.076388889
2015/3/4	14.23	14.31	15.33	14.13	-	2.67%	-0.416666667
2015/3/5	14.04	14.01	14.58	13.88	-	-1.34%	-0.271428571
2015/3/6	15.2	14.61	15.83	14.18	-	8.26%	0.118181818
2015/3/9	15.06	15.72	15.76	14.71	-	-0.92%	-0.166666667
2015/3/10	16.69	16.47	16.91	16.03	-	10.82%	0.25
2015/3/11	16.87	16.44	17.19	16.29	-	1.08%	0.144444444
2015/3/12	15.42	16.45	16.45	15.3	-	-8.60%	-0.395652174
2015/3/13	16	15.47	16.74	15.32	-	3.76%	-0.021126761
2015/3/16	15.61	15.78	15.89	15.36	-	-2.44%	-0.028301887
2015/3/17	15.66	16.31	16.37	15.66	-	0.32%	-0.5
2015/3/18	13.97	14.6	16.29	13.38	-	-10.79%	-0.297250859
2015/3/19	14.07	14.68	14.97	13.84	-	0.72%	-0.296460177
2015/3/20	13.02	13.52	13.53	12.54	-	-7.46%	-0.015151515
2015/3/23	13.41	13.52	13.53	12.89	-	3.00%	0.3125
2015/3/24	13.62	13.36	13.68	12.59	-	1.57%	0.444954128
2015/3/25	15.44	13.26	15.55	13.2	-	13.36%	0.453191489
2015/3/26	15.8	16.64	17.19	15.23	-	2.33%	-0.209183673
2015/3/27	15.07	15.73	15.83	14.19	-	-4.62%	0.036585366
2015/3/30	14.51	14.76	14.76	14.08	-	-3.72%	0.132352941
2015/3/31	15.29	14.97	15.74	14.33	-	5.38%	0.180851064
2015/4/1	15.11	15.32	16.66	15.08	-	-1.18%	-0.481012658
2015/4/2	14.67	15.3	15.51	14.27	-	-2.91%	-0.177419355
2015/4/6	14.74	15.75	15.76	14.04	-	0.48%	-0.093023256
2015/4/7	14.78	14.57	14.81	14.01	-	0.27%	0.4625
2015/4/8	13.98	14.59	14.77	13.75	-	-5.41%	-0.274509804
2015/4/9	13.09	14.14	14.59	13.09	-	-6.37%	-0.5
2015/4/10	12.58	13.2	13.26	12.51	-	-3.90%	-0.406666667
2015/4/13	13.94	13.17	14.31	12.71	-	10.81%	0.26875
2015/4/14	13.67	14.34	14.74	13.64	-	-1.94%	-0.472727273
2015/4/15	12.84	13.58	13.58	12.83	-	-6.07%	-0.486666667
2015/4/16	12.6	13.27	13.35	12.5	-	-1.87%	-0.382352941
2015/4/17	13.89	13.97	15.02	13.73	-	10.24%	-0.375968992
2015/4/20	13.3	13.67	13.67	12.83	-	-4.25%	0.05952381
2015/4/21	13.25	12.75	13.51	12.66	-	-0.38%	0.194117647
2015/4/22	12.71	12.97	13.8	12.57	-	-4.08%	-0.386178862
2015/4/23	12.48	12.96	12.96	12.12	-	-1.81%	-0.071428571
2015/4/24	12.29	12.21	13.02	12.16	-	-1.52%	-0.348837209
2015/4/27	13.12	12.34	13.4	12.33	-	6.75%	0.238317757
2015/4/28	12.41	13.26	14.23	12.41	-	-5.41%	-0.5
2015/4/29	13.39	13.44	14.34	12.61	-	7.90%	-0.049132948
2015/4/30	14.55	13.89	15.29	12.49	-	8.66%	0.235714286
2015/5/1	12.7	13.98	13.98	12.68	-	-12.71%	-0.484615385
2015/5/4	12.85	13.12	13.18	12.1	-	1.18%	0.194444444
2015/5/5	14.31	13.21	14.41	12.97	-	11.36%	0.430555556
2015/5/6	15.15	13.93	16.36	13.89	-	5.87%	0.010121457
2015/5/7	15.13	15.48	15.97	14.81	-	-0.13%	-0.224137931
2015/5/8	12.86	13.36	13.42	12.7	-	-15.00%	-0.277777778
2015/5/11	13.85	13.35	13.85	13	-	7.70%	0.5
2015/5/12	13.86	14.73	15.13	13.73	-	0.07%	-0.407142857
2015/5/13	13.76	13.63	14.04	13.06	-	-0.72%	0.214285714
2015/5/14	12.74	13.14	13.29	12.72	-	-7.41%	-0.464912281
2015/5/15	12.38	12.46	13.09	12.35	-	-2.83%	-0.459459459
2015/5/18	12.73	13.08	13.22	12.55	-	2.83%	-0.231343284
2015/5/19	12.85	12.95	13.13	12.55	-	0.94%	0.017241379
2015/5/20	12.88	12.9	13.27	12.62	-	0.23%	-0.1
2015/5/21	12.11	13.03	13.09	12.09	-	-5.98%	-0.48
2015/5/22	12.13	12.37	12.37	11.82	-	0.17%	0.063636364
2015/5/26	14.06	13.45	14.63	13.34	-	15.91%	0.058139535
2015/5/27	13.27	14.16	14.41	13.05	-	-5.62%	-0.338235294
2015/5/28	13.31	13.49	13.99	13.31	-	0.30%	-0.5
2015/5/29	13.84	13.59	14.43	13.4	-	3.98%	-0.072815534
2015/6/1	13.97	13.92	14.86	13.47	-	0.94%	-0.14028777
2015/6/2	14.24	14.72	15.05	13.59	-	1.93%	-0.054794521
2015/6/3	13.66	13.73	14.2	13.4	-	-4.07%	-0.175
2015/6/4	14.71	14.57	15.49	13.99	-	7.69%	-0.02
2015/6/5	14.21	15.01	15.65	14.21	-	-3.40%	-0.5
2015/6/8	15.29	14.84	15.5	14.67	-	7.60%	0.246987952
2015/6/9	14.47	15.18	15.74	14.47	-	-5.36%	-0.5
2015/6/10	13.22	14.24	14.37	12.96	-	-8.64%	-0.315602837
2015/6/11	12.85	13.04	13.22	12.56	-	-2.80%	-0.060606061
2015/6/12	13.78	13.31	14.02	13.3	-	7.24%	0.166666667
2015/6/15	15.39	15.48	15.57	14.91	-	11.68%	0.227272727
2015/6/16	14.81	15.62	15.62	14.81	-	-3.77%	-0.5
2015/6/17	14.5	14.66	15.49	14.07	-	-2.09%	-0.197183099
2015/6/18	13.19	14.03	14.03	12.54	-	-9.03%	-0.063758389
2015/6/19	13.96	13.35	14	12.96	-	5.84%	0.461538462
2015/6/22	12.74	13.42	13.46	12.43	-	-8.74%	-0.199029126
2015/6/23	12.11	12.5	12.68	11.93	-	-4.95%	-0.26
2015/6/24	13.26	12.57	13.33	12.01	-	9.50%	0.446969697
2015/6/25	14.01	12.96	14.16	12.92	-	5.66%	0.379032258
2015/6/26	14.02	14.13	14.91	13.64	-	0.07%	-0.200787402
2015/6/29	18.85	16.7	19.5	15.82	-	34.45%	0.323369565
2015/6/30	18.23	17.6	19.8	17.49	-	-3.29%	-0.17965368
2015/7/1	16.09	16.63	17.26	15.65	-	-11.74%	-0.226708075
2015/7/2	16.79	15.43	17.48	15.39	-	4.35%	0.169856459
2015/7/6	17.01	18.65	18.95	16.57	-	1.31%	-0.31512605
2015/7/7	16.09	17.22	19.2	15.93	-	-5.41%	-0.451070336
2015/7/8	19.66	17.38	19.76	16.94	-	22.19%	0.464539007
2015/7/9	19.97	17.46	20.05	17.2	-	1.58%	0.471929825
2015/7/10	16.83	17.45	18.17	16.6	-	-15.72%	-0.353503185
2015/7/13	13.9	15.29	15.36	13.82	-	-17.41%	-0.448051948
2015/7/14	13.37	13.91	13.95	12.9	-	-3.81%	-0.052380952
2015/7/15	13.23	13.35	13.97	12.81	-	-1.05%	-0.137931034
2015/7/16	12.11	12.59	12.61	11.87	-	-8.47%	-0.175675676
2015/7/17	11.95	11.77	12.22	11.77	-	-1.32%	-0.1
2015/7/20	12.25	12.25	12.37	11.71	-	2.51%	0.318181818
2015/7/21	12.22	12.42	12.79	12.21	-	-0.24%	-0.482758621
2015/7/22	12.12	12.77	12.83	12.05	-	-0.82%	-0.41025641
2015/7/23	12.64	12.06	13.08	11.73	-	4.29%	0.174074074
2015/7/24	13.74	12.87	14.73	12.86	-	8.70%	-0.029411765
2015/7/27	15.6	15.6	16.27	15.03	-	13.54%	-0.040322581
2015/7/28	13.44	14.87	15.62	13.32	-	-13.85%	-0.447826087
2015/7/29	12.5	13.57	13.59	11.85	-	-6.99%	-0.126436782
2015/7/30	12.13	12.72	13.42	12.09	-	-2.96%	-0.469924812
2015/7/31	12.12	12.03	12.63	11.82	-	-0.08%	-0.12962963
2015/8/3	12.56	12.85	13.55	12.32	-	3.63%	-0.304878049
2015/8/4	13	12.66	13.22	12.29	-	3.50%	0.26344086
2015/8/5	12.51	12.02	12.72	10.88	-	-3.77%	0.385869565
2015/8/6	13.77	12.2	14.25	12.16	-	10.07%	0.270334928
2015/8/7	13.39	13.57	14.58	13.29	-	-2.76%	-0.42248062
2015/8/10	12.23	12.73	12.78	12.18	-	-8.66%	-0.416666667
2015/8/11	13.71	13.24	14.33	13.02	-	12.10%	0.026717557
2015/8/12	13.61	15.19	16.28	13.45	-	-0.73%	-0.443462898
2015/8/13	13.49	13.87	14.33	13.06	-	-0.88%	-0.161417323
2015/8/14	12.83	13.69	13.87	12.8	-	-4.89%	-0.471962617
2015/8/17	13.02	14.32	14.52	13.01	-	1.48%	-0.493377483
2015/8/18	13.79	13.41	13.94	13.17	-	5.91%	0.305194805
2015/8/19	15.25	14.84	15.96	13.73	-	10.59%	0.18161435
2015/8/20	19.14	16.55	19.24	16.13	-	25.51%	0.467845659
2015/8/21	28.03	22.55	28.38	20.8	-	46.45%	0.453825858
2015/8/24	40.74	28.03	53.29	28.03	-	45.34%	0.003167063
2015/8/25	36.02	31.13	38.06	28.08	-	-11.59%	0.295591182
2015/8/26	30.32	31.13	35.62	28.67	-	-15.82%	-0.262589928
2015/8/27	26.1	27.11	29.9	24.49	-	-13.92%	-0.202402957
2015/8/28	26.05	26.69	29.2	25.77	-	-0.19%	-0.418367347
2015/8/31	28.43	27.03	29.37	26.63	-	9.14%	0.156934307
2015/9/1	31.4	31.91	33.82	29.91	-	10.45%	-0.118925831
2015/9/2	26.09	29.14	30.45	24.77	-	-16.91%	-0.267605634
2015/9/3	25.61	25.21	26.31	23.45	-	-1.84%	0.255244755
2015/9/4	27.8	27.43	29.47	25.68	-	8.55%	0.059366755
2015/9/8	24.9	25.05	26.25	24.13	-	-10.43%	-0.136792453
2015/9/9	26.23	22.39	26.82	21.51	-	5.34%	0.388888889
2015/9/10	24.37	26.87	27.22	23.53	-	-7.09%	-0.272357724
2015/9/11	23.2	25.38	25.81	23.15	-	-4.80%	-0.481203008
2015/9/14	24.25	24.03	25.32	23.64	-	4.53%	-0.136904762
2015/9/15	22.54	23.28	23.77	22.13	-	-7.05%	-0.25
2015/9/16	21.35	22.57	22.94	21.09	-	-5.28%	-0.359459459
2015/9/17	21.14	21.54	23.33	17.87	-	-0.98%	0.098901099
2015/9/18	22.28	23.07	23.99	20.98	-	5.39%	-0.068106312
2015/9/21	20.14	21.97	22.48	20.05	-	-9.61%	-0.462962963
2015/9/22	22.44	22.97	26.29	22.25	-	11.42%	-0.452970297
2015/9/23	22.13	22.09	23.2	21.14	-	-1.38%	-0.019417476
2015/9/24	23.47	23.53	25.3	21.81	-	6.06%	-0.024355301
2015/9/25	23.62	21.12	24.29	20.81	-	0.64%	0.307471264
2015/9/28	27.63	25.02	28.33	24.94	-	16.98%	0.293510324
2015/9/29	26.83	26.57	28.2	25.76	-	-2.90%	-0.06147541
2015/9/30	24.5	24.64	25.88	23.25	-	-8.68%	-0.024714829
2015/10/1	22.55	23.14	25.23	22.55	-	-7.96%	-0.5
2015/10/2	20.94	23.99	24.47	20.35	-	-7.14%	-0.356796117
2015/10/5	19.54	20.31	20.42	19.14	-	-6.69%	-0.1875
2015/10/6	19.4	19.54	20.32	18.82	-	-0.72%	-0.113333333
2015/10/7	18.4	18.96	19.73	18.33	-	-5.15%	-0.45
2015/10/8	17.42	18.62	19.02	16.34	-	-5.33%	-0.097014925
2015/10/9	17.08	17.15	18.2	16.89	-	-1.95%	-0.354961832
2015/10/12	16.17	17.68	17.81	16.15	-	-5.33%	-0.487951807
2015/10/13	17.67	17.08	17.7	16.14	-	9.28%	0.480769231
2015/10/14	18.03	17.67	18.78	17.3	-	2.04%	-0.006756757
2015/10/15	16.05	17.62	17.85	16.04	-	-10.98%	-0.494475138
2015/10/16	15.05	15.64	16.86	15.05	-	-6.23%	-0.5
2015/10/19	14.98	15.68	16.23	14.82	-	-0.47%	-0.386524823
2015/10/20	15.75	15.17	16.34	14.72	-	5.14%	0.135802469
2015/10/21	16.7	14.98	16.7	14.41	-	6.03%	0.5
2015/10/22	14.45	15.02	15.92	14.45	-	-13.47%	-0.5
2015/10/23	14.46	13.46	15.12	13.24	-	0.07%	0.14893617
2015/10/26	15.29	14.76	15.43	14.68	-	5.74%	0.313333333
2015/10/27	15.43	15.75	15.99	14.78	-	0.92%	0.037190083
2015/10/28	14.33	15.14	15.73	12.8	-	-7.13%	0.0221843
2015/10/29	14.61	14.8	15.46	14.33	-	1.95%	-0.252212389
2015/10/30	15.07	14.6	15.39	14	-	3.15%	0.269784173
2015/11/2	14.15	15.41	15.51	13.67	-	-6.10%	-0.239130435
2015/11/3	14.54	14.33	14.73	13.81	-	2.76%	0.293478261
2015/11/4	15.51	14.04	15.88	13.96	-	6.67%	0.307291667
2015/11/5	15.05	15.39	16.39	15	-	-2.97%	-0.464028777
2015/11/6	14.33	14.91	16	14.32	-	-4.78%	-0.494047619
2015/11/9	16.52	15.34	17.09	15.14	-	15.28%	0.207692308
2015/11/10	15.29	16.69	16.96	15.24	-	-7.45%	-0.470930233
2015/11/11	16.06	15.07	16.15	15.02	-	5.04%	0.420353982
2015/11/12	18.37	17.06	18.5	16.65	-	14.38%	0.42972973
2015/11/13	20.08	18.68	20.67	18.2	-	9.31%	0.261133603
2015/11/16	18.16	20.51	20.55	17.25	-	-9.56%	-0.224242424
2015/11/17	18.84	17.82	19.59	16.86	-	3.74%	0.225274725
2015/11/18	16.85	19.01	19.45	16.8	-	-10.56%	-0.481132075
2015/11/19	16.99	16.25	18.26	16	-	0.83%	-0.061946903
2015/11/20	15.47	16.13	16.38	15.47	-	-8.95%	-0.5
2015/11/23	15.62	16.15	16.74	15.38	-	0.97%	-0.323529412
2015/11/24	15.93	16.53	17.21	15.48	-	1.98%	-0.239884393
2015/11/25	15.19	15.55	15.89	15.05	-	-4.65%	-0.333333333
2015/11/27	15.12	15.31	16.09	15.12	-	-0.46%	-0.5
2015/11/30	16.13	15.55	16.57	15.52	-	6.68%	0.080952381
2015/12/1	14.67	15.61	16.34	14.63	-	-9.05%	-0.476608187
2015/12/2	15.91	15.04	16.49	14.71	-	8.45%	0.174157303
2015/12/3	18.11	15.87	19.35	15.86	-	13.83%	0.14469914
2015/12/4	14.81	17.43	17.65	14.69	-	-18.22%	-0.459459459
2015/12/7	15.84	15.65	17.18	15.58	-	6.95%	-0.3375
2015/12/8	17.6	17.69	18.33	16.52	-	11.11%	0.096685083
2015/12/9	19.61	18.05	20.13	15.72	-	11.42%	0.382086168
2015/12/10	19.34	19.25	19.72	18.13	-	-1.38%	0.261006289
2015/12/11	24.39	21.36	25.27	20.88	-	26.11%	0.299544419
2015/12/14	22.73	24.7	26.81	21.47	-	-6.81%	-0.264044944
2015/12/15	20.95	20.76	21.62	20.02	-	-7.83%	0.08125
2015/12/16	17.86	19.25	20.24	17.12	-	-14.75%	-0.262820513
2015/12/17	18.94	16.18	19.05	16.13	-	6.05%	0.462328767
2015/12/18	20.7	19.34	23.3	18.75	-	9.29%	-0.071428571
2015/12/21	18.7	19.64	20.21	18.7	-	-9.66%	-0.5
2015/12/22	16.6	17.61	18.22	16.6	-	-11.23%	-0.5
2015/12/23	15.57	15.86	16.25	15.33	-	-6.20%	-0.239130435
2015/12/24	15.74	15.44	15.88	14.45	-	1.09%	0.402097902
2015/12/28	16.91	17.65	18.13	16.88	-	7.43%	-0.476
2015/12/29	16.08	15.91	16.48	15.63	-	-4.91%	0.029411765
2015/12/30	17.29	16.5	17.42	16.5	-	7.52%	0.358695652
2015/12/31	18.21	17.97	20.39	17.51	-	5.32%	-0.256944444
2016/1/4	20.7	22.48	23.36	20.67	-	13.67%	-0.488847584
2016/1/5	19.34	20.75	21.06	19.25	-	-6.57%	-0.450276243
2016/1/6	20.59	21.67	21.86	19.8	-	6.46%	-0.116504854
2016/1/7	24.99	23.22	25.86	22.4	-	21.37%	0.248554913
2016/1/8	27.01	22.96	27.08	22.48	-	8.08%	0.484782609
2016/1/11	24.3	25.58	27.39	23.83	-	-10.03%	-0.367977528
2016/1/12	22.47	22.97	23.93	21.91	-	-7.53%	-0.222772277
2016/1/13	25.22	21.72	26.11	21.44	-	12.24%	0.309421842
2016/1/14	23.95	24.75	26.28	23.07	-	-5.04%	-0.225856698
2016/1/15	27.02	28.96	30.95	26.67	-	12.82%	-0.418224299
2016/1/19	26.05	25.4	27.59	25.21	-	-3.59%	-0.147058824
2016/1/20	27.59	27.78	32.09	26.59	-	5.91%	-0.318181818
2016/1/21	26.69	27.79	28.43	25.01	-	-3.26%	-0.00877193
2016/1/22	22.34	24.21	24.55	22.22	-	-16.30%	-0.448497854
2016/1/25	24.15	23.3	24.31	22.38	-	8.10%	0.417098446
2016/1/26	22.5	23.75	24.02	22.33	-	-6.83%	-0.399408284
2016/1/27	23.11	22.88	27.22	20.42	-	2.71%	-0.104411765
2016/1/28	22.42	22.15	23.81	21.9	-	-2.99%	-0.227748691
2016/1/29	20.2	21.59	21.74	19.5	-	-9.90%	-0.1875
2016/2/1	19.98	21.32	23.66	19.61	-	-1.09%	-0.408641975
2016/2/2	21.98	21.34	22.42	21.06	-	10.01%	0.176470588
2016/2/3	21.65	21.49	27.7	21.42	-	-1.50%	-0.463375796
2016/2/4	21.84	22.29	23.14	21.24	-	0.88%	-0.184210526
2016/2/5	23.38	22.09	24.11	21.91	-	7.05%	0.168181818
2016/2/8	26	25.89	27.72	25.56	-	11.21%	-0.296296296
2016/2/9	26.54	28.3	28.31	25.99	-	2.08%	-0.262931034
2016/2/10	26.29	25.75	26.6	24.47	-	-0.94%	0.354460094
2016/2/11	28.14	29.01	30.9	26.67	-	7.04%	-0.15248227
2016/2/12	25.4	27.16	27.57	24.92	-	-9.74%	-0.318867925
2016/2/16	24.11	24.96	25.52	23.32	-	-5.08%	-0.140909091
2016/2/17	22.31	23.4	24.16	21.83	-	-7.47%	-0.293991416
2016/2/18	21.64	22.16	22.53	21.29	-	-3.00%	-0.217741935
2016/2/19	20.53	22.39	23.44	20.52	-	-5.13%	-0.496575342
2016/2/22	19.38	20.14	20.35	19.02	-	-5.60%	-0.229323308
2016/2/23	20.98	19.75	21.16	19.54	-	8.26%	0.388888889
2016/2/24	20.72	22.28	22.87	20.26	-	-1.24%	-0.323754789
2016/2/25	19.11	20.54	21.26	19.1	-	-7.77%	-0.49537037
2016/2/26	19.81	18.89	20.13	18.46	-	3.66%	0.308383234
2016/2/29	20.55	20.49	20.81	18.38	-	3.74%	0.393004115
2016/3/1	17.7	19.84	20.17	17.66	-	-13.87%	-0.484063745
2016/3/2	17.09	17.98	18.41	16.78	-	-3.45%	-0.309815951
2016/3/3	16.7	17.25	17.56	16.32	-	-2.28%	-0.193548387
2016/3/4	16.86	16.48	17.35	16.05	-	0.96%	0.123076923
2016/3/7	17.35	17.98	18.04	16.87	-	2.91%	-0.08974359
2016/3/8	18.67	18.38	18.89	17.82	-	7.61%	0.294392523
2016/3/9	18.34	18.56	19.11	18.31	-	-1.77%	-0.4625
2016/3/10	18.05	18.17	19.59	17.06	-	-1.58%	-0.108695652
2016/3/11	16.5	17.09	17.27	16.28	-	-8.59%	-0.277777778
2016/3/14	16.92	17.01	17.67	16.69	-	2.55%	-0.265306122
2016/3/15	16.84	17.6	17.85	16.84	-	-0.47%	-0.5
2016/3/16	14.99	15.96	16.33	14.89	-	-10.99%	-0.430555556
2016/3/17	14.44	15.34	15.38	13.82	-	-3.67%	-0.102564103
2016/3/18	14.02	14.05	14.36	13.75	-	-2.91%	-0.057377049
2016/3/21	13.79	14.57	14.73	13.79	-	-1.64%	-0.5
2016/3/22	14.17	14.57	14.76	13.75	-	2.76%	-0.084158416
2016/3/23	14.94	14.57	15.03	14.33	-	5.43%	0.371428571
2016/3/24	14.74	16.3	16.44	14.71	-	-1.34%	-0.48265896
2016/3/28	15.24	15.65	16.04	14.89	-	3.39%	-0.195652174
2016/3/29	13.82	15.74	15.89	13.79	-	-9.32%	-0.485714286
2016/3/30	13.56	13.69	13.89	13.06	-	-1.88%	0.102409639
2016/3/31	13.95	13.73	14.28	13.49	-	2.88%	0.082278481
2016/4/1	13.1	15.23	15.28	13	-	-6.09%	-0.456140351
2016/4/4	14.12	13.88	14.24	13.66	-	7.79%	0.293103448
2016/4/5	15.42	15.39	15.72	14.93	-	9.21%	0.120253165
2016/4/6	14.09	15.61	15.98	14	-	-8.63%	-0.454545455
2016/4/7	16.16	15.14	16.77	14.68	-	14.69%	0.208133971
2016/4/8	15.36	15.34	15.93	14.84	-	-4.95%	-0.02293578
2016/4/11	16.26	15.34	16.26	14.83	-	5.86%	0.5
2016/4/12	14.85	15.98	16.57	14.84	-	-8.67%	-0.494219653
2016/4/13	13.84	14.49	14.53	13.6	-	-6.80%	-0.241935484
2016/4/14	13.72	13.9	14.12	13.38	-	-0.87%	-0.040540541
2016/4/15	13.62	13.99	14.19	13.58	-	-0.73%	-0.43442623
2016/4/18	13.35	14.87	14.94	13.23	-	-1.98%	-0.429824561
2016/4/19	13.24	13.18	13.88	12.98	-	-0.82%	-0.211111111
2016/4/20	13.28	13.39	13.5	12.5	-	0.30%	0.28
2016/4/21	13.95	13.2	14.14	13.16	-	5.05%	0.306122449
2016/4/22	13.22	13.7	14.19	13.15	-	-5.23%	-0.432692308
2016/4/25	14.08	14.07	14.76	13.86	-	6.51%	-0.255555556
2016/4/26	13.96	14.01	14.43	13.66	-	-0.85%	-0.11038961
2016/4/27	13.77	14.15	14.95	13.5	-	-1.36%	-0.313793103
2016/4/28	15.22	14.53	15.61	13.3	-	10.53%	0.331168831
2016/4/29	15.7	15.21	17.09	14.91	-	3.15%	-0.137614679
2016/5/2	14.68	16.33	16.5	14.48	-	-6.50%	-0.400990099
2016/5/3	15.6	14.92	16.42	14.91	-	6.27%	-0.043046358
2016/5/4	16.05	15.47	16.85	15.39	-	2.88%	-0.047945205
2016/5/5	15.91	15.54	16.45	15.22	-	-0.87%	0.06097561
2016/5/6	14.72	16.2	16.58	14.71	-	-7.48%	-0.494652406
2016/5/9	14.57	15.2	15.39	14.17	-	-1.02%	-0.172131148
2016/5/10	13.63	13.98	14.35	13.55	-	-6.45%	-0.4
2016/5/11	14.69	13.92	14.69	13.29	-	7.78%	0.5
2016/5/12	14.41	14.55	15.42	13.95	-	-1.91%	-0.18707483
2016/5/13	15.04	15.15	15.47	13.97	-	4.37%	0.213333333
2016/5/16	14.68	15.72	15.98	14.28	-	-2.39%	-0.264705882
2016/5/17	15.57	14.57	16.12	14.48	-	6.06%	0.164634146
2016/5/18	15.95	15.72	16.47	14.86	-	2.44%	0.177018634
2016/5/19	16.33	16.37	17.65	16.28	-	2.38%	-0.46350365
2016/5/20	15.2	16.13	16.3	15.11	-	-6.92%	-0.424369748
2016/5/23	15.82	16.33	16.47	15.4	-	4.08%	-0.107476636
2016/5/24	14.42	16.03	16.06	14.36	-	-8.85%	-0.464705882
2016/5/25	13.9	14.19	14.33	13.64	-	-3.61%	-0.123188406
2016/5/26	13.43	13.8	14.11	13.43	-	-3.38%	-0.5
2016/5/27	13.12	13.49	13.76	13.04	-	-2.31%	-0.388888889
2016/5/31	14.19	13.94	15	13.45	-	8.16%	-0.022580645
2016/6/1	14.2	14.45	15.25	14.18	-	0.07%	-0.481308411
2016/6/2	13.63	14.42	14.92	13.62	-	-4.01%	-0.492307692
2016/6/3	13.47	13.78	14.66	12.9	-	-1.17%	-0.176136364
2016/6/6	13.65	13.84	14.27	13.42	-	1.34%	-0.229411765
2016/6/7	14.05	12.77	14.05	12.72	-	2.93%	0.5
2016/6/8	14.08	13.84	14.27	13.7	-	0.21%	0.166666667
2016/6/9	14.64	14.01	14.85	13.99	-	3.98%	0.255813953
2016/6/10	17.03	14.89	17.33	14.85	-	16.33%	0.379032258
2016/6/13	20.97	18.24	21.01	17.89	-	23.14%	0.487179487
2016/6/14	20.5	21.28	22.16	20.27	-	-2.24%	-0.378306878
2016/6/15	20.14	20.25	20.45	18.63	-	-1.76%	0.32967033
2016/6/16	19.37	20.8	22.89	19.24	-	-3.82%	-0.464383562
2016/6/17	19.41	19.42	20.03	18.71	-	0.21%	0.03030303
2016/6/20	18.37	17.42	18.55	16.59	-	-5.36%	0.408163265
2016/6/21	18.48	17.67	18.96	16.91	-	0.60%	0.265853659
2016/6/22	21.17	18.26	21.22	17.83	-	14.56%	0.485250737
2016/6/23	17.25	19.54	19.79	17.25	-	-18.52%	-0.5
2016/6/24	25.76	26.06	26.24	19.48	-	49.33%	0.428994083
2016/6/27	23.85	24.38	26.72	22.93	-	-7.41%	-0.257255937
2016/6/28	18.75	21.76	22.07	18.75	-	-21.38%	-0.5
2016/6/29	16.64	18.12	18.27	16.48	-	-11.25%	-0.410614525
2016/6/30	15.63	16.91	16.99	15.29	-	-6.07%	-0.3
2016/7/1	14.77	15.59	15.86	14.61	-	-5.50%	-0.372
2016/7/5	15.58	16.05	16.62	15.49	-	5.48%	-0.420353982
2016/7/6	14.96	15.87	17.04	14.96	-	-3.98%	-0.5
2016/7/7	14.76	14.8	15.98	14.33	-	-1.34%	-0.239393939
2016/7/8	13.2	14.64	14.75	13.19	-	-10.57%	-0.493589744
2016/7/11	13.54	13.25	13.67	13	-	2.58%	0.305970149
2016/7/12	13.55	12.93	13.93	12.75	-	0.07%	0.177966102
2016/7/13	13.04	13.32	13.79	12.92	-	-3.76%	-0.362068966
2016/7/14	12.82	12.5	13.37	12.14	-	-1.69%	0.052845528
2016/7/15	12.67	13.12	13.22	12.27	-	-1.17%	-0.078947368
2016/7/18	12.44	12.75	13.12	12.33	-	-1.82%	-0.360759494
2016/7/19	11.97	12.53	12.83	11.94	-	-3.78%	-0.466292135
2016/7/20	11.77	11.94	11.97	11.4	-	-1.67%	0.149122807
2016/7/21	12.74	11.8	13.06	11.69	-	8.24%	0.266423358
2016/7/22	12.02	12.8	12.88	11.97	-	-5.65%	-0.445054945
2016/7/25	12.87	12.64	13.72	12.39	-	7.07%	-0.139097744
2016/7/26	13.05	12.88	13.5	12.8	-	1.40%	-0.142857143
2016/7/27	12.83	12.61	13.74	12.5	-	-1.69%	-0.233870968
2016/7/28	12.72	12.51	13.52	12.36	-	-0.86%	-0.189655172
2016/7/29	11.87	12.85	12.9	11.77	-	-6.68%	-0.411504425
2016/8/1	12.44	11.89	12.98	11.86	-	4.80%	0.017857143
2016/8/2	13.37	12.39	14.24	12.35	-	7.48%	0.03968254
2016/8/3	12.86	13.53	13.91	12.73	-	-3.81%	-0.389830508
2016/8/4	12.42	12.73	12.98	11.79	-	-3.42%	0.029411765
2016/8/5	11.39	12.08	12.26	11.18	-	-8.29%	-0.305555556
2016/8/8	11.5	11.66	11.78	11.41	-	0.97%	-0.256756757
2016/8/9	11.66	11.4	11.92	11.02	-	1.39%	0.211111111
2016/8/10	12.05	11.55	12.5	11.37	-	3.34%	0.101769912
2016/8/11	11.68	11.93	12.11	11.38	-	-3.07%	-0.089041096
2016/8/12	11.55	11.61	12	11.28	-	-1.11%	-0.125
2016/8/15	11.81	11.81	12.17	11.58	-	2.25%	-0.110169492
2016/8/16	12.64	12.04	12.78	11.87	-	7.03%	0.346153846
2016/8/17	12.19	12.57	13.71	12.14	-	-3.56%	-0.468152866
2016/8/18	11.43	12.2	12.53	11.42	-	-6.23%	-0.490990991
2016/8/19	11.34	11.67	12.28	11.33	-	-0.79%	-0.489473684
2016/8/22	12.27	12.53	13.02	11.94	-	8.20%	-0.194444444
2016/8/23	12.38	12.15	12.44	11.72	-	0.90%	0.416666667
2016/8/24	13.45	12.7	14.01	12.3	-	8.64%	0.17251462
2016/8/25	13.63	13.62	14.09	13.29	-	1.34%	-0.075
2016/8/26	13.65	13.54	14.93	12.13	-	0.15%	0.042857143
2016/8/29	12.94	14.09	14.43	12.9	-	-5.20%	-0.473856209
2016/8/30	13.12	12.94	13.6	12.7	-	1.39%	-0.033333333
2016/8/31	13.42	13.14	14.34	12.97	-	2.29%	-0.171532847
2016/9/1	13.48	13.07	14.61	12.99	-	0.45%	-0.197530864
2016/9/2	11.98	13.47	13.9	11.9	-	-11.13%	-0.46
2016/9/6	12.02	12.42	12.93	11.85	-	0.33%	-0.342592593
2016/9/7	11.94	11.89	12.45	11.77	-	-0.67%	-0.25
2016/9/8	12.51	11.74	12.6	11.65	-	4.77%	0.405263158
2016/9/9	17.5	12.52	17.54	12.52	-	39.89%	0.492031873
2016/9/12	15.16	20.13	20.51	14.76	-	-13.37%	-0.430434783
2016/9/13	17.85	15.98	18.97	15.83	-	17.74%	0.143312102
2016/9/14	18.14	17.63	18.14	16.34	-	1.62%	0.5
2016/9/15	16.3	17.97	18.07	15.74	-	-10.14%	-0.259656652
2016/9/16	15.37	16.41	17.1	15.28	-	-5.71%	-0.450549451
2016/9/19	15.53	15.14	15.96	14.6	-	1.04%	0.183823529
2016/9/20	15.92	14.98	16.09	14.69	-	2.51%	0.378571429
2016/9/21	13.3	15.07	15.65	12.98	-	-16.46%	-0.380149813
2016/9/22	12.02	13.39	13.39	11.76	-	-9.62%	-0.340490798
2016/9/23	12.29	12	12.58	11.93	-	2.25%	0.053846154
2016/9/26	14.5	13.26	14.63	13.26	-	17.98%	0.405109489
2016/9/27	13.1	13.36	14.76	12.97	-	-9.66%	-0.427374302
2016/9/28	12.39	12.9	13.57	12.24	-	-5.42%	-0.387218045
2016/9/29	14.02	12.53	15.69	12.14	-	13.16%	0.029577465
2016/9/30	13.29	14.91	15.2	12.53	-	-5.21%	-0.215355805
2016/10/3	13.57	13.75	14.42	13.42	-	2.11%	-0.35
2016/10/4	13.63	13.4	14.57	12.92	-	0.44%	-0.06969697
2016/10/5	12.99	13.56	13.68	12.7	-	-4.70%	-0.204081633
2016/10/6	12.84	13.11	13.84	12.8	-	-1.15%	-0.461538462
2016/10/7	13.48	13.52	14.15	12.21	-	4.98%	0.154639175
2016/10/10	13.38	14.19	14.36	13.29	-	-0.74%	-0.41588785
2016/10/11	15.36	13.71	16.47	13.69	-	14.80%	0.100719424
2016/10/12	15.91	15.53	16.34	15.26	-	3.58%	0.101851852
2016/10/13	16.69	16.88	17.95	16.14	-	4.90%	-0.196132597
2016/10/14	16.12	16.49	16.5	15.25	-	-3.42%	0.196
2016/10/17	16.21	17.01	17.11	16.13	-	0.56%	-0.418367347
2016/10/18	15.28	15.82	15.85	15.03	-	-5.74%	-0.195121951
2016/10/19	14.41	15.45	15.68	13.87	-	-5.69%	-0.201657459
2016/10/20	13.75	14.43	14.72	13.74	-	-4.58%	-0.489795918
2016/10/21	13.34	14.04	14.53	13.27	-	-2.98%	-0.444444444
2016/10/24	13.02	13.19	13.26	12.83	-	-2.40%	-0.058139535
2016/10/25	13.46	12.91	13.86	12.73	-	3.38%	0.146017699
2016/10/26	14.24	13.66	14.8	13.66	-	5.79%	0.00877193
2016/10/27	15.36	14.37	15.43	13.6	-	7.87%	0.461748634
2016/10/28	16.19	15.67	17.35	14.65	-	5.40%	0.07037037
2016/10/31	17.06	16.31	17.63	16.25	-	5.37%	0.086956522
2016/11/1	18.56	16.54	20.43	16.51	-	8.79%	0.022959184
2016/11/2	19.32	19.09	19.82	18.56	-	4.09%	0.103174603
2016/11/3	22.08	19.85	22.57	18.84	-	14.29%	0.368632708
2016/11/4	22.51	21.86	23.01	19.2	-	1.95%	0.368766404
2016/11/7	18.71	19.78	19.86	18.39	-	-16.88%	-0.282312925
2016/11/8	18.74	18.92	19.91	17.7	-	0.16%	-0.029411765
2016/11/9	14.38	20.7	21.48	14.33	-	-23.27%	-0.493006993
2016/11/10	14.74	14.01	16.3	13.26	-	2.50%	-0.013157895
2016/11/11	14.17	14.83	16	14.15	-	-3.87%	-0.489189189
2016/11/14	14.48	14.69	15.56	14.39	-	2.19%	-0.423076923
2016/11/15	13.37	14.16	14.65	13.3	-	-7.67%	-0.448148148
2016/11/16	13.72	13.51	14.49	13.51	-	2.62%	-0.285714286
2016/11/17	13.35	13.37	13.88	12.97	-	-2.70%	-0.082417582
2016/11/18	12.85	13.56	13.74	12.85	-	-3.75%	-0.5
2016/11/21	12.42	13.27	13.44	12.16	-	-3.35%	-0.296875
2016/11/22	12.41	12.26	12.83	12.2	-	-0.08%	-0.166666667
2016/11/23	12.43	12.34	13.01	12.19	-	0.16%	-0.207317073
2016/11/25	12.34	12.52	12.74	12.31	-	-0.72%	-0.430232558
2016/11/28	13.15	13.4	13.5	12.74	-	6.56%	0.039473684
2016/11/29	12.9	13.07	13.55	12.62	-	-1.90%	-0.198924731
2016/11/30	13.33	12.6	13.42	12.23	-	3.33%	0.424369748
2016/12/1	14.07	13.4	14.72	13.05	-	5.55%	0.110778443
2016/12/2	14.12	14.16	14.48	12.39	-	0.36%	0.327751196
2016/12/5	12.14	13.75	13.77	12.14	-	-14.02%	-0.5
2016/12/6	11.79	12.19	12.3	11.54	-	-2.88%	-0.171052632
2016/12/7	12.22	11.59	12.24	11.33	-	3.65%	0.478021978
2016/12/8	12.64	12.1	13.4	11.3	-	3.44%	0.138095238
2016/12/9	11.75	12.59	12.72	11.67	-	-7.04%	-0.423809524
2016/12/12	12.64	12.23	12.78	12.07	-	7.57%	0.302816901
2016/12/13	12.72	12.46	13.42	12.34	-	0.63%	-0.148148148
2016/12/14	13.19	12.88	13.39	12.48	-	3.69%	0.28021978
2016/12/15	12.79	13.07	13.24	12.46	-	-3.03%	-0.076923077
2016/12/16	12.2	12.88	12.95	12.15	-	-4.61%	-0.4375
2016/12/19	11.71	12.5	12.52	11.67	-	-4.02%	-0.452941176
2016/12/20	11.45	11.65	11.75	11.38	-	-2.22%	-0.310810811
2016/12/21	11.27	11.44	11.49	10.93	-	-1.57%	0.107142857
2016/12/22	11.43	11.32	11.67	11.14	-	1.42%	0.047169811
2016/12/23	11.44	11.38	11.81	11.35	-	0.09%	-0.304347826
2016/12/27	11.99	12.26	12.33	11.84	-	4.81%	-0.193877551
2016/12/28	12.95	11.89	13.04	11.85	-	8.01%	0.424369748
2016/12/29	13.37	13.15	13.71	12.95	-	3.24%	0.052631579
2016/12/30	14.04	13.2	14.68	13.05	-	5.01%	0.107361963
2017/1/3	12.85	14.07	14.07	12.85	-	-8.48%	-0.5
2017/1/4	11.85	12.78	12.8	11.63	-	-7.78%	-0.311965812
2017/1/5	11.67	11.96	12.09	11.4	-	-1.52%	-0.108695652
2017/1/6	11.32	11.7	11.74	10.98	-	-3.00%	-0.052631579
2017/1/9	11.56	11.71	12.08	11.46	-	2.12%	-0.338709677
2017/1/10	11.49	11.59	11.79	11.31	-	-0.61%	-0.125
2017/1/11	11.26	11.56	12.23	11.21	-	-2.00%	-0.450980392
2017/1/12	11.54	11.48	12.6	11.32	-	2.49%	-0.328125
2017/1/13	11.23	11.45	11.62	10.94	-	-2.69%	-0.073529412
2017/1/17	11.87	12.2	12.75	11.79	-	5.70%	-0.416666667
2017/1/18	12.48	11.79	12.81	11.69	-	5.14%	0.205357143
2017/1/19	12.78	12.58	13.28	12.17	-	2.40%	0.04954955
2017/1/20	11.54	12.58	12.59	11.53	-	-9.70%	-0.490566038
2017/1/23	11.77	12.3	12.62	11.59	-	1.99%	-0.325242718
2017/1/24	11.07	11.82	11.89	11.04	-	-5.95%	-0.464705882
2017/1/25	10.81	10.79	11.05	10.51	-	-2.35%	0.055555556
2017/1/26	10.63	10.61	11.01	10.6	-	-1.67%	-0.426829268
2017/1/27	10.58	10.57	10.82	10.3	-	-0.47%	0.038461538
2017/1/30	11.88	11.1	12.9	11.1	-	12.29%	-0.066666667
2017/1/31	11.99	12.29	12.99	11.79	-	0.93%	-0.333333333
2017/2/1	11.81	11.79	12.05	9.97	-	-1.50%	0.384615385
2017/2/2	11.93	12.37	12.47	11.62	-	1.02%	-0.135294118
2017/2/3	10.97	11.84	11.84	10.72	-	-8.05%	-0.276785714
2017/2/6	11.37	11.37	11.84	11.09	-	3.65%	-0.126666667
2017/2/7	11.29	11.39	11.67	11.06	-	-0.70%	-0.12295082
2017/2/8	11.45	11.19	11.82	11.15	-	1.42%	-0.052238806
2017/2/9	10.88	11.44	11.53	10.74	-	-4.98%	-0.32278481
2017/2/10	10.85	10.85	10.95	10.55	-	-0.28%	0.25
2017/2/13	11.07	11.36	11.4	11.07	-	2.03%	-0.5
2017/2/14	10.74	11.17	11.34	10.73	-	-2.98%	-0.483606557
2017/2/15	11.97	10.84	12.01	10.8	-	11.45%	0.466942149
2017/2/16	11.76	12.02	12.86	11.69	-	-1.75%	-0.44017094
2017/2/17	11.49	11.84	12.26	11.37	-	-2.30%	-0.365168539
2017/2/21	11.57	12.05	12.09	11.5	-	0.70%	-0.381355932
2017/2/22	11.74	11.48	12.07	11.44	-	1.47%	-0.023809524
2017/2/23	11.71	11.66	12.46	11.54	-	-0.26%	-0.315217391
2017/2/24	11.47	11.81	12.59	11.34	-	-2.05%	-0.396
2017/2/27	12.09	11.78	12.14	11.53	-	5.41%	0.418032787
2017/2/28	12.92	12.19	12.96	12.13	-	6.87%	0.451807229
2017/3/1	12.54	12.31	12.58	11.78	-	-2.94%	0.45
2017/3/2	11.81	12.43	12.71	11.32	-	-5.82%	-0.147482014
2017/3/3	10.96	11.96	11.97	10.94	-	-7.20%	-0.480582524
2017/3/6	11.24	11.59	11.72	11.06	-	2.55%	-0.227272727
2017/3/7	11.45	11.27	11.58	11.04	-	1.87%	0.259259259
2017/3/8	11.86	11.49	11.86	11.09	-	3.58%	0.5
2017/3/9	12.3	11.75	12.43	11.62	-	3.71%	0.339506173
2017/3/10	11.66	11.97	12.09	11.46	-	-5.20%	-0.182539683
2017/3/13	11.35	12.16	12.23	11.29	-	-2.66%	-0.436170213
2017/3/14	12.3	11.39	12.54	11.28	-	8.37%	0.30952381
2017/3/15	11.63	12.12	12.25	10.6	-	-5.45%	0.124242424
2017/3/16	11.21	11.29	11.55	11.16	-	-3.61%	-0.371794872
2017/3/17	11.28	11.38	11.38	10.78	-	0.62%	0.333333333
2017/3/20	11.34	11.71	11.72	11.03	-	0.53%	-0.050724638
2017/3/21	12.47	11.15	12.85	10.92	-	9.96%	0.303108808
2017/3/22	12.81	12.95	13.16	11.99	-	2.73%	0.200854701
2017/3/23	13.12	12.65	13.17	12.18	-	2.42%	0.449494949
2017/3/24	12.96	12.86	14.16	12.27	-	-1.22%	-0.134920635
2017/3/27	12.5	14.78	15.11	12.48	-	-3.55%	-0.492395437
2017/3/28	11.53	12.44	12.67	11.34	-	-7.76%	-0.357142857
2017/3/29	11.42	11.54	11.7	11.03	-	-0.95%	0.082089552
2017/3/30	11.54	11.37	11.64	11.12	-	1.05%	0.307692308
2017/3/31	12.37	11.61	12.54	11.5	-	7.19%	0.336538462
2017/4/3	12.38	12.59	13.59	12.27	-	0.08%	-0.416666667
2017/4/4	11.79	12.71	13.07	11.7	-	-4.77%	-0.434306569
2017/4/5	12.89	11.89	12.89	10.9	-	9.33%	0.5
2017/4/6	12.39	13.11	13.22	11.7	-	-3.88%	-0.046052632
2017/4/7	12.87	13.17	13.43	12.23	-	3.87%	0.033333333
2017/4/10	14.05	13.24	14.11	12.94	-	9.17%	0.448717949
2017/4/11	15.07	14.32	15.88	14.17	-	7.26%	0.026315789
2017/4/12	15.77	15.16	16.16	14.84	-	4.64%	0.204545455
2017/4/13	15.96	15.89	16.22	14.97	-	1.20%	0.292
2017/4/17	14.66	16.19	16.28	14.6	-	-8.15%	-0.464285714
2017/4/18	14.42	14.5	15.5	14.29	-	-1.64%	-0.392561983
2017/4/19	14.93	14	15.15	13.46	-	3.54%	0.369822485
2017/4/20	14.15	14.59	14.81	13.83	-	-5.22%	-0.173469388
2017/4/21	14.63	13.85	15.33	13.85	-	3.39%	0.027027027
2017/4/24	10.84	11.56	12.01	10.82	-	-25.91%	-0.483193277
2017/4/25	10.76	10.81	11.15	10.22	-	-0.74%	0.080645161
2017/4/26	10.85	10.61	10.89	10.39	-	0.84%	0.42
2017/4/27	10.36	10.72	11.08	10.33	-	-4.52%	-0.46
2017/4/28	10.82	10.39	11.16	10.29	-	4.44%	0.109195402
2017/5/1	10.11	10.92	11.04	9.9	-	-6.56%	-0.315789474
2017/5/2	10.59	10.15	10.59	10.04	-	4.75%	0.5
2017/5/3	10.68	10.56	11.15	10.4	-	0.85%	-0.126666667
2017/5/4	10.46	10.71	11.24	10.27	-	-2.06%	-0.304123711
2017/5/5	10.57	10.51	10.98	9.99	-	1.05%	0.085858586
2017/5/8	9.77	10.53	10.55	9.67	-	-7.57%	-0.386363636
2017/5/9	9.96	9.87	10.14	9.56	-	1.94%	0.189655172
2017/5/10	10.21	9.75	10.24	9.62	-	2.51%	0.451612903
2017/5/11	10.6	10.34	11.23	10.32	-	3.82%	-0.192307692
2017/5/12	10.4	10.72	10.87	10.28	-	-1.89%	-0.296610169
2017/5/15	10.42	10.54	10.88	10.25	-	0.19%	-0.23015873
2017/5/16	10.65	10.46	10.67	10.18	-	2.21%	0.459183673
2017/5/17	15.59	11.89	15.59	11.53	-	46.38%	0.5
2017/5/18	14.66	14.06	16.3	14.03	-	-5.97%	-0.22246696
2017/5/19	12.04	14.23	14.23	11.72	-	-17.87%	-0.37250996
2017/5/22	10.93	12.29	12.52	10.89	-	-9.22%	-0.475460123
2017/5/23	10.72	11	11	10.56	-	-1.92%	-0.136363636
2017/5/24	10.02	10.61	10.9	9.88	-	-6.53%	-0.362745098
2017/5/25	9.99	9.82	10.29	9.72	-	-0.30%	-0.026315789
2017/5/26	9.81	9.93	10.48	9.65	-	-1.80%	-0.307228916
2017/5/30	10.38	10.61	10.84	10.14	-	5.81%	-0.157142857
2017/5/31	10.41	10.1	11.3	9.93	-	0.29%	-0.149635036
2017/6/1	9.89	10.42	10.54	9.69	-	-5.00%	-0.264705882
2017/6/2	9.75	10.08	10.3	9.58	-	-1.42%	-0.263888889
2017/6/5	10.07	10.08	10.28	9.6	-	3.28%	0.191176471
2017/6/6	10.45	10.19	10.77	9.86	-	3.77%	0.148351648
2017/6/7	10.39	10.48	10.93	10.12	-	-0.57%	-0.166666667
2017/6/8	10.16	10.27	10.53	9.73	-	-2.21%	0.0375
2017/6/9	10.7	9.93	12.11	9.37	-	5.31%	-0.01459854
2017/6/12	11.46	11.19	12.37	11.19	-	7.10%	-0.271186441
2017/6/13	10.42	11.12	11.14	10.26	-	-9.08%	-0.318181818
2017/6/14	10.64	10.33	11.26	10.01	-	2.11%	0.004
2017/6/15	10.9	11.06	12.01	10.74	-	2.44%	-0.374015748
2017/6/16	10.38	10.63	11.35	10.26	-	-4.77%	-0.389908257
2017/6/19	10.37	10.57	10.6	10.01	-	-0.10%	0.110169492
2017/6/20	10.86	10.28	11.15	10.24	-	4.73%	0.181318681
2017/6/21	10.75	11.03	11.4	10.4	-	-1.01%	-0.15
2017/6/22	10.48	10.81	11.01	10.24	-	-2.51%	-0.188311688
2017/6/23	10.02	10.25	10.69	9.85	-	-4.39%	-0.297619048
2017/6/26	9.9	10.13	10.44	9.68	-	-1.20%	-0.210526316
2017/6/27	11.06	10.04	11.31	9.8	-	11.72%	0.334437086
2017/6/28	10.03	11.17	11.49	9.76	-	-9.31%	-0.343930636
2017/6/29	11.44	9.79	15.16	9.73	-	14.06%	-0.185082873
2017/6/30	11.18	11.74	11.85	10.4	-	-2.27%	0.037931034
2017/7/3	11.22	11.07	11.45	10.28	-	0.36%	0.303418803
2017/7/5	11.07	11.2	12.03	10.79	-	-1.34%	-0.274193548
2017/7/6	12.54	11.2	13.05	11.18	-	13.28%	0.227272727
2017/7/7	11.19	12.48	12.57	10.98	-	-10.77%	-0.367924528
2017/7/10	11.11	11.26	11.73	10.61	-	-0.71%	-0.053571429
2017/7/11	10.89	10.79	12.14	10.68	-	-1.98%	-0.356164384
2017/7/12	10.3	10.85	10.85	10.08	-	-5.42%	-0.214285714
2017/7/13	9.9	10.07	10.4	9.9	-	-3.88%	-0.5
2017/7/14	9.51	10.09	10.14	9.5	-	-3.94%	-0.484375
2017/7/17	9.82	9.77	10.03	9.71	-	3.26%	-0.15625
2017/7/18	9.89	9.86	10.35	9.66	-	0.71%	-0.166666667
2017/7/19	9.79	9.69	9.94	9.58	-	-1.01%	0.083333333
2017/7/20	9.58	9.66	10.28	9.5	-	-2.15%	-0.397435897
2017/7/21	9.36	9.52	9.98	9.3	-	-2.30%	-0.411764706
2017/7/24	9.43	9.94	9.97	9.26	-	0.75%	-0.26056338
2017/7/25	9.43	9.4	9.52	9.04	-	0.00%	0.3125
2017/7/26	9.6	9.25	9.66	8.84	-	1.80%	0.426829268
2017/7/27	10.11	9.33	11.5	9.16	-	5.31%	-0.094017094
2017/7/28	10.29	10.62	11.3	10.26	-	1.78%	-0.471153846
2017/7/31	10.26	10.53	10.84	10.23	-	-0.29%	-0.450819672
2017/8/1	10.09	10.19	10.56	9.95	-	-1.66%	-0.270491803
2017/8/2	10.28	10.08	10.81	9.8	-	1.88%	-0.024752475
2017/8/3	10.44	10.47	10.6	9.9	-	1.56%	0.271428571
2017/8/4	10.03	10.48	10.5	9.68	-	-3.93%	-0.073170732
2017/8/7	9.93	10.19	10.32	9.76	-	-1.00%	-0.196428571
2017/8/8	10.96	10.04	11.52	9.52	-	10.37%	0.22
2017/8/9	11.11	11.49	12.63	11.11	-	1.37%	-0.5
2017/8/10	16.04	11.57	16.17	11.56	-	44.37%	0.471800434
2017/8/11	15.51	16.17	17.28	14.5	-	-3.30%	-0.136690647
2017/8/14	12.33	14.05	14.05	12.06	-	-20.50%	-0.364321608
2017/8/15	12.04	11.78	12.37	11.45	-	-2.35%	0.141304348
2017/8/16	11.74	11.59	12.54	11.25	-	-2.49%	-0.120155039
2017/8/17	15.55	11.81	15.77	11.54	-	32.45%	0.447990544
2017/8/18	14.26	15.38	16.04	13.32	-	-8.30%	-0.154411765
2017/8/21	13.19	14.59	14.74	13.07	-	-7.50%	-0.428143713
2017/8/22	11.35	12.6	12.94	11.35	-	-13.95%	-0.5
2017/8/23	12.25	11.51	12.59	11.39	-	7.93%	0.216666667
2017/8/24	12.23	12.06	12.83	11.55	-	-0.16%	0.03125
2017/8/25	11.28	12.2	12.45	11.1	-	-7.77%	-0.366666667
2017/8/28	11.32	12.09	12.11	11.23	-	0.35%	-0.397727273
2017/8/29	11.7	13.33	14.34	11.48	-	3.36%	-0.423076923
2017/8/30	11.22	11.4	11.98	10.96	-	-4.10%	-0.245098039
2017/8/31	10.59	11.07	11.22	10.34	-	-5.61%	-0.215909091
2017/9/1	10.13	10.33	10.46	10.02	-	-4.34%	-0.25
2017/9/5	12.23	11.75	14.06	11.41	-	20.73%	-0.190566038
2017/9/6	11.63	12.27	12.59	11.35	-	-4.91%	-0.274193548
2017/9/7	11.55	11.93	12.07	11.32	-	-0.69%	-0.193333333
2017/9/8	12.12	11.87	12.6	11.84	-	4.94%	-0.131578947
2017/9/11	10.73	11.38	11.39	10.51	-	-11.47%	-0.25
2017/9/12	10.58	10.66	10.95	10.29	-	-1.40%	-0.060606061
2017/9/13	10.5	10.72	10.86	10.33	-	-0.76%	-0.179245283
2017/9/14	10.44	10.57	11.04	10.28	-	-0.57%	-0.289473684
2017/9/15	10.17	10.51	10.74	10	-	-2.59%	-0.27027027
2017/9/18	10.15	10.18	10.42	9.88	-	-0.20%	0
2017/9/19	10.18	10.16	10.3	9.85	-	0.30%	0.233333333
2017/9/20	9.78	10.04	10.67	9.67	-	-3.93%	-0.39
2017/9/21	9.67	9.74	10.21	9.54	-	-1.12%	-0.305970149
2017/9/22	9.59	9.9	10.2	9.5	-	-0.83%	-0.371428571
2017/9/25	10.21	10.08	11.21	9.79	-	6.47%	-0.204225352
2017/9/26	10.17	10.42	10.68	9.94	-	-0.39%	-0.189189189
2017/9/27	9.87	9.9	10.42	9.63	-	-2.95%	-0.196202532
2017/9/28	9.55	9.74	10.13	9.55	-	-3.24%	-0.5
2017/9/29	9.51	9.59	9.83	9.36	-	-0.42%	-0.180851064
2017/10/2	9.45	9.59	10.04	9.37	-	-0.63%	-0.380597015
2017/10/3	9.51	9.3	9.75	9.3	-	0.63%	-0.033333333
2017/10/4	9.63	9.53	9.88	9.53	-	1.26%	-0.214285714
2017/10/5	9.19	9.48	9.62	9.13	-	-4.57%	-0.37755102
2017/10/6	9.65	9.23	10.27	9.11	-	5.01%	-0.034482759
2017/10/9	10.33	9.92	10.53	9.88	-	7.05%	0.192307692
2017/10/10	10.08	10.15	10.66	9.94	-	-2.42%	-0.305555556
2017/10/11	9.85	9.95	10.38	9.72	-	-2.28%	-0.303030303
2017/10/12	9.91	9.94	10.33	9.65	-	0.61%	-0.117647059
2017/10/13	9.61	9.95	9.98	9.44	-	-3.03%	-0.185185185
2017/10/16	9.91	9.95	10.02	9.75	-	3.12%	0.092592593
2017/10/17	10.31	9.85	10.46	9.78	-	4.04%	0.279411765
2017/10/18	10.07	10.34	10.41	9.87	-	-2.33%	-0.12962963
2017/10/19	10.05	10.22	11.77	9.99	-	-0.20%	-0.466292135
2017/10/20	9.97	9.92	10.04	9.29	-	-0.80%	0.406666667
2017/10/23	11.07	10.25	11.08	9.94	-	11.03%	0.49122807
2017/10/24	11.16	10.89	11.16	10.39	-	0.81%	0.5
2017/10/25	11.23	11.34	13.2	10.99	-	0.63%	-0.391402715
2017/10/26	11.3	11.17	11.81	10.6	-	0.62%	0.078512397
2017/10/27	9.8	11.12	11.12	9.74	-	-13.27%	-0.456521739
2017/10/30	10.5	10.28	10.89	10.1	-	7.14%	0.006329114
2017/10/31	10.18	10.34	10.37	9.9	-	-3.05%	0.095744681
2017/11/1	10.2	9.79	10.49	9.74	-	0.20%	0.113333333
2017/11/2	9.93	10.44	10.89	9.67	-	-2.65%	-0.286885246
2017/11/3	9.14	9.83	9.91	8.99	-	-7.96%	-0.336956522
2017/11/6	9.4	9.63	9.74	9.38	-	2.84%	-0.444444444
2017/11/7	9.89	9.31	10.31	9.29	-	5.21%	0.088235294
2017/11/8	9.78	9.79	10.27	9.5	-	-1.11%	-0.136363636
2017/11/9	10.5	9.94	12.19	9.79	-	7.36%	-0.204166667
2017/11/10	11.29	10.78	11.58	10.5	-	7.52%	0.231481481
2017/11/13	11.5	11.43	12.18	11	-	1.86%	-0.076271186
2017/11/14	11.59	11.53	12.61	11.45	-	0.78%	-0.379310345
2017/11/15	13.13	12.52	14.51	12.33	-	13.29%	-0.133027523
2017/11/16	11.76	12.47	12.52	11.38	-	-10.43%	-0.166666667
2017/11/17	11.43	11.75	12.01	11.16	-	-2.81%	-0.182352941
2017/11/20	10.65	11.96	12.08	10.44	-	-6.82%	-0.37195122
2017/11/21	9.73	10.74	10.78	9.67	-	-8.64%	-0.445945946
2017/11/22	9.88	9.6	9.88	9.32	-	1.54%	0.5
2017/11/24	9.67	9.82	9.96	8.56	-	-2.13%	0.292857143
2017/11/27	9.87	10.07	10.26	9.79	-	2.07%	-0.329787234
2017/11/28	10.03	9.72	10.31	9.53	-	1.62%	0.141025641
2017/11/29	10.7	9.91	10.93	9.81	-	6.68%	0.294642857
2017/11/30	11.28	10.49	12.05	10.25	-	5.42%	0.072222222
2017/12/1	11.43	11.19	14.58	10.54	-	1.33%	-0.27970297
2017/12/4	11.68	11.05	11.86	10.26	-	2.19%	0.3875
2017/12/5	11.33	11.38	11.67	10.65	-	-3.00%	0.166666667
2017/12/6	11.02	11.63	11.68	10.86	-	-2.74%	-0.304878049
2017/12/7	10.16	10.9	11.32	10.12	-	-7.80%	-0.466666667
2017/12/8	9.58	10	10.06	9.43	-	-5.71%	-0.261904762
2017/12/11	9.34	9.74	10.08	9.28	-	-2.51%	-0.425
2017/12/12	9.92	9.36	9.92	9.21	-	6.21%	0.5
2017/12/13	10.18	9.78	10.21	9.65	-	2.62%	0.446428571
2017/12/14	10.49	9.98	10.54	9.78	-	3.05%	0.434210526
2017/12/15	9.42	10.12	10.2	9.22	-	-10.20%	-0.295918367
2017/12/18	9.53	9.46	9.89	9.24	-	1.17%	-0.053846154
2017/12/19	10.03	9.4	10.15	9.18	-	5.25%	0.37628866
2017/12/20	9.72	9.69	9.85	8.9	-	-3.09%	0.363157895
2017/12/21	9.62	9.59	9.86	9.2	-	-1.03%	0.136363636
2017/12/22	9.9	9.37	10.18	9.35	-	2.91%	0.162650602
2017/12/26	10.25	10.19	10.46	10.13	-	3.54%	-0.136363636
2017/12/27	10.47	10.04	10.79	9.71	-	2.15%	0.203703704
2017/12/28	10.18	10.29	10.44	10.07	-	-2.77%	-0.202702703
2017/12/29	11.04	10.03	11.06	9.95	-	8.45%	0.481981982
2018/1/2	9.77	10.95	11.07	9.52	-	-11.50%	-0.338709677
2018/1/3	9.15	9.56	9.65	8.94	-	-6.35%	-0.204225352
2018/1/4	9.22	9.01	9.31	8.92	-	0.77%	0.269230769
2018/1/5	9.22	9.1	9.54	9	-	0.00%	-0.092592593
2018/1/8	9.52	9.61	9.89	9.32	-	3.25%	-0.149122807
2018/1/9	10.08	9.41	10.09	9.37	-	5.88%	0.486111111
2018/1/10	9.82	10.11	10.85	9.82	-	-2.58%	-0.5
2018/1/11	9.88	9.69	10.02	9.62	-	0.61%	0.15
2018/1/12	10.16	9.74	10.31	9.54	-	2.83%	0.305194805
2018/1/16	11.66	10.42	12.41	10.4	-	14.76%	0.126865672
2018/1/17	11.91	11.35	12.81	11.18	-	2.14%	-0.052147239
2018/1/18	12.22	12.01	12.4	11.62	-	2.60%	0.269230769
2018/1/19	11.27	12.3	12.33	11.17	-	-7.77%	-0.413793103
2018/1/22	11.03	11.59	11.62	10.84	-	-2.13%	-0.256410256
2018/1/23	11.1	10.77	11.57	10.76	-	0.63%	-0.080246914
2018/1/24	11.47	11	12.19	10.89	-	3.33%	-0.053846154
2018/1/25	11.58	11.27	12.01	11.2	-	0.96%	-0.030864198
2018/1/26	11.08	11.4	11.6	11.08	-	-4.32%	-0.5
2018/1/29	13.84	11.71	13.84	11.68	-	24.91%	0.5
2018/1/30	14.79	13.93	15.42	13.88	-	6.86%	0.090909091
2018/1/31	13.54	14.23	14.44	13.41	-	-8.45%	-0.373786408
2018/2/1	13.47	13.05	14.3	12.5	-	-0.52%	0.038888889
2018/2/2	17.31	13.64	17.86	13.64	-	28.51%	0.369668246
2018/2/5	37.32	18.44	38.8	16.8	-	115.60%	0.432727273
2018/2/6	29.98	37.32	50.3	22.42	-	-19.67%	-0.228837877
2018/2/7	27.73	31.38	31.64	21.17	-	-7.51%	0.126552053
2018/2/8	33.46	27.29	36.17	24.41	-	20.66%	0.269557823
2018/2/9	29.06	32.18	41.06	27.73	-	-13.15%	-0.400225056
2018/2/12	25.61	27.25	29.7	24.42	-	-11.87%	-0.274621212
2018/2/13	24.97	26.94	27.82	24.47	-	-2.50%	-0.350746269
2018/2/14	19.26	23.48	25.72	18.99	-	-22.87%	-0.459881129
2018/2/15	19.13	18.39	20.66	17.6	-	-0.67%	-5.55112E-16
2018/2/16	19.46	18.74	20.99	17.44	-	1.73%	0.069014085
2018/2/20	20.6	20.53	21.61	19.75	-	5.86%	-0.043010753
2018/2/21	20.02	20.76	21.04	16.97	-	-2.82%	0.249385749
2018/2/22	18.72	20.57	20.61	18.07	-	-6.49%	-0.244094488
2018/2/23	16.49	17.96	18.8	16.47	-	-11.91%	-0.491416309
2018/2/26	15.8	16.53	16.94	15.8	-	-4.18%	-0.5
2018/2/27	18.59	15.83	18.98	15.29	-	17.66%	0.394308943
2018/2/28	19.85	18.08	20.44	15.65	-	6.78%	0.376826722
2018/3/1	22.47	19.96	25.3	19.57	-	13.20%	0.006108202
2018/3/2	19.59	22.47	26.22	19.36	-	-12.82%	-0.466472303
2018/3/5	18.73	21.55	21.57	17.94	-	-4.39%	-0.282369146
2018/3/6	18.36	18.25	19.64	17.68	-	-1.98%	-0.153061224
2018/3/7	17.76	20.11	20.49	17.52	-	-3.27%	-0.419191919
2018/3/8	16.54	17.56	17.68	14.91	-	-6.87%	0.088447653
2018/3/9	14.64	16.41	16.75	13.31	-	-11.49%	-0.113372093
2018/3/12	15.78	15.28	16.35	15.18	-	7.79%	0.012820513
2018/3/13	16.35	15.7	16.98	15.03	-	3.61%	0.176923077
2018/3/14	17.23	16.59	17.59	14.94	-	5.38%	0.364150943
2018/3/15	16.59	16.99	17.41	15.96	-	-3.71%	-0.065517241
2018/3/16	15.8	16.6	16.72	15.23	-	-4.76%	-0.117449664
2018/3/19	19.02	16.63	21.87	16.56	-	20.38%	-0.036723164
2018/3/20	18.2	18.38	19.31	18.09	-	-4.31%	-0.409836066
2018/3/21	17.86	17.76	18.37	16.26	-	-1.87%	0.258293839
2018/3/22	23.34	18.13	23.81	18.12	-	30.68%	0.417398946
2018/3/23	24.87	24.02	26.01	21.63	-	6.56%	0.239726027
2018/3/26	21.03	23.41	24.54	20.71	-	-15.44%	-0.416449086
2018/3/27	22.5	20.33	24.06	19.84	-	6.99%	0.130331754
2018/3/28	22.87	22.52	24.94	21.71	-	1.64%	-0.140866873
2018/3/29	19.97	22.87	23.05	19.6	-	-12.68%	-0.392753623
2018/4/2	23.62	21.07	25.72	20.44	-	18.28%	0.102272727
2018/4/3	21.1	23.03	23.38	20.92	-	-10.67%	-0.426829268
2018/4/4	20.06	21.68	24.51	19.86	-	-4.93%	-0.456989247
2018/4/5	18.94	19.76	20.21	18.57	-	-5.58%	-0.274390244
2018/4/6	21.49	20.33	23.12	18.6	-	13.46%	0.139380531
2018/4/9	21.77	21.27	22.02	20.34	-	1.30%	0.351190476
2018/4/10	20.47	20.51	21.68	20.24	-	-5.97%	-0.340277778
2018/4/11	20.24	20.95	21.66	19.64	-	-1.12%	-0.202970297
2018/4/12	18.49	19.83	19.92	18.16	-	-8.65%	-0.3125
2018/4/13	17.41	18.27	18.45	17.26	-	-5.84%	-0.37394958
2018/4/16	16.56	17.59	17.66	16.38	-	-4.88%	-0.359375
2018/4/17	15.25	16.16	16.27	14.57	-	-7.91%	-0.1
2018/4/18	15.6	15.3	16.9	14.95	-	2.30%	-0.166666667
2018/4/19	15.96	15.55	16.92	15.16	-	2.31%	-0.045454545
2018/4/20	16.88	16.16	17.5	15.19	-	5.76%	0.231601732
2018/4/23	16.34	17.29	17.56	15.79	-	-3.20%	-0.189265537
2018/4/24	18.02	16.16	19.66	15.37	-	10.28%	0.117715618
2018/4/25	17.84	18.14	19.84	17.75	-	-1.00%	-0.456937799
2018/4/26	16.24	18.07	18.12	16.24	-	-8.97%	-0.5
2018/4/27	15.41	16.22	16.77	15.25	-	-5.11%	-0.394736842
2018/4/30	15.93	15.39	16.35	15.13	-	3.37%	0.155737705
2018/5/1	15.49	15.78	16.82	15.42	-	-2.76%	-0.45
2018/5/2	15.97	15.48	15.97	14.75	-	3.10%	0.5
2018/5/3	15.9	15.78	18.66	15.43	-	-0.44%	-0.354489164
2018/5/4	14.77	15.94	16.92	10.91	-	-7.11%	0.142262895
2018/5/7	14.75	15.32	15.52	14.51	-	-0.14%	-0.262376238
2018/5/8	14.71	14.53	15.56	14.52	-	-0.27%	-0.317307692
2018/5/9	13.42	14.54	14.63	13.38	-	-8.77%	-0.468
2018/5/10	13.23	13.36	13.63	12.92	-	-1.42%	-0.063380282
2018/5/11	12.65	13.22	13.44	12.65	-	-4.38%	-0.5
2018/5/14	12.93	12.95	13.28	12.81	-	2.21%	-0.244680851
2018/5/15	14.63	13.13	15.01	12.5	-	13.15%	0.348605578
2018/5/16	13.42	14.38	14.91	13.21	-	-8.27%	-0.376470588
2018/5/17	13.43	13.54	13.86	12.65	-	0.07%	0.144628099
2018/5/18	13.42	13.18	13.87	13.06	-	-0.07%	-0.055555556
2018/5/21	13.08	13.44	13.59	12.78	-	-2.53%	-0.12962963
2018/5/22	13.22	13.03	13.42	12.77	-	1.07%	0.192307692
2018/5/23	12.58	13.5	14.6	12.49	-	-4.84%	-0.457345972
2018/5/24	12.53	12.73	14.24	12.53	-	-0.40%	-0.5
2018/5/25	13.22	12.44	13.52	12.29	-	5.51%	0.256097561
2018/5/29	17.02	14.39	18.78	14.39	-	28.74%	0.099088838
2018/5/30	14.94	16.6	16.64	14.65	-	-12.22%	-0.354271357
2018/5/31	15.43	14.93	16.29	14.2	-	3.28%	0.088516746
2018/6/1	13.46	14.92	14.93	13.37	-	-12.77%	-0.442307692
2018/6/4	12.74	13.91	13.91	12.69	-	-5.35%	-0.459016393
2018/6/5	12.4	12.91	13.34	12.3	-	-2.67%	-0.403846154
2018/6/6	11.64	12.1	12.56	11.62	-	-6.13%	-0.478723404
2018/6/7	12.13	11.66	13.28	11.22	-	4.21%	-0.058252427
2018/6/8	12.18	12.54	13.31	12.09	-	0.41%	-0.426229508
2018/6/11	12.35	12.52	12.69	12.14	-	1.40%	-0.118181818
2018/6/12	12.34	12.29	12.6	11.88	-	-0.08%	0.138888889
2018/6/13	12.94	12.13	12.95	11.98	-	4.86%	0.489690722
2018/6/14	12.12	12.98	13.07	11.88	-	-6.34%	-0.298319328
2018/6/15	11.98	12.19	13.16	11.93	-	-1.16%	-0.459349593
2018/6/18	12.31	12.79	13.74	12.28	-	2.75%	-0.479452055
2018/6/19	13.35	14.61	14.68	13.21	-	8.45%	-0.404761905
2018/6/20	12.79	12.9	13.02	12.25	-	-4.19%	0.201298701
2018/6/21	14.64	12.54	15.18	12.18	-	14.46%	0.32
2018/6/22	13.77	14.6	14.6	13.11	-	-5.94%	-0.05704698
2018/6/25	17.33	15.07	19.61	14.56	-	25.85%	0.048514851
2018/6/26	15.92	16.71	17.54	15.1	-	-8.14%	-0.163934426
2018/6/27	17.91	16.52	18.19	14.76	-	12.50%	0.418367347
2018/6/28	16.85	17.54	18.99	16.4	-	-5.92%	-0.326254826
2018/6/29	16.09	15.73	16.51	14.66	-	-4.51%	0.272972973
2018/7/2	15.6	17.7	18.08	15.54	-	-3.05%	-0.476377953
2018/7/3	16.14	15.37	16.45	14.68	-	3.46%	0.324858757
2018/7/5	14.97	15.62	16.22	14.47	-	-7.25%	-0.214285714
2018/7/6	13.37	14.99	15.45	13.34	-	-10.69%	-0.485781991
2018/7/9	12.69	13.42	13.45	12.6	-	-5.09%	-0.394117647
2018/7/10	12.64	12.52	13.21	11.93	-	-0.39%	0.0546875
2018/7/11	13.63	14.05	14.15	13.09	-	7.83%	0.009433962
2018/7/12	12.58	13.07	13.33	12.42	-	-7.70%	-0.324175824
2018/7/13	12.18	12.39	12.97	11.62	-	-3.18%	-0.085185185
2018/7/16	12.83	12.46	12.97	12.13	-	5.34%	0.333333333
2018/7/17	12.06	12.91	13.18	11.85	-	-6.00%	-0.342105263
2018/7/18	12.1	11.87	12.47	11.44	-	0.33%	0.140776699
2018/7/19	12.87	12.2	13.09	11.79	-	6.36%	0.330769231
2018/7/20	12.86	13	13.58	12.49	-	-0.08%	-0.160550459
2018/7/23	12.62	13.47	13.55	12.58	-	-1.87%	-0.458762887
2018/7/24	12.41	12.61	13.21	11.66	-	-1.66%	-0.016129032
2018/7/25	12.29	12.37	12.82	11.8	-	-0.97%	-0.019607843
2018/7/26	12.14	12.45	12.53	11.78	-	-1.22%	-0.02
2018/7/27	13.03	12.17	14.26	11.6	-	7.33%	0.037593985
2018/7/30	14.26	13.63	14.46	12.98	-	9.44%	0.364864865
2018/7/31	12.83	13.98	14.12	12.81	-	-10.03%	-0.484732824
2018/8/1	13.15	13.09	13.63	12.45	-	2.49%	0.093220339
2018/8/2	12.19	13.57	14.53	12.17	-	-7.30%	-0.491525424
2018/8/3	11.64	12.43	12.46	11.07	-	-4.51%	-0.089928058
2018/8/6	11.27	11.91	12.15	11.17	-	-3.18%	-0.397959184
2018/8/7	10.93	11.12	11.24	10.52	-	-3.02%	0.069444444
2018/8/8	10.85	10.93	11.18	10.52	-	-0.73%	0
2018/8/9	11.27	10.94	11.31	10.17	-	3.87%	0.464912281
2018/8/10	13.16	11.82	13.82	11.59	-	16.77%	0.204035874
2018/8/13	14.78	14.5	15.02	12.95	-	12.31%	0.384057971
2018/8/14	13.31	13.93	14.22	13.11	-	-9.95%	-0.31981982
2018/8/15	14.64	13.52	16.86	13.44	-	9.99%	-0.149122807
2018/8/16	13.45	14.18	14.36	12.82	-	-8.13%	-0.090909091
2018/8/17	12.64	13.18	13.96	12.4	-	-6.02%	-0.346153846
2018/8/20	12.49	12.57	12.79	12.26	-	-1.19%	-0.066037736
2018/8/21	12.86	12.47	12.89	12.09	-	2.96%	0.4625
2018/8/22	12.25	13.09	13.29	11.97	-	-4.74%	-0.287878788
2018/8/23	12.41	12.03	12.68	11.65	-	1.31%	0.237864078
2018/8/24	11.99	12.13	12.17	11.83	-	-3.38%	-0.029411765
2018/8/27	12.16	12.37	12.48	12.02	-	1.42%	-0.195652174
2018/8/28	12.5	12.01	12.5	11.87	-	2.80%	0.5
2018/8/29	12.25	12.34	12.55	12.09	-	-2.00%	-0.152173913
2018/8/30	13.53	12.25	13.95	12.24	-	10.45%	0.254385965
2018/8/31	12.86	13.54	14.03	12.82	-	-4.95%	-0.466942149
2018/9/4	13.16	13.13	14.35	13.12	-	2.33%	-0.467479675
2018/9/5	13.91	13.69	14.3	13.23	-	5.70%	0.135514019
2018/9/6	14.65	14.21	15.41	13.72	-	5.32%	0.050295858
2018/9/7	14.88	14.72	15.63	14.31	-	1.57%	-0.068181818
2018/9/10	14.16	15.09	15.2	13.93	-	-4.84%	-0.318897638
2018/9/11	13.22	13.96	14.92	13.21	-	-6.64%	-0.494152047
2018/9/12	13.14	13.07	13.86	12.91	-	-0.61%	-0.257894737
2018/9/13	12.37	12.91	12.91	12.3	-	-5.86%	-0.385245902
2018/9/14	12.07	12.13	13.15	11.93	-	-2.43%	-0.385245902
2018/9/17	13.68	12.72	13.75	12.32	-	13.34%	0.451048951
2018/9/18	12.79	13.48	13.48	12.56	-	-6.51%	-0.25
2018/9/19	11.75	12.61	12.77	11.66	-	-8.13%	-0.418918919
2018/9/20	11.8	11.82	11.96	11.31	-	0.43%	0.253846154
2018/9/21	11.68	11.76	12.03	11.1	-	-1.02%	0.123655914
2018/9/24	12.2	12.46	12.92	12.18	-	4.45%	-0.472972973
2018/9/25	12.42	12.28	12.6	11.8	-	1.80%	0.275
2018/9/26	12.89	12.21	13.13	11.55	-	3.78%	0.348101266
2018/9/27	12.41	12.77	13	11.94	-	-3.72%	-0.056603774
2018/9/28	12.12	12.59	13.22	12.09	-	-2.34%	-0.473451327
2018/10/1	12	11.99	12.4	11.57	-	-0.99%	0.018072289
2018/10/2	12.05	12.47	12.69	11.61	-	0.42%	-0.092592593
2018/10/3	11.61	11.66	12.14	11.34	-	-3.65%	-0.1625
2018/10/4	14.22	12.84	15.84	12.42	-	22.48%	0.026315789
2018/10/5	14.82	14.29	17.36	11.72	-	4.22%	0.04964539
2018/10/8	15.69	16.05	18.38	15.69	-	5.87%	-0.5
2018/10/9	15.95	16.12	17.49	15.27	-	1.66%	-0.193693694
2018/10/10	22.96	16.03	22.96	15.83	-	43.95%	0.5
2018/10/11	24.98	23.07	28.84	20.65	-	8.80%	0.028693529
2018/10/12	21.31	21.63	26.8	20.88	-	-14.69%	-0.427364865
2018/10/15	21.3	21.97	22.89	19.47	-	-0.05%	0.035087719
2018/10/16	17.62	20.28	20.56	17.55	-	-17.28%	-0.476744186
2018/10/17	17.4	17.06	19.55	17.06	-	-1.25%	-0.363453815
2018/10/18	20.06	18.02	21.57	17.51	-	15.29%	0.128078818
2018/10/19	19.89	19.24	21.08	18.39	-	-0.85%	0.057620818
2018/10/22	19.64	19.38	20.89	18.82	-	-1.26%	-0.103864734
2018/10/23	20.71	22.18	24.66	20.18	-	5.45%	-0.381696429
2018/10/24	25.23	21.6	26.38	20.4	-	21.83%	0.307692308
2018/10/25	24.22	24.78	24.78	22.06	-	-4.00%	0.294117647
2018/10/26	24.16	24.51	27.52	23.33	-	-0.25%	-0.301909308
2018/10/29	24.7	24.48	27.86	22.01	-	2.24%	-0.04017094
2018/10/30	23.35	23.94	25.55	23.11	-	-5.47%	-0.401639344
2018/10/31	21.23	22.72	22.8	20.39	-	-9.08%	-0.151452282
2018/11/1	19.34	20.96	21.21	19.03	-	-8.90%	-0.357798165
2018/11/2	19.51	18.52	21.61	18.05	-	0.88%	-0.08988764
2018/11/5	19.96	20.58	20.87	19.64	-	2.31%	-0.239837398
2018/11/6	19.91	19.84	20.6	19.69	-	-0.25%	-0.258241758
2018/11/7	16.36	18.03	18.05	16.33	-	-17.83%	-0.48255814
2018/11/8	16.72	16.18	17.2	16.09	-	2.20%	0.067567568
2018/11/9	17.36	16.87	18.41	16.84	-	3.83%	-0.168789809
2018/11/12	20.45	17.26	20.71	17.25	-	17.80%	0.424855491
2018/11/13	20.02	19.45	21.25	19.11	-	-2.10%	-0.074766355
2018/11/14	21.25	20.52	22.36	19.3	-	6.14%	0.137254902
2018/11/15	19.98	20.41	22.97	19.94	-	-5.98%	-0.48679868
2018/11/16	18.14	20.04	21.36	18.1	-	-9.21%	-0.487730061
2018/11/19	20.1	18.78	20.99	18.52	-	10.80%	0.139676113
2018/11/20	22.48	20.76	23.81	20.37	-	11.84%	0.113372093
2018/11/21	20.8	21.66	22.31	20.11	-	-7.47%	-0.186363636
2018/11/23	21.52	21.23	22.65	20.65	-	3.46%	-0.065
2018/11/26	18.9	20.78	20.8	18.67	-	-12.17%	-0.392018779
2018/11/27	19.02	19.41	19.93	18.7	-	0.63%	-0.239837398
2018/11/28	18.49	18.87	19.38	18.18	-	-2.79%	-0.241666667
2018/11/29	18.79	18.65	20.48	18.59	-	1.62%	-0.394179894
2018/11/30	18.07	19.18	19.91	18.03	-	-3.83%	-0.478723404
2018/12/3	16.44	16.04	17.28	15.94	-	-9.02%	-0.126865672
2018/12/4	20.74	16.84	21.94	16.26	-	26.16%	0.288732394
2018/12/6	21.19	23.53	25.94	20.94	-	2.17%	-0.45
2018/12/7	23.23	22.42	24.71	19.9	-	9.63%	0.192307692
2018/12/10	22.64	23.95	25.94	22.5	-	-2.54%	-0.459302326
2018/12/11	21.76	22.96	23.6	21.39	-	-3.89%	-0.332579186
2018/12/12	21.46	21.91	21.91	20.5	-	-1.38%	0.180851064
2018/12/13	20.65	21	21.57	20.34	-	-3.77%	-0.24796748
2018/12/14	21.63	21.57	22.47	20.95	-	4.75%	-0.052631579
2018/12/17	24.52	22.36	25.88	21.97	-	13.36%	0.152173913
2018/12/18	25.58	24.68	26.14	23.64	-	4.32%	0.276
2018/12/19	25.58	25.15	26.64	22.5	-	0.00%	0.243961353
2018/12/20	28.38	26.09	30.3	24.68	-	10.95%	0.158362989
2018/12/21	30.11	28.24	31.35	25.71	-	6.10%	0.280141844
2018/12/24	36.07	29.29	36.1	29.16	-	19.79%	0.495677233
2018/12/26	30.41	35.5	36.2	29.59	-	-15.69%	-0.375945537
2018/12/27	29.96	31.2	33.8	29.66	-	-1.48%	-0.427536232
2018/12/28	28.34	29.97	31.05	27.43	-	-5.41%	-0.248618785
2018/12/31	25.42	27.59	27.64	25.33	-	-10.30%	-0.461038961
2019/1/2	23.22	27.54	28.53	23.05	-	-8.65%	-0.468978102
2019/1/3	25.45	25.68	26.6	24.05	-	9.60%	0.049019608
2019/1/4	21.38	24.36	24.48	21.19	-	-15.99%	-0.44224924
2019/1/7	21.4	22.06	22.71	20.91	-	0.09%	-0.227777778
2019/1/8	20.47	20.96	22.03	20.09	-	-4.35%	-0.304123711
2019/1/9	19.98	20.44	22.8	19.48	-	-2.39%	-0.34939759
2019/1/10	19.5	20.98	21.32	19.29	-	-2.40%	-0.396551724
2019/1/11	18.19	19.68	20.16	18.12	-	-6.72%	-0.465686275
2019/1/14	19.07	19.84	20.27	18.7	-	4.84%	-0.26433121
2019/1/15	18.6	18.53	19.2	17.98	-	-2.46%	0.008196721
2019/1/16	19.04	18.08	19.04	17.76	-	2.37%	0.5
2019/1/17	18.06	19.51	19.72	17.85	-	-5.15%	-0.387700535
2019/1/18	17.8	17.8	18.18	17.17	-	-1.44%	0.123762376
2019/1/22	20.8	18.53	21.15	18.2	-	16.85%	0.381355932
2019/1/23	19.52	20.85	22.02	19.47	-	-6.15%	-0.480392157
2019/1/24	18.89	19.69	20.25	18.63	-	-3.23%	-0.339506173
2019/1/25	17.42	18.43	18.46	17.31	-	-7.78%	-0.404347826
2019/1/28	18.87	18.56	20.42	18.42	-	8.32%	-0.275
2019/1/29	19.13	19.45	19.93	18.42	-	1.38%	-0.029801325
2019/1/30	17.66	19.15	19.31	17.54	-	-7.68%	-0.43220339
2019/1/31	16.57	17.39	17.72	16.54	-	-6.17%	-0.474576271
2019/2/1	16.14	16.63	16.83	16.08	-	-2.60%	-0.42
2019/2/4	15.73	16.72	16.73	15.6	-	-2.54%	-0.384955752
2019/2/5	15.57	15.79	15.94	15.04	-	-1.02%	0.088888889
2019/2/6	15.38	15.44	15.87	15.09	-	-1.22%	-0.128205128
2019/2/7	16.37	15.66	17.89	15.51	-	6.44%	-0.138655462
2019/2/8	15.72	16.81	17.63	15.62	-	-3.97%	-0.450248756
2019/2/11	15.97	16.17	16.5	15.34	-	1.59%	0.043103448
2019/2/12	15.43	15.23	15.65	14.95	-	-3.38%	0.185714286
2019/2/13	15.65	15.46	15.91	15	-	1.43%	0.214285714
2019/2/14	16.22	15.61	17.27	15.3	-	3.64%	-0.032994924
2019/2/15	14.91	16.82	16.82	14.79	-	-8.08%	-0.4408867
2019/2/19	14.88	15.65	16.16	14.64	-	-0.20%	-0.342105263
2019/2/20	14.02	14.92	15.19	13.99	-	-5.78%	-0.475
2019/2/21	14.46	14	15.17	13.85	-	3.14%	-0.037878788
2019/2/22	13.51	14.46	14.47	13.51	-	-6.57%	-0.5
2019/2/25	14.85	13.91	14.9	13.44	-	9.92%	0.465753425
2019/2/26	15.17	15.16	15.28	14.52	-	2.15%	0.355263158
2019/2/27	14.7	15.53	16.17	14.7	-	-3.10%	-0.5
2019/2/28	14.78	15.17	15.24	14.39	-	0.54%	-0.041176471
2019/3/1	13.57	14.57	14.84	13.41	-	-8.19%	-0.388111888
2019/3/4	14.63	13.77	16.98	13.38	-	7.81%	-0.152777778
2019/3/5	14.74	14.52	15.39	14.26	-	0.75%	-0.075221239
2019/3/6	15.74	14.91	16.11	14.74	-	6.78%	0.229927007
2019/3/7	16.59	16.33	17.81	15.54	-	5.40%	-0.037444934
2019/3/8	16.05	17.38	18.33	16.02	-	-3.25%	-0.487012987
2019/3/11	14.33	16.28	16.43	14.33	-	-10.72%	-0.5
2019/3/12	13.77	13.97	14.7	13.61	-	-3.91%	-0.353211009
2019/3/13	13.41	14	14.05	13.25	-	-2.61%	-0.3
2019/3/14	13.5	13.35	13.84	13.16	-	0.67%	0
2019/3/15	12.88	13.21	13.28	12.5	-	-4.59%	-0.012820513
2019/3/18	13.1	13.13	13.8	13	-	1.71%	-0.375
2019/3/19	13.56	12.89	13.77	12.37	-	3.51%	0.35
2019/3/20	13.91	13.54	14.3	13.05	-	2.58%	0.188
2019/3/21	13.63	14.11	14.56	13.26	-	-2.01%	-0.215384615
2019/3/22	16.48	13.77	17.52	13.62	-	20.91%	0.233333333
2019/3/25	16.33	17.76	17.85	16.26	-	-0.91%	-0.455974843
2019/3/26	14.68	16.22	16.3	14.67	-	-10.10%	-0.493865031
2019/3/27	15.15	14.52	16.71	14.51	-	3.20%	-0.209090909
2019/3/28	14.43	15.38	15.62	14.41	-	-4.75%	-0.483471074
2019/3/29	13.71	14.19	14.43	13.64	-	-4.99%	-0.411392405
2019/4/1	13.4	13.9	14.01	13.32	-	-2.26%	-0.384057971
2019/4/2	13.36	13.62	13.68	13.13	-	-0.30%	-0.081818182
2019/4/3	13.74	13.06	14.27	12.85	-	2.84%	0.126760563
2019/4/4	13.58	13.84	14.03	13.4	-	-1.16%	-0.214285714
2019/4/5	12.82	13.46	13.47	12.17	-	-5.60%	0
2019/4/8	13.18	13.55	13.77	13.1	-	2.81%	-0.380597015
2019/4/9	14.28	13.46	14.39	13.31	-	8.35%	0.398148148
2019/4/10	13.3	14.09	14.29	13.27	-	-6.86%	-0.470588235
2019/4/11	13.02	13.37	13.58	12.91	-	-2.11%	-0.335820896
2019/4/12	12.01	12.96	12.96	11.95	-	-7.76%	-0.440594059
2019/4/15	12.32	12.46	13.14	12.24	-	2.58%	-0.411111111
2019/4/16	12.18	12.26	12.47	11.85	-	-1.14%	0.032258065
2019/4/17	12.6	12.12	13.02	11.03	-	3.45%	0.288944724
2019/4/18	12.09	12.8	13.12	12.02	-	-4.05%	-0.436363636
2019/4/19	12.09	12.09	12.09	12.09	-	0.00%	#DIV/0!
2019/4/22	12.42	13.21	13.36	12.38	-	2.73%	-0.459183673
2019/4/23	12.28	12.66	12.69	12.08	-	-1.13%	-0.172131148
2019/4/24	13.14	12.53	13.23	12.26	-	7.00%	0.407216495
2019/4/25	13.25	13.29	14.3	12.81	-	0.84%	-0.204697987
2019/4/26	12.73	13.44	13.62	12.49	-	-3.92%	-0.287610619
2019/4/29	13.11	13.04	13.27	12.65	-	2.99%	0.241935484
2019/4/30	13.12	13.11	14.05	12.88	-	0.08%	-0.294871795
2019/5/1	14.8	12.86	14.83	12.74	-	12.80%	0.485645933
2019/5/2	14.42	14.35	15.92	13.8	-	-2.57%	-0.20754717
2019/5/3	12.87	14.11	14.15	12.8	-	-10.75%	-0.448148148
2019/5/6	15.44	12.89	18.8	12.89	-	19.97%	-0.068527919
2019/5/7	19.32	15.9	21.84	15.8	-	25.13%	0.082781457
2019/5/8	19.4	18.95	21.74	18.29	-	0.41%	-0.17826087
2019/5/9	19.1	21.4	23.38	18.87	-	-1.55%	-0.449002217
2019/5/10	16.04	18.79	20.19	15.57	-	-16.02%	-0.398268398
2019/5/13	20.55	18.62	21.32	18.35	-	28.12%	0.240740741
2019/5/14	18.06	19.4	19.65	17.45	-	-12.12%	-0.222727273
2019/5/15	16.44	17.57	19.15	16.41	-	-8.97%	-0.489051095
2019/5/16	15.29	16.69	17.13	15.16	-	-7.00%	-0.434010152
2019/5/17	15.96	15.89	16.81	14.86	-	4.38%	0.064102564
2019/5/20	16.31	15.88	17.63	15.46	-	2.19%	-0.108294931
2019/5/21	14.95	15.86	16.22	14.79	-	-8.34%	-0.388111888
2019/5/22	14.75	15.06	15.44	14.42	-	-1.34%	-0.176470588
2019/5/23	16.92	15.93	18.05	15.28	-	14.71%	0.092057762
2019/5/24	15.85	16.34	16.52	15.52	-	-6.32%	-0.17
2019/5/28	17.5	16.55	17.7	15.9	-	10.41%	0.388888889
2019/5/29	17.9	18.55	19.04	17.62	-	2.29%	-0.302816901
2019/5/30	17.3	17.47	18.11	16.72	-	-3.35%	-0.082733813
2019/5/31	18.71	19.05	19.72	18.01	-	8.15%	-0.090643275
2019/6/3	18.86	19.41	19.75	18.16	-	0.80%	-0.059748428
2019/6/4	16.97	18.74	18.74	16.97	-	-10.02%	-0.5
2019/6/5	16.09	17.06	17.49	16.04	-	-5.19%	-0.465517241
2019/6/6	15.93	16.25	16.54	15.36	-	-0.99%	-0.016949153
2019/6/7	16.3	15.65	16.44	15.33	-	2.32%	0.373873874
2019/6/10	15.94	16.3	16.47	15.84	-	-2.21%	-0.341269841
2019/6/11	15.99	15.84	16.7	15.5	-	0.31%	-0.091666667
2019/6/12	15.91	16.26	16.43	15.78	-	-0.50%	-0.3
2019/6/13	15.82	16.16	16.21	15.61	-	-0.57%	-0.15
2019/6/14	15.28	16	16.4	15.21	-	-3.41%	-0.441176471
2019/6/17	15.35	15.65	15.76	15.24	-	0.46%	-0.288461538
2019/6/18	15.15	14.89	15.54	14.62	-	-1.30%	0.076086957
2019/6/19	14.33	15.05	15.71	14.15	-	-5.41%	-0.384615385
2019/6/20	14.75	14.04	16.03	13.19	-	2.93%	0.049295775
2019/6/21	15.4	14.74	15.48	14.42	-	4.41%	0.424528302
2019/6/24	15.26	15.46	15.56	15.23	-	-0.91%	-0.409090909
2019/6/25	16.28	15.43	16.68	15.1	-	6.68%	0.246835443
2019/6/26	16.21	16.1	16.6	15.47	-	-0.43%	0.154867257
2019/6/27	15.82	15.66	16.4	15.66	-	-2.41%	-0.283783784
2019/6/28	15.08	15.7	16.13	15.08	-	-4.68%	-0.5
2019/7/1	14.06	13.85	14.64	13.8	-	-6.76%	-0.19047619
2019/7/2	12.93	14.16	14.3	12.9	-	-8.04%	-0.478571429
2019/7/3	12.57	13.18	13.19	12.56	-	-2.78%	-0.484126984
2019/7/5	13.28	13	14.47	12.04	-	5.65%	0.010288066
2019/7/8	13.96	13.73	14.44	13.64	-	5.12%	-0.1
2019/7/9	14.09	14.47	14.71	13.99	-	0.93%	-0.361111111
2019/7/10	13.03	14.38	14.69	12.98	-	-7.52%	-0.470760234
2019/7/11	12.93	13.01	13.33	12.39	-	-0.77%	0.074468085
2019/7/12	12.39	12.76	12.82	12.28	-	-4.18%	-0.296296296
2019/7/15	12.68	12.58	13.02	12.49	-	2.34%	-0.141509434
2019/7/16	12.86	12.61	13.14	12.28	-	1.42%	0.174418605
2019/7/17	13.97	12.62	13.97	12.24	-	8.63%	0.5
2019/7/18	13.53	14.45	14.5	13.19	-	-3.15%	-0.240458015
2019/7/19	14.45	13.31	14.45	13.09	-	6.80%	0.5
2019/7/22	13.53	14.55	14.7	13.42	-	-6.37%	-0.4140625
2019/7/23	12.61	13.42	13.52	12.55	-	-6.80%	-0.43814433
2019/7/24	12.07	12.8	13.1	11.98	-	-4.28%	-0.419642857
2019/7/25	12.74	12.24	13.54	11.69	-	5.55%	0.067567568
2019/7/26	12.16	12.58	12.72	12.01	-	-4.55%	-0.288732394
2019/7/29	12.83	12.15	13.17	12.15	-	5.51%	0.166666667
2019/7/30	13.94	12.87	14.18	12.87	-	8.65%	0.316793893
2019/7/31	16.12	13.83	16.55	13.46	-	15.64%	0.360841424
2019/8/1	17.87	15.41	19.46	13.73	-	10.86%	0.222513089
2019/8/2	17.61	17.69	20.11	17.04	-	-1.45%	-0.314332248
2019/8/5	24.59	19.96	24.81	19.91	-	39.64%	0.455102041
2019/8/6	20.17	22.29	22.87	19.77	-	-17.97%	-0.370967742
2019/8/7	19.49	20.7	23.67	18.94	-	-3.37%	-0.38372093
2019/8/8	16.91	19.36	19.89	16.82	-	-13.24%	-0.470684039
2019/8/9	17.97	18.14	19.44	17.31	-	6.27%	-0.190140845
2019/8/12	21.09	17.87	21.26	17.77	-	17.36%	0.451289398
2019/8/13	17.52	21.28	21.64	17.52	-	-16.93%	-0.5
2019/8/14	22.1	17.81	22.71	17.75	-	26.14%	0.377016129
2019/8/15	21.18	21.58	24.1	20.78	-	-4.16%	-0.379518072
2019/8/16	18.47	20.48	20.5	18.41	-	-12.80%	-0.471291866
2019/8/19	16.88	17.93	18.22	16.52	-	-8.61%	-0.288235294
2019/8/20	17.5	16.78	17.7	16.45	-	3.67%	0.34
2019/8/21	15.8	17.01	17.04	15.51	-	-9.71%	-0.310457516
2019/8/22	16.68	16.12	17.68	15.63	-	5.57%	0.012195122
2019/8/23	19.87	16.15	21.07	16.04	-	19.12%	0.261431412
2019/8/26	19.32	20.34	21.33	19.06	-	-2.77%	-0.385462555
2019/8/27	20.31	20.18	21.04	18.49	-	5.12%	0.21372549
2019/8/28	19.35	20.55	21.64	19.1	-	-4.73%	-0.401574803
2019/8/29	17.88	19.02	19.2	17.6	-	-7.60%	-0.325
2019/8/30	18.98	17.94	19.18	17.09	-	6.15%	0.40430622
2019/9/3	19.66	20.96	21.15	19.41	-	3.58%	-0.356321839
2019/9/4	17.33	18.23	18.83	17.26	-	-11.85%	-0.455414013
2019/9/5	16.27	16.92	17.05	15.45	-	-6.12%	0.0125
2019/9/6	15	15.92	16.06	14.91	-	-7.81%	-0.42173913
2019/9/9	15.27	15.26	16.13	14.95	-	1.80%	-0.228813559
2019/9/10	15.2	15.53	16.52	15.11	-	-0.46%	-0.436170213
2019/9/11	14.61	15.33	15.52	14.55	-	-3.88%	-0.43814433
2019/9/12	14.22	14.69	14.94	13.85	-	-2.67%	-0.160550459
2019/9/13	13.74	14.16	14.31	13.51	-	-3.38%	-0.2125
2019/9/16	14.67	14.89	15.29	14.5	-	6.77%	-0.284810127
2019/9/17	14.44	14.92	15.03	14.4	-	-1.57%	-0.436507937
2019/9/18	13.95	14.61	15.8	13.8	-	-3.39%	-0.425
2019/9/19	14.05	14.66	14.66	13.31	-	0.72%	0.048148148
2019/9/20	15.32	13.94	15.84	13.35	-	9.04%	0.291164659
2019/9/23	14.91	15.35	16	14.71	-	-2.68%	-0.34496124
2019/9/24	17.05	14.77	17.62	14.33	-	14.35%	0.32674772
2019/9/25	15.96	17.05	18.45	15.69	-	-6.39%	-0.402173913
2019/9/26	16.07	16.23	17.09	15.35	-	0.69%	-0.086206897
2019/9/27	17.22	15.77	18.69	15.15	-	7.16%	0.084745763
2019/9/30	16.24	17.23	17.35	16.2	-	-5.69%	-0.465217391
