# Supplementary material for: Dynamic sentiment spillovers among crude oil, gold, and Bitcoin markets: Evidence from time and frequency domain analyses
Source: PLoS One. 2020 Dec 3;15(12):e0242515. doi: 10.1371/journal.pone.0242515 (PMC7714240; doi:10.1371/journal.pone.0242515)
Supplement: S1 File — (ZIP) [file pone.0242515.s001.zip › Data and Code/OilGoldBit/WTI.csv]

Date	WTI_Pric	WTI_High	WTI_Low	WTI_Ret	WTI_Vola	WTI_Sent
2013/4/1	96.95	97.87	95.99	-0.25	0.013393133	0.010638298
2013/4/2	96.92	97.47	95.94	-0.03	0.011195312	0.140522876
2013/4/3	94.5	97	94.23	-2.5	0.012555158	-0.402527076
2013/4/4	93.36	94.87	92.15	-1.21	0.019087902	-0.055147059
2013/4/5	93.01	93.66	92	-0.37	0.012342852	0.108433735
2013/4/8	93.55	93.78	92.49	0.58	0.009222982	0.321705426
2013/4/9	93.97	94.53	92.91	0.45	0.01189958	0.154320988
2013/4/10	94.54	94.85	93.43	0.61	0.010040667	0.281690141
2013/4/11	93.5	94.7	93.12	-1.1	0.009295849	-0.259493671
2013/4/12	90.66	93.57	90.32	-3.04	0.015587399	-0.395384615
2013/4/15	87.44	91.19	87.41	-3.55	0.014748627	-0.492063492
2013/4/16	88.84	89.01	86.12	1.6	0.021291689	0.441176471
2013/4/17	86.4	89.18	86.15	-2.75	0.016804315	-0.417491749
2013/4/18	88.4	88.66	85.76	2.31	0.019429539	0.410344828
2013/4/19	87.98	88.81	87.58	-0.48	0.00943724	-0.174796748
2013/4/22	88.76	89.13	87.55	0.89	0.011325237	0.265822785
2013/4/23	89.5	89.7	87.9	0.83	0.014399792	0.388888889
2013/4/24	91.65	91.78	89.26	2.4	0.014130287	0.448412698
2013/4/25	93.28	93.93	91.16	1.78	0.018010219	0.26534296
2013/4/26	92.8	93.68	92.16	-0.51	0.011004136	-0.078947368
2013/4/29	94.45	94.79	92.53	1.78	0.013042967	0.349557522
2013/4/30	93.06	94.69	92.92	-1.47	0.009410356	-0.420903955
2013/5/1	90.97	93.34	90.19	-2.25	0.019218663	-0.252380952
2013/5/2	94.03	94.32	90.72	3.36	0.018918985	0.419444444
2013/5/3	95.58	96.12	93.64	1.65	0.01559314	0.282258065
2013/5/6	95.78	97.24	94.91	0.21	0.017169129	-0.126609442
2013/5/7	95.47	96.34	95	-0.32	0.009548848	-0.149253731
2013/5/8	96.64	96.83	95.3	1.23	0.009112832	0.375816993
2013/5/9	96.18	96.79	95.38	-0.48	0.010011693	0.067375887
2013/5/10	95.9	96.33	93.46	-0.29	0.021435741	0.350174216
2013/5/13	94.95	95.89	94.55	-0.99	0.008079975	-0.201492537
2013/5/14	94.17	95.75	93.94	-0.82	0.012266255	-0.372928177
2013/5/15	94.38	94.5	92.19	0.22	0.017590736	0.448051948
2013/5/16	95.19	95.66	93.33	0.86	0.016757953	0.298283262
2013/5/17	96.02	96.62	94.96	0.87	0.011386791	0.138554217
2013/5/20	96.58	97.24	95.36	0.58	0.013405484	0.14893617
2013/5/21	96.16	96.97	95.5	-0.43	0.010240605	-0.051020408
2013/5/22	94.09	96.26	94.08	-2.15	0.010469814	-0.495412844
2013/5/23	94.41	94.55	92.3	0.34	0.017137794	0.437777778
2013/5/24	93.85	94.44	93.09	-0.59	0.009469657	0.062962963
2013/5/28	95.1	96.01	93.32	1.33	0.018707512	0.161710037
2013/5/29	92.89	95.27	92.88	-2.32	0.010425258	-0.4958159
2013/5/30	93.59	94.07	91.73	0.75	0.01736459	0.294871795
2013/5/31	91.67	93.95	91.67	-2.05	0.01025417	-0.5
2013/6/3	93.34	93.75	91.31	1.82	0.015403766	0.331967213
2013/6/4	93.84	94.47	92.44	0.54	0.015116084	0.189655172
2013/6/5	93.78	94.56	93.49	-0.06	0.007995117	-0.228971963
2013/6/6	94.75	95.36	93.73	1.03	0.010259142	0.125766871
2013/6/7	96.27	96.42	93.75	1.6	0.017229219	0.443820225
2013/6/10	95.75	96.3	95.24	-0.54	0.007421631	-0.018867925
2013/6/11	94.89	95.98	94.11	-0.9	0.012507198	-0.082887701
2013/6/12	95.8	96.51	94.52	0.96	0.013660344	0.14321608
2013/6/13	96.69	97.02	95.12	0.93	0.012957083	0.326315789
2013/6/14	97.81	98.34	96.52	1.16	0.011296371	0.208791209
2013/6/17	97.91	98.77	97.41	0.1	0.009824357	-0.132352941
2013/6/18	98.59	98.68	97.42	0.69	0.008113544	0.428571429
2013/6/19	97.92	99.27	97.83	-0.68	0.008491802	-0.4375
2013/6/20	95.4	98.03	94.89	-2.57	0.015609869	-0.337579618
2013/6/21	93.87	95.97	93.25	-1.6	0.018686439	-0.272058824
2013/6/24	94.94	95.62	92.7	1.14	0.020812785	0.267123288
2013/6/25	95.2	96.24	94.66	0.27	0.011716527	-0.158227848
2013/6/26	95.43	95.77	93.75	0.24	0.015091852	0.331683168
2013/6/27	96.82	97.47	95.41	1.46	0.012759193	0.184466019
2013/6/28	96.49	97.92	96.43	-0.34	0.010554999	-0.459731544
2013/7/1	98.06	98.33	96.11	1.63	0.013254433	0.378378378
2013/7/2	99.61	99.89	97.8	1.58	0.011409733	0.366028708
2013/7/3	101.16	102.28	99.69	1.56	0.015751	0.067567568
2013/7/5	103.56	103.75	100.78	2.37	0.014397569	0.436026936
2013/7/8	103.05	104.17	102.18	-0.49	0.012408384	-0.06281407
2013/7/9	104.53	104.8	102.35	1.44	0.014138281	0.389795918
2013/7/10	106.12	106.73	104.28	1.52	0.013895467	0.251020408
2013/7/11	104.62	107.57	104.43	-1.41	0.018575145	-0.439490446
2013/7/12	106.22	106.47	104.5	1.53	0.009774011	0.373096447
2013/7/15	106.47	106.7	104.72	0.24	0.01314808	0.383838384
2013/7/16	105.86	107.28	105.76	-0.57	0.009293396	-0.434210526
2013/7/17	106.54	106.66	105.17	0.64	0.009080551	0.419463087
2013/7/18	108.14	108.56	106.28	1.5	0.012426584	0.315789474
2013/7/19	108.22	110.1	108.27	0.07	0.011236103	-0.527322404
2013/7/22	106.91	108.79	106.43	-1.21	0.013112322	-0.296610169
2013/7/23	107.42	107.62	105.53	0.48	0.0137917	0.40430622
2013/7/24	105.29	107.56	104.83	-1.98	0.013304811	-0.331501832
2013/7/25	105.59	105.96	104.17	0.28	0.012071247	0.293296089
2013/7/26	104.56	105.77	104.04	-0.98	0.009508764	-0.199421965
2013/7/29	104.55	105.41	103.91	-0.01	0.010132571	-0.073333333
2013/7/30	103.1	104.61	102.74	-1.39	0.009080837	-0.307486631
2013/7/31	105.35	105.48	102.98	2.18	0.011030639	0.448
2013/8/1	107.8	108.14	105.17	2.33	0.013408878	0.385521886
2013/8/2	106.81	108.97	106.6	-0.92	0.014098617	-0.411392405
2013/8/5	106.45	107.74	105.75	-0.34	0.012947664	-0.148241206
2013/8/6	105.72	107.37	104.96	-0.69	0.015254147	-0.184647303
2013/8/7	104.22	105.82	104.15	-1.42	0.006759216	-0.458083832
2013/8/8	103.83	105.01	102.27	-0.37	0.018582842	0.069343066
2013/8/9	106.09	106.41	103.78	2.18	0.012774467	0.378326996
2013/8/12	106.14	106.5	105.08	0.05	0.009399543	0.246478873
2013/8/13	106.56	107.29	105.65	0.4	0.010745138	0.054878049
2013/8/14	106.98	107.14	105.68	0.39	0.009511398	0.390410959
2013/8/15	107.28	107.99	106.72	0.28	0.00831661	-0.059055118
2013/8/16	107.64	108.31	106.7	0.34	0.010440498	0.083850932
2013/8/19	106.94	108.05	106.81	-0.65	0.005143928	-0.39516129
2013/8/20	104.97	107.1	104.5	-1.84	0.012986262	-0.319230769
2013/8/21	103.88	105.42	103.58	-1.04	0.00933524	-0.336956522
2013/8/22	105.19	105.34	103.62	1.26	0.009036111	0.412790698
2013/8/23	106.36	106.98	104.34	1.11	0.016455303	0.265151515
2013/8/26	106.12	107.41	105.6	-0.23	0.011001182	-0.212707182
2013/8/27	109.05	109.37	105.93	2.76	0.015328633	0.406976744
2013/8/28	109.5	112.28	109.15	0.41	0.020108779	-0.388178914
2013/8/29	108.19	110.13	107.78	-1.2	0.012978675	-0.325531915
2013/8/30	107.77	108.83	106.83	-0.39	0.012841106	-0.03
2013/9/3	108.47	108.9	104.28	0.65	0.029795587	0.406926407
2013/9/4	107.34	108.7	106.86	-1.04	0.009926611	-0.239130435
2013/9/5	108.5	108.59	107.17	1.08	0.007883857	0.436619718
2013/9/6	110.3	110.83	108.25	1.66	0.013710835	0.294573643
2013/9/9	108.96	110.52	108.82	-1.21	0.007637801	-0.417647059
2013/9/10	107.31	109.08	106.52	-1.51	0.013482693	-0.19140625
2013/9/11	107.72	108.16	106.6	0.38	0.01016494	0.217948718
2013/9/12	108.74	109.24	107.38	0.95	0.01101794	0.231182796
2013/9/13	108.58	108.8	107.29	-0.15	0.00993142	0.354304636
2013/9/16	106.16	108.09	106.15	-2.23	0.009717109	-0.494845361
2013/9/17	105.5	106.52	105.03	-0.62	0.008752954	-0.184563758
2013/9/18	108.18	108.62	105.45	2.54	0.014897483	0.361198738
2013/9/19	106.16	109.32	106.41	-1.87	0.013027356	-0.585910653
2013/9/20	104.68	106.46	104.32	-1.39	0.010304319	-0.331775701
2013/9/23	103.38	105.17	103.17	-1.24	0.009840122	-0.395
2013/9/24	103.37	103.68	102.34	-0.01	0.009225243	0.268656716
2013/9/25	102.3	104.02	102.27	-1.04	0.009687471	-0.482857143
2013/9/26	102.88	103.33	102.24	0.57	0.006755561	0.087155963
2013/9/27	102.83	103.84	102.44	-0.05	0.00957929	-0.221428571
2013/9/30	102.31	102.81	101.1	-0.51	0.011846898	0.207602339
2013/10/1	101.64	102.61	101.09	-0.65	0.00965838	-0.138157895
2013/10/2	103.81	104.27	101.47	2.13	0.014132834	0.335714286
2013/10/3	102.94	104.45	102.95	-0.84	0.008490854	-0.506666667
2013/10/4	103.66	104.32	103.03	0.7	0.008047795	-0.011627907
2013/10/7	103.18	103.79	101.91	-0.46	0.012832848	0.175531915
2013/10/8	103.53	104.13	102.9	0.34	0.008192674	0.012195122
2013/10/9	101.44	103.78	101.22	-2.02	0.012294592	-0.4140625
2013/10/10	102.88	103.69	101.28	1.42	0.014632225	0.163900415
2013/10/11	101.81	103.06	100.71	-1.04	0.01450524	-0.031914894
2013/10/14	102.14	102.69	101.12	0.32	0.010026216	0.149681529
2013/10/15	100.95	102.51	100.92	-1.17	0.007701883	-0.481132075
2013/10/16	102.12	103.05	100.83	1.16	0.013650311	0.081081081
2013/10/17	100.72	102.35	100.06	-1.37	0.013337991	-0.211790393
2013/10/18	100.75	101.83	100.64	0.03	0.008348605	-0.407563025
2013/10/21	99.27	101.28	99.31	-1.47	0.009042533	-0.520304569
2013/10/22	97.8	99.77	97.5	-1.48	0.014194436	-0.36784141
2013/10/23	97.13	98.38	96.25	-0.69	0.013885136	-0.08685446
2013/10/24	97.17	97.75	96.01	0.04	0.01273236	0.166666667
2013/10/25	97.97	98.14	97.07	0.82	0.006331619	0.341121495
2013/10/28	98.54	98.88	97.43	0.58	0.009738306	0.265517241
2013/10/29	97.77	98.64	97.77	-0.78	0.003154223	-0.5
2013/10/30	96.58	97.84	96.57	-1.22	0.004976414	-0.492125984
2013/10/31	96.27	97.06	96.06	-0.32	0.006885369	-0.29
2013/11/1	94.61	96.71	94.42	-1.72	0.012375985	-0.417030568
2013/11/4	94.47	95.16	94.12	-0.15	0.007757699	-0.163461538
2013/11/5	93.69	94.94	93.11	-0.83	0.012657172	-0.183060109
2013/11/6	94.93	95.45	93.7	1.32	0.01070612	0.202857143
2013/11/7	94.37	95.4	93.88	-0.59	0.010583052	-0.177631579
2013/11/8	94.34	94.95	93.93	-0.03	0.007642938	-0.098039216
2013/11/11	95.01	95.44	94.17	0.71	0.008892542	0.161417323
2013/11/12	93.05	95.27	92.91	-2.06	0.011749	-0.440677966
2013/11/13	93.48	94.61	93	0.46	0.01198232	-0.201863354
2013/11/14	93.96	94.52	92.59	0.51	0.014406665	0.20984456
2013/11/15	93.66	94.65	93.68	-0.32	0.006989607	-0.520618557
2013/11/18	93.03	94.33	92.75	-0.67	0.010760483	-0.32278481
2013/11/19	93.3	93.71	92.69	0.29	0.007744766	0.098039216
2013/11/20	93.33	93.93	92.73	0.03	0.009105449	-5.94E-15
2013/11/21	95.28	95.67	93.51	2.09	0.012755901	0.319444444
2013/11/22	94.79	95.68	94.16	-0.51	0.010610749	-0.085526316
2013/11/25	94.18	94.55	93.13	-0.64	0.010740391	0.23943662
2013/11/26	93.5	94.74	93.48	-0.72	0.008024986	-0.484126984
2013/11/27	92.37	93.68	91.85	-1.21	0.011353326	-0.215846995
2013/11/29	92.79	93.93	92.09	0.45	0.013720423	-0.119565217
2013/12/2	93.9	94.14	92.62	1.2	0.00868091	0.342105263
2013/12/3	96.9	96.99	93.7	3.19	0.014367394	0.472644377
2013/12/4	97.29	97.64	96.36	0.4	0.009102923	0.2265625
2013/12/5	97.43	98.07	97.09	0.14	0.007118125	-0.153061224
2013/12/6	97.75	98.16	97.17	0.33	0.006950763	0.085858586
2013/12/9	97.19	98.03	97.16	-0.57	0.005321823	-0.465517241
2013/12/10	98.65	98.77	97.27	1.5	0.006379287	0.42
2013/12/11	97.43	98.81	97.25	-1.24	0.007755411	-0.384615385
2013/12/12	97.52	98.26	97.39	0.09	0.00628573	-0.350574713
2013/12/13	96.46	97.72	96.36	-1.09	0.006042202	-0.426470588
2013/12/16	97.35	97.73	96.25	0.92	0.009626438	0.243243243
2013/12/17	97.19	98.08	97.18	-0.16	0.006302983	-0.488888889
2013/12/18	97.58	98.34	97.34	0.4	0.007249172	-0.26
2013/12/19	98.77	99.17	97.5	1.22	0.00986111	0.260479042
2013/12/20	99.15	99.46	98.6	0.38	0.005634386	0.139534884
2013/12/23	98.72	99.37	98.7	-0.43	0.00335872	-0.470149254
2013/12/24	99.24	99.38	98.61	0.53	0.00431956	0.318181818
2013/12/26	99.64	99.75	99.09	0.4	0.004008341	0.333333333
2013/12/27	100.16	100.81	99.43	0.52	0.009313313	0.028985507
2013/12/30	99.17	100.47	99.17	-0.99	0.006574648	-0.5
2013/12/31	98.69	99.54	98.31	-0.48	0.007540166	-0.191056911
2014/1/2	95.41	99.01	95.38	-3.32	0.01705582	-0.491735537
2014/1/3	94.17	95.89	94.01	-1.3	0.010246268	-0.414893617
2014/1/6	93.65	94.68	93.28	-0.55	0.009705957	-0.235714286
2014/1/7	93.94	94.25	93.38	0.31	0.006232528	0.143678161
2014/1/8	92.52	94.23	92.31	-1.51	0.010599387	-0.390625
2014/1/9	92.32	92.97	91.28	-0.22	0.012852587	0.115384615
2014/1/10	92.85	93.43	92.04	0.57	0.010065287	0.082733813
2014/1/13	91.53	92.89	91.45	-1.42	0.006569011	-0.444444444
2014/1/14	92.62	92.95	91.58	1.19	0.00784865	0.259124088
2014/1/15	94.35	94.7	92.49	1.87	0.012608251	0.341628959
2014/1/16	94.12	94.71	93.67	-0.24	0.00765554	-0.067307692
2014/1/17	94.1	95.04	94.04	-0.02	0.007429435	-0.44
2014/1/21	94.99	95.23	93.43	0.95	0.011817572	0.366666667
2014/1/22	96.67	96.97	95.2	1.77	0.009375783	0.330508475
2014/1/23	97.35	97.9	96.47	0.7	0.009677371	0.115384615
2014/1/24	96.91	97.81	96.26	-0.45	0.010900917	-0.080645161
2014/1/27	95.66	97.26	95.28	-1.29	0.011766393	-0.308080808
2014/1/28	97.17	97.69	95.66	1.58	0.01135425	0.243842365
2014/1/29	97.45	97.8	96.37	0.29	0.010337843	0.255244755
2014/1/30	98.03	98.66	97.41	0.6	0.008383591	-0.004
2014/1/31	97.47	98.47	97.17	-0.57	0.008674497	-0.269230769
2014/2/3	96.66	98	96.33	-0.83	0.010993453	-0.30239521
2014/2/4	97.73	97.89	96.44	1.11	0.00765509	0.389655172
2014/2/5	97.3	98.34	96.88	-0.44	0.01019181	-0.212328767
2014/2/6	97.95	98.88	97.3	0.67	0.010657016	-0.088607595
2014/2/7	100.17	100.32	97.19	2.27	0.018021432	0.452076677
2014/2/10	99.97	100.6	99.16	-0.2	0.010182141	0.0625
2014/2/11	100.39	100.61	99.61	0.42	0.006594619	0.28
2014/2/12	100.28	101.41	100.08	-0.11	0.009282737	-0.34962406
2014/2/13	100.37	100.69	99.43	0.09	0.008923234	0.246031746
2014/2/14	100.38	100.5	99.46	0.01	0.007406477	0.384615385
2014/2/18	103.16	103.28	100.27	2.77	0.011804957	0.46013289
2014/2/19	103.38	103.82	102.43	0.21	0.009455697	0.183453237
2014/2/20	102.92	103.5	102.75	-0.44	0.004204414	-0.273333333
2014/2/21	102.31	102.94	101.71	-0.59	0.007758769	-0.012195122
2014/2/24	102.85	103.47	101.99	0.53	0.009658841	0.081081081
2014/2/25	102.03	102.89	101.07	-0.8	0.011634775	0.027472527
2014/2/26	102.62	102.93	101.61	0.58	0.008499041	0.265151515
2014/2/27	102.11	103.12	101.8	-0.5	0.008596959	-0.265151515
2014/2/28	102.71	103.01	101.85	0.59	0.007414573	0.24137931
2014/3/3	104.86	105.24	102.97	2.09	0.010749186	0.332599119
2014/3/4	103.34	104.99	102.88	-1.45	0.01079208	-0.281990521
2014/3/5	100.95	103.58	100.9	-2.31	0.010906191	-0.481343284
2014/3/6	101.99	102.12	100.17	1.03	0.01246832	0.433333333
2014/3/7	102.69	103.05	101.71	0.69	0.008562908	0.231343284
2014/3/10	100.93	102.88	100.91	-1.71	0.007333669	-0.489847716
2014/3/11	99.51	101.55	99.35	-1.41	0.012548625	-0.427272727
2014/3/12	98.09	99.68	97.63	-1.43	0.011394077	-0.275609756
2014/3/13	98.25	98.63	97.7	0.16	0.006665478	0.091397849
2014/3/14	99.01	99.31	98.09	0.77	0.007425678	0.254098361
2014/3/17	97.99	99.43	97.41	-1.03	0.01131689	-0.212871287
2014/3/18	99.55	99.84	97.81	1.59	0.010895137	0.357142857
2014/3/19	100.31	100.66	99.53	0.76	0.007090917	0.190265487
2014/3/20	99.43	100.82	99.08	-0.88	0.010759229	-0.298850575
2014/3/21	99.62	100.37	98.37	0.19	0.013048678	0.125
2014/3/24	99.43	100.36	99.12	-0.19	0.008779032	-0.25
2014/3/25	99.19	100.34	98.88	-0.24	0.010181208	-0.287671233
2014/3/26	100.28	100.48	99.12	1.1	0.006926428	0.352941176
2014/3/27	101.38	101.77	100.1	1.1	0.009897217	0.266467066
2014/3/28	101.61	102.36	101.31	0.23	0.007272379	-0.214285714
2014/3/31	101.53	102.01	100.92	-0.08	0.007513867	0.059633028
2014/4/1	99.69	101.6	99.31	-1.81	0.0111887	-0.334061135
2014/4/2	99.3	99.86	98.89	-0.39	0.006511574	-0.077319588
2014/4/3	100.45	100.54	99.12	1.16	0.007281792	0.436619718
2014/4/4	101.1	101.75	100.4	0.65	0.008708553	0.018518519
2014/4/7	100.76	101.35	99.95	-0.34	0.009794626	0.078571429
2014/4/8	102.34	102.77	100.75	1.57	0.010077649	0.287128713
2014/4/9	103.44	103.78	102.04	1.07	0.010006898	0.304597701
2014/4/10	103.38	103.86	103.15	-0.06	0.004813606	-0.176056338
2014/4/11	103.35	104.49	103.06	-0.03	0.009784922	-0.297202797
2014/4/14	103.6	104.6	103.39	0.24	0.008271711	-0.326446281
2014/4/15	103.83	104.12	102.98	0.22	0.007745592	0.245614035
2014/4/16	103.81	105.04	103.18	-0.02	0.012664399	-0.161290323
2014/4/17	104.59	104.92	103.68	0.75	0.007580007	0.233870968
2014/4/21	104.17	104.99	104.07	-0.4	0.005132504	-0.391304348
2014/4/22	102.13	104.36	101.69	-1.96	0.01240641	-0.335205993
2014/4/23	101.57	102.14	101.26	-0.55	0.005736916	-0.147727273
2014/4/24	101.89	102.4	101.45	0.32	0.006346566	-0.036842105
2014/4/25	100.69	102.06	100.5	-1.18	0.00763471	-0.378205128
2014/4/28	100.88	101.55	100.36	0.19	0.008056395	-0.06302521
2014/4/29	100.73	102.22	100.73	-0.15	0.010414317	-0.5
2014/4/30	99.7	100.79	99.38	-1.02	0.007295834	-0.273049645
2014/5/1	99.23	99.97	98.82	-0.47	0.007369817	-0.143478261
2014/5/2	99.93	100.21	99.24	0.71	0.00535525	0.211340206
2014/5/5	99.38	100.47	98.94	-0.55	0.010192007	-0.212418301
2014/5/6	99.9	100.47	99.38	0.52	0.007180474	-0.02293578
2014/5/7	100.84	101.02	99.81	0.94	0.00595	0.351239669
2014/5/8	100.29	100.97	99.91	-0.55	0.006581755	-0.141509434
2014/5/9	100.04	101.27	99.8	-0.25	0.010180177	-0.336734694
2014/5/12	100.61	100.95	99.95	0.57	0.006412293	0.16
2014/5/13	101.95	102.07	100.38	1.33	0.008670242	0.428994083
2014/5/14	102.03	102.71	101.88	0.08	0.005761528	-0.319277108
2014/5/15	101.55	102.29	101.3	-0.47	0.006130652	-0.247474747
2014/5/16	102.16	102.28	101.44	0.6	0.004804623	0.357142857
2014/5/19	102.77	103.56	102.44	0.6	0.007653463	-0.205357143
2014/5/20	102.44	102.86	102.1	-0.32	0.00516061	-0.052631579
2014/5/21	103.85	104.32	102.81	1.38	0.008918817	0.188741722
2014/5/22	103.75	104.23	103.56	-0.1	0.00452146	-0.21641791
2014/5/23	104.39	104.56	103.7	0.62	0.00450422	0.302325581
2014/5/27	104.16	104.54	103.61	-0.22	0.006199379	0.091397849
2014/5/28	103.08	104.41	102.66	-1.04	0.010033444	-0.26
2014/5/29	103.53	103.97	102.65	0.44	0.008646057	0.166666667
2014/5/30	102.89	103.64	102.48	-0.62	0.00675337	-0.146551724
2014/6/2	102.44	103.38	102.12	-0.44	0.008131562	-0.246031746
2014/6/3	102.81	102.89	102.27	0.36	0.003745197	0.370967742
2014/6/4	102.4	103.69	102.34	-0.4	0.00898758	-0.455555556
2014/6/5	102.45	102.7	101.61	0.05	0.007564397	0.270642202
2014/6/6	102.77	103.1	102.33	0.31	0.004986061	0.071428571
2014/6/9	104.51	104.61	102.66	1.69	0.008558417	0.448717949
2014/6/10	104.29	105.08	104	-0.21	0.007232385	-0.231481481
2014/6/11	104.48	104.83	104.19	0.18	0.004234005	-0.046875
2014/6/12	106.86	106.97	104.37	2.28	0.010305484	0.457692308
2014/6/13	106.67	107.85	106.54	-0.18	0.008446165	-0.400763359
2014/6/16	106.62	107.59	106.62	-0.05	0.006179417	-0.5
2014/6/17	106.62	107.21	106.04	0	0.007770817	-0.004273504
2014/6/18	106.15	107.1	105.93	-0.44	0.006991016	-0.311965812
2014/6/19	106.6	107.1	105.72	0.42	0.009172835	0.137681159
2014/6/20	107.26	107.73	106.33	0.62	0.008419442	0.164285714
2014/6/23	106.03	107.47	105.94	-1.15	0.005883443	-0.441176471
2014/6/24	105.93	106.48	105.27	-0.09	0.008069876	0.045454545
2014/6/25	106.81	107.58	105.55	0.83	0.013036871	0.120689655
2014/6/26	105.66	106.87	105.09	-1.08	0.009939794	-0.179775281
2014/6/27	105.75	106.28	105.42	0.09	0.005755971	-0.11627907
2014/6/30	105.53	105.79	104.69	-0.21	0.007350544	0.263636364
2014/7/1	105.22	106.12	104.63	-0.29	0.009902767	-0.104026846
2014/7/2	104.22	105.56	104.13	-0.95	0.007490621	-0.437062937
2014/7/3	104.02	104.38	103.76	-0.19	0.00369735	-0.080645161
2014/7/7	103.38	104.16	103.25	-0.62	0.00431912	-0.357142857
2014/7/8	103.47	104.31	103.12	0.09	0.008134734	-0.205882353
2014/7/9	101.95	103.68	101.93	-1.47	0.007246303	-0.488571429
2014/7/10	102.87	103.06	101.6	0.9	0.008591781	0.369863014
2014/7/11	100.53	103.04	100.56	-2.27	0.008372867	-0.512096774
2014/7/14	101.02	101.27	100.29	0.49	0.00617597	0.244897959
2014/7/15	100.19	101.12	99.07	-0.82	0.013655951	0.046341463
2014/7/16	101.52	101.63	100.1	1.33	0.007225282	0.428104575
2014/7/17	103.75	103.94	101.31	2.2	0.012073525	0.427756654
2014/7/18	102.94	104.06	102.7	-0.78	0.007553277	-0.323529412
2014/7/21	104.66	105.11	102.78	1.67	0.01274186	0.306866953
2014/7/22	104.42	105.25	103.89	-0.23	0.009161075	-0.110294118
2014/7/23	103.25	103.39	101.84	-1.12	0.007558399	0.409677419
2014/7/24	102.02	103.38	101.95	-1.19	0.006252328	-0.451048951
2014/7/25	101.91	102.61	101.08	-0.11	0.010565557	0.04248366
2014/7/28	101.62	102.19	100.99	-0.28	0.008108335	0.025
2014/7/29	100.97	101.92	100.47	-0.64	0.00912256	-0.155172414
2014/7/30	99.45	101.71	99.46	-1.51	0.012201352	-0.504444444
2014/7/31	97.64	99.89	97.64	-1.82	0.01091673	-0.5
2014/8/1	97.59	98.13	97.12	-0.05	0.007271657	-0.034653465
2014/8/4	98.4	98.71	97.47	0.83	0.0077919	0.25
2014/8/5	97.58	98.69	97.02	-0.83	0.01083139	-0.164670659
2014/8/6	96.84	98.16	96.72	-0.76	0.009042533	-0.416666667
2014/8/7	97.63	97.75	96.58	0.82	0.007201111	0.397435897
2014/8/8	97.41	98.61	97.31	-0.23	0.009085791	-0.423076923
2014/8/11	97.84	98.66	97.46	0.44	0.008575652	-0.183333333
2014/8/12	97.19	97.99	96.86	-0.66	0.006877979	-0.207964602
2014/8/13	97.36	97.9	96.87	0.17	0.007486134	-0.024271845
2014/8/14	95.51	97.6	95.27	-1.9	0.012488675	-0.396995708
2014/8/15	97.19	97.48	95.39	1.76	0.011166468	0.361244019
2014/8/18	96.61	97.27	95.92	-0.6	0.009128028	0.011111111
2014/8/19	94.66	97.38	94.59	-2.02	0.01453076	-0.474910394
2014/8/20	96.07	96.47	94.7	1.49	0.009548084	0.274011299
2014/8/21	93.91	94.5	92.56	-2.25	0.014485579	0.195876289
2014/8/22	93.45	94.16	93.04	-0.49	0.007607279	-0.133928571
2014/8/25	93.38	94.03	93.12	-0.07	0.006891168	-0.214285714
2014/8/26	93.83	94.46	93.46	0.48	0.007170614	-0.13
2014/8/27	93.69	94.28	93.41	-0.15	0.006383463	-0.17816092
2014/8/28	94.6	94.75	93.49	0.97	0.007802589	0.380952381
2014/8/29	95.86	96.03	94.51	1.33	0.007606208	0.388157895
2014/9/2	93.28	95.95	92.72	-2.69	0.017272898	-0.326625387
2014/9/3	95.09	95.87	93.09	1.94	0.0171587	0.21942446
2014/9/4	94.56	95.45	94.22	-0.56	0.008377828	-0.223577236
2014/9/5	93.42	95.08	92.95	-1.21	0.01375489	-0.279342723
2014/9/8	93.16	93.72	91.89	-0.28	0.013729166	0.193989071
2014/9/9	92.75	93.98	92.56	-0.44	0.010442174	-0.366197183
2014/9/10	91.7	93.11	91.3	-1.13	0.011410653	-0.279005525
2014/9/11	93.06	93.45	90.44	1.48	0.021352166	0.370431894
2014/9/12	92.16	93.7	91.99	-0.97	0.011472445	-0.400584795
2014/9/15	92.81	93.09	90.69	0.71	0.01806134	0.383333333
2014/9/16	94.71	95.22	92.49	2.05	0.016379896	0.313186813
2014/9/17	94	95.11	93.78	-0.75	0.008642176	-0.334586466
2014/9/18	93.05	94.89	92.92	-1.01	0.013315968	-0.434010152
2014/9/19	92.42	93.44	92.06	-0.68	0.009166161	-0.239130435
2014/9/22	91.52	92.64	91.2	-0.97	0.010015238	-0.277777778
2014/9/23	91.74	92.13	90.62	0.24	0.009481039	0.241721854
2014/9/24	92.87	93.31	91.14	1.23	0.014794594	0.297235023
2014/9/25	92.47	93.58	92.09	-0.43	0.010936407	-0.244966443
2014/9/26	93.41	93.92	92.3	1.02	0.01080449	0.185185185
2014/9/29	94.31	94.66	92.76	0.96	0.012950328	0.315789474
2014/9/30	91.35	94.95	90.91	-3.14	0.022966889	-0.391089109
2014/10/1	90.77	93.07	90.58	-0.63	0.018650818	-0.423694779
2014/10/2	91.39	91.56	88.2	0.68	0.026236806	0.449404762
2014/10/3	89.72	91.86	89.42	-1.83	0.014897886	-0.37704918
2014/10/6	90.47	90.78	88.8	0.84	0.014947609	0.343434343
2014/10/7	88.44	90.62	88.43	-2.24	0.009594472	-0.49543379
2014/10/8	87.7	88.67	86.88	-0.84	0.013352977	-0.041899441
2014/10/9	84.33	88.01	84.12	-3.84	0.019754797	-0.446015424
2014/10/10	85.52	86.56	83.86	1.41	0.021530769	0.114814815
2014/10/13	85.01	85.93	84.13	-0.6	0.014880558	-0.011111111
2014/10/14	82.3	85.65	81.37	-3.19	0.0300008	-0.28271028
2014/10/15	80.92	82.65	80.21	-1.68	0.017331301	-0.209016393
2014/10/16	83.09	84.88	79.84	2.68	0.040663067	0.14484127
2014/10/17	83	84.7	82.69	-0.11	0.016733738	-0.345771144
2014/10/20	82.72	84.21	82.28	-0.34	0.014048025	-0.272020725
2014/10/21	82.81	84.05	82.29	0.11	0.015008264	-0.204545455
2014/10/22	80.36	83.22	80.28	-2.96	0.018704144	-0.472789116
2014/10/23	81.91	82.44	80.11	1.93	0.017044061	0.272532189
2014/10/24	81.31	82.03	80.44	-0.73	0.012756489	0.047169811
2014/10/27	80.65	81.34	79.49	-0.81	0.015508353	0.127027027
2014/10/28	81.61	81.73	80.43	1.19	0.008983307	0.407692308
2014/10/29	81.95	82.92	81.48	0.42	0.012138204	-0.173611111
2014/10/30	80.99	82.13	80.76	-1.17	0.009226803	-0.332116788
2014/10/31	80.65	81.38	79.66	-0.42	0.014653327	0.075581395
2014/11/3	78.22	81.03	78.13	-3.01	0.017288146	-0.468965517
2014/11/4	77.36	78.51	75.94	-1.1	0.022322276	0.052529183
2014/11/5	78.95	79.43	76.54	2.06	0.02329824	0.333910035
2014/11/6	77.84	79.01	77.15	-1.41	0.014606334	-0.129032258
2014/11/7	78.44	79.47	77.53	0.77	0.017016786	-0.030927835
2014/11/10	77.19	79.92	77.2	-1.59	0.021928429	-0.503676471
2014/11/11	77.53	78.08	76.46	0.44	0.014636461	0.160493827
2014/11/12	76.89	78.22	76.77	-0.83	0.011786815	-0.417241379
2014/11/13	74.25	77.23	74.14	-3.43	0.017489082	-0.464401294
2014/11/14	75.96	76.43	73.38	2.3	0.026125773	0.345901639
2014/11/17	75.46	76.24	74.77	-0.66	0.013084456	-0.030612245
2014/11/18	74.25	76.53	74.22	-1.6	0.018675278	-0.487012987
2014/11/19	74.32	75.93	74.41	0.09	0.013953817	-0.559210526
2014/11/20	75.58	75.76	74.17	1.7	0.010095593	0.386792453
2014/11/21	76.65	77.95	75.74	1.42	0.020287755	-0.088235294
2014/11/24	75.49	77.06	75.49	-1.51	0.010950068	-0.5
2014/11/25	73.87	76.61	73.74	-2.15	0.023160462	-0.454703833
2014/11/26	73.47	74.5	73.32	-0.54	0.01074444	-0.372881356
2014/11/28	66.05	73.78	65.91	-10.1	0.040538759	-0.482210928
2014/12/1	69.24	69.66	63.84	4.83	0.054689816	0.427835052
2014/12/2	67.59	69.44	66.78	-2.38	0.022513174	-0.195488722
2014/12/3	67.37	68.33	66.9	-0.33	0.014663151	-0.171328671
2014/12/4	66.75	68.3	66.17	-0.92	0.021379172	-0.227699531
2014/12/5	65.68	67.06	65.34	-1.6	0.013792462	-0.302325581
2014/12/8	63.03	65.61	62.84	-4.03	0.018546887	-0.431407942
2014/12/9	63.36	64.34	62.39	0.52	0.021688223	-0.002564103
2014/12/10	61.19	63.5	60.5	-3.42	0.026104367	-0.27
2014/12/11	59.11	61.75	59.03	-3.4	0.023427398	-0.470588235
2014/12/12	57.51	59.7	57.47	-2.71	0.01893164	-0.48206278
2014/12/15	55.4	58.81	55.1	-3.67	0.041891694	-0.419137466
2014/12/16	55.62	57.27	53.72	0.4	0.045304117	0.035211268
2014/12/17	55.81	59.08	54.31	0.34	0.059658788	-0.185534591
2014/12/18	55.55	59.43	54.75	-0.47	0.057147415	-0.329059829
2014/12/19	56.52	56.91	54.2	1.75	0.032654617	0.356088561
2014/12/22	55.31	58.62	55.22	-2.14	0.031726204	-0.473529412
2014/12/23	56.77	57.73	55.23	2.64	0.028316285	0.116
2014/12/24	55.89	57.19	55.11	-1.55	0.024029628	-0.125
2014/12/26	55.13	56.66	54.58	-1.36	0.02490241	-0.235576923
2014/12/29	53.72	55.82	52.98	-2.56	0.0332263	-0.23943662
2014/12/30	53.89	54.44	52.81	0.32	0.021533741	0.162576687
2014/12/31	53.78	54.14	52.56	-0.2	0.020924388	0.272151899
2015/1/2	52.69	55.28	52.2	-2.03	0.03792217	-0.340909091
2015/1/5	49.91	52.84	49.8	-5.28	0.023979825	-0.463815789
2015/1/6	48.03	50.4	47.58	-3.77	0.031770883	-0.340425532
2015/1/7	48.78	49.36	46.88	1.56	0.035284203	0.266129032
2015/1/8	48.97	49.73	47.81	0.39	0.027854246	0.104166667
2015/1/9	48.2	49.72	47.27	-1.57	0.034152848	-0.120408163
2015/1/12	45.7	48.22	45.65	-5.19	0.019328295	-0.480544747
2015/1/13	46.13	46.83	44.24	0.94	0.039958579	0.22972973
2015/1/14	48.62	48.95	45.05	5.4	0.049367591	0.415384615
2015/1/15	46.24	51.31	46.11	-4.9	0.068888134	-0.475
2015/1/16	48.47	49.33	46.41	4.82	0.037299732	0.205479452
2015/1/20	46.39	48.77	45.89	-4.29	0.030655505	-0.326388889
2015/1/21	47.35	48.25	46.6	2.07	0.023314395	-0.045454545
2015/1/22	46.51	49.13	45.91	-1.77	0.046600247	-0.313664596
2015/1/23	45.33	47.82	45.27	-2.54	0.034173864	-0.476470588
2015/1/26	45.09	46.42	44.36	-0.53	0.032117176	-0.145631068
2015/1/27	45.78	46.59	44.86	1.53	0.02546584	0.031791908
2015/1/28	44.4	45.86	44.11	-3.01	0.018673243	-0.334285714
2015/1/29	44.6	45.02	43.64	0.45	0.022013996	0.195652174
2015/1/30	47.77	48.43	44.39	7.11	0.045665173	0.336633663
2015/2/2	49.84	50.62	46.73	4.33	0.049132942	0.299485861
2015/2/3	51.62	54.3	49.75	3.57	0.058184603	-0.089010989
2015/2/4	48.7	52.59	47.98	-5.66	0.053088078	-0.343817787
2015/2/5	50.78	52.28	47.55	4.27	0.0626657	0.182875264
2015/2/6	52.2	53.32	50.88	2.8	0.029973388	0.040983607
2015/2/9	52.44	54.03	51.69	0.46	0.031083854	-0.179487179
2015/2/10	50.97	52.71	49.92	-2.8	0.033866207	-0.123655914
2015/2/11	49.37	51.23	48.14	-3.14	0.038674992	-0.101941748
2015/2/12	51.25	51.75	49.3	3.81	0.027369125	0.295918367
2015/2/13	52.53	53.69	51.3	2.5	0.03032682	0.014644351
2015/2/17	53.23	54.16	50.83	1.33	0.044650308	0.220720721
2015/2/18	50.54	53.57	50.48	-5.05	0.024102718	-0.480582524
2015/2/19	51.7	52.53	49.55	2.3	0.040320603	0.22147651
2015/2/20	50.97	54.78	52.84	-1.41	#NUM!	-1.463917526
2015/2/23	49.41	51.03	48.7	-3.06	0.028330478	-0.19527897
2015/2/24	49.11	50.41	48.76	-0.61	0.02306558	-0.287878788
2015/2/25	51.07	51.33	48.48	3.99	0.033123179	0.40877193
2015/2/26	48.92	51.25	47.83	-4.21	0.041173341	-0.18128655
2015/2/27	49.41	50.13	48.66	1	0.020839818	0.010204082
2015/3/2	49.76	51.09	48.76	0.71	0.03291129	-0.070815451
2015/3/3	50.63	50.92	49.55	1.75	0.016969414	0.288321168
2015/3/4	51.64	52.04	49.65	1.99	0.031078353	0.332635983
2015/3/5	50.92	52.47	50.68	-1.39	0.02273306	-0.365921788
2015/3/6	49.81	51.25	48.91	-2.18	0.030099053	-0.115384615
2015/3/9	50.03	50.83	49.3	0.44	0.021099028	-0.022875817
2015/3/10	48.71	50.44	48.28	-2.64	0.024960529	-0.300925926
2015/3/11	48.4	49.1	47.38	-0.64	0.024712102	0.093023256
2015/3/12	46.94	48.81	46.91	-3.02	0.01940773	-0.484210526
2015/3/13	44.98	47.34	44.8	-4.18	0.027972522	-0.429133858
2015/3/16	43.86	45.08	42.92	-2.49	0.031630144	-0.064814815
2015/3/17	42.44	44.23	42.44	-3.24	0.02048165	-0.5
2015/3/18	44.7	45.49	42.18	5.33	0.044789731	0.261329305
2015/3/19	44.3	45.41	43.45	-0.89	0.027989712	-0.066326531
2015/3/20	45.72	46.53	43.31	3.21	0.044667359	0.248447205
2015/3/23	47.41	47.7	45.42	3.7	0.032534751	0.372807018
2015/3/24	47.65	48.66	46.77	0.51	0.028032285	-0.034391534
2015/3/25	48.98	49.5	47.04	2.79	0.032458805	0.288617886
2015/3/26	50.97	52.52	48.77	4.06	0.046743919	0.086666667
2015/3/27	48.34	51.49	48.32	-5.16	0.028250363	-0.493690852
2015/3/30	48.73	49.19	47.64	0.81	0.022645419	0.203225806
2015/3/31	47.52	48.85	47.41	-2.48	0.012245897	-0.423611111
2015/4/1	49.61	50.53	47.13	4.4	0.042223489	0.229411765
2015/4/2	49.52	50.34	48.18	-0.18	0.031036237	0.12037037
2015/4/6	51.97	52.3	49.53	4.95	0.024038095	0.380866426
2015/4/7	53.27	54.2	51.23	2.5	0.037033458	0.186868687
2015/4/8	50.94	53.29	50.43	-4.37	0.027592282	-0.321678322
2015/4/9	50.73	52.17	50.61	-0.41	0.021058799	-0.423076923
2015/4/10	51.79	52.01	50.16	2.09	0.022700352	0.381081081
2015/4/13	52	53.12	51.5	0.41	0.021895114	-0.191358025
2015/4/14	53.49	53.88	51.91	2.87	0.020869499	0.302030457
2015/4/15	55.96	56.75	53.45	4.62	0.032843142	0.260606061
2015/4/16	56.55	57.47	55.12	1.05	0.028852296	0.108510638
2015/4/17	56.12	56.95	55.38	-0.76	0.018982887	-0.02866242
2015/4/20	56.66	57.83	55.51	0.96	0.028943013	-0.004310345
2015/4/21	55.26	56.91	55.01	-2.47	0.020295246	-0.368421053
2015/4/22	56.25	57.28	55.82	1.79	0.01818832	-0.205479452
2015/4/23	57.47	58.48	55.83	2.17	0.030447939	0.118867925
2015/4/24	57.45	58.01	56.55	-0.03	0.018005971	0.116438356
2015/4/27	56.68	57.96	56.59	-1.34	0.015172475	-0.434306569
2015/4/28	56.96	57.89	56.13	0.49	0.021697396	-0.028409091
2015/4/29	58.6	59.4	56.61	2.88	0.02933111	0.213261649
2015/4/30	59.74	59.9	58.43	1.95	0.012802734	0.391156463
2015/5/1	59.24	60.04	58.46	-0.84	0.017471949	-0.006329114
2015/5/4	58.98	59.79	58.52	-0.44	0.014662333	-0.137795276
2015/5/5	60.67	61.13	58.66	2.87	0.023235662	0.313765182
2015/5/6	60.62	62.67	60.63	-0.08	0.023539159	-0.504901961
2015/5/7	58.98	61.34	58.53	-2.71	0.027767337	-0.339857651
2015/5/8	59.45	59.98	58.23	0.8	0.020667608	0.197142857
2015/5/11	59.3	59.95	58.84	-0.25	0.013030119	-0.085585586
2015/5/12	61.17	61.39	59.15	3.15	0.017735558	0.401785714
2015/5/13	60.11	61.92	60.09	-1.73	0.01736102	-0.489071038
2015/5/14	59.7	60.89	59.41	-0.68	0.01679363	-0.304054054
2015/5/15	59.84	60.1	58.55	0.23	0.018570999	0.332258065
2015/5/18	59.7	61.28	59.46	-0.23	0.020602039	-0.368131868
2015/5/19	57.26	59.63	57.09	-4.09	0.018758518	-0.433070866
2015/5/20	58.76	59.07	58.13	2.62	0.010479742	0.170212766
2015/5/21	60.67	60.97	58.72	3.25	0.018465048	0.366666667
2015/5/22	59.97	60.83	59.39	-1.15	0.015246409	-0.097222222
2015/5/26	58.33	60.3	57.76	-2.73	0.024051382	-0.275590551
2015/5/27	57.59	59.09	57.49	-1.27	0.017101403	-0.4375
2015/5/28	57.98	58.1	56.54	0.68	0.019036938	0.423076923
2015/5/29	60.3	60.8	57.81	4	0.026702004	0.33277592
2015/6/1	60.21	60.67	59.36	-0.15	0.01543794	0.148854962
2015/6/2	61.05	61.6	60.12	1.4	0.014832296	0.128378378
2015/6/3	59.62	61.48	59.39	-2.34	0.019321724	-0.389952153
2015/6/4	57.99	60.02	57.91	-2.73	0.018059042	-0.462085308
2015/6/5	58.92	59.27	56.86	1.6	0.027842917	0.354771784
2015/6/8	58.31	59.22	57.95	-1.04	0.01316708	-0.216535433
2015/6/9	60.53	60.7	58.25	3.81	0.017699746	0.430612245
2015/6/10	61.11	61.86	60.48	0.96	0.01515688	-0.043478261
2015/6/11	60.53	61.59	60.27	-0.95	0.013706531	-0.303030303
2015/6/12	59.97	60.67	59.77	-0.93	0.008398512	-0.277777778
2015/6/15	59.61	60.02	58.77	-0.6	0.014551495	0.172
2015/6/16	60.05	60.42	59.48	0.74	0.010331021	0.106382979
2015/6/17	59.8	61.47	58.94	-0.42	0.029584912	-0.160079051
2015/6/18	60.51	60.96	59.32	1.19	0.018049681	0.225609756
2015/6/19	59.28	60.84	59.16	-2.03	0.012171483	-0.428571429
2015/6/22	59.68	60.3	58.93	0.67	0.016078837	0.047445255
2015/6/23	61.11	61.56	59.61	2.4	0.021127186	0.269230769
2015/6/24	60.22	61.62	59.86	-1.46	0.017856315	-0.295454545
2015/6/25	59.65	60.51	59.48	-0.95	0.01028912	-0.334951456
2015/6/26	59.58	60.04	58.84	-0.12	0.014216927	0.116666667
2015/6/29	58.25	59.33	58.1	-2.23	0.013113848	-0.37804878
2015/6/30	59	59.83	58.08	1.29	0.020073739	0.025714286
2015/7/1	56.84	59.02	56.72	-3.66	0.015377158	-0.447826087
2015/7/2	56.5	57.98	56.53	-0.6	0.017513566	-0.520689655
2015/7/6	52.68	56.82	52.44	-6.76	0.036770151	-0.445205479
2015/7/7	52.91	53.52	50.66	0.44	0.038997526	0.286713287
2015/7/8	51.86	53.03	50.97	-1.98	0.024772929	-0.067961165
2015/7/9	52.55	53.62	51.55	1.33	0.026833561	-0.016908213
2015/7/10	52.81	53.9	51.97	0.49	0.025560575	-0.064766839
2015/7/13	52.03	53.2	51.3	-1.48	0.025687098	-0.115789474
2015/7/14	53.37	53.45	50.9	2.58	0.030735224	0.468627451
2015/7/15	51.62	53.55	51.27	-3.28	0.021754885	-0.346491228
2015/7/16	50.98	52.29	50.96	-1.24	0.015817617	-0.484962406
2015/7/17	50.8	51.3	50.21	-0.35	0.015055962	0.041284404
2015/7/20	49.88	51.53	50.12	-1.81	0.013568677	-0.670212766
2015/7/21	50.36	51.02	49.77	0.96	0.016828161	-0.028
2015/7/22	49.19	50.75	49.08	-2.32	0.013375949	-0.434131737
2015/7/23	48.81	49.69	48.27	-0.77	0.019597729	-0.11971831
2015/7/24	47.97	49.09	47.78	-1.72	0.015401396	-0.354961832
2015/7/27	47	48.23	46.94	-2.02	0.013573209	-0.453488372
2015/7/28	47.8	48.49	46.73	1.7	0.024403319	0.107954545
2015/7/29	48.89	49.56	47.44	2.28	0.027942405	0.183962264
2015/7/30	48.45	49.41	48.39	-0.9	0.013727236	-0.441176471
2015/7/31	46.77	48.71	46.8	-3.47	0.015776914	-0.515706806
2015/8/3	45.31	47.02	45.16	-3.12	0.01807537	-0.419354839
2015/8/4	45.98	46.28	45.34	1.48	0.012260954	0.180851064
2015/8/5	45.16	46.76	44.88	-1.78	0.02656541	-0.35106383
2015/8/6	44.83	45.31	44.25	-0.73	0.01598687	0.047169811
2015/8/7	43.79	45.25	43.79	-2.32	0.017018784	-0.5
2015/8/10	44.8	45.1	43.44	2.31	0.021193206	0.319277108
2015/8/11	43.23	45.39	42.73	-3.5	0.035934733	-0.312030075
2015/8/12	43.36	43.95	42.88	0.3	0.017455515	-0.051401869
2015/8/13	42.22	43.77	41.96	-2.63	0.02451991	-0.356353591
2015/8/14	42.16	43.02	41.41	-0.14	0.026952718	-0.034161491
2015/8/17	41.86	42.72	41.67	-0.71	0.016895473	-0.319047619
2015/8/18	42.42	43.08	41.61	1.34	0.024003896	0.051020408
2015/8/19	40.5	43.08	40.8	-4.53	0.016641695	-0.631578947
2015/8/20	41.14	41.48	40.21	1.58	0.020278092	0.232283465
2015/8/21	40.35	41.49	39.95	-1.92	0.024025424	-0.24025974
2015/8/24	38.13	40.56	37.84	-5.5	0.033395329	-0.393382353
2015/8/25	39.58	40	38.27	3.8	0.023314759	0.257225434
2015/8/26	38.89	39.91	38.56	-1.74	0.020365805	-0.255555556
2015/8/27	42.81	42.93	39.02	10.08	0.034921068	0.469309463
2015/8/28	45.4	46.02	41.91	6.05	0.054995627	0.349148418
2015/8/31	48.16	49.34	43.61	6.08	0.076466908	0.294066318
2015/9/1	44.17	48.92	44.2	-8.28	0.047367879	-0.506355932
2015/9/2	46.06	46.85	43.29	4.28	0.050637486	0.278089888
2015/9/3	46.67	48.45	45.67	1.32	0.041314864	-0.14028777
2015/9/4	45.7	47.33	45.72	-2.08	0.019695964	-0.51242236
2015/9/8	45.75	46.48	44.22	0.11	0.035307322	0.17699115
2015/9/9	44.09	46.3	44.08	-3.63	0.024974147	-0.495495495
2015/9/10	45.7	46.09	43.41	3.65	0.0370055	0.354477612
2015/9/11	44.78	45.91	44.19	-2.01	0.023568666	-0.156976744
2015/9/14	44.16	45.02	43.64	-1.38	0.019940612	-0.123188406
2015/9/15	45.16	45.27	43.95	2.26	0.015173925	0.416666667
2015/9/16	47.18	47.42	44.89	4.47	0.028432095	0.40513834
2015/9/17	46.86	47.77	46.39	-0.68	0.020289308	-0.15942029
2015/9/18	44.77	47.4	44.61	-4.46	0.026376467	-0.44265233
2015/9/21	45.57	47.91	45.86	1.79	0.030278705	-0.641463415
2015/9/22	45.83	46.48	45.14	0.57	0.018981412	0.014925373
2015/9/23	44.62	47.18	44.44	-2.64	0.032830154	-0.434306569
2015/9/24	45.1	45.26	43.79	1.08	0.022767038	0.391156463
2015/9/25	45.44	46.48	44.97	0.75	0.02313519	-0.188741722
2015/9/28	44.45	45.55	44.35	-2.18	0.013068894	-0.416666667
2015/9/29	44.86	45.74	44.34	0.92	0.021601389	-0.128571429
2015/9/30	45.41	45.94	44.77	1.23	0.017418697	0.047008547
2015/10/1	45.05	47.16	44.69	-0.79	0.037818792	-0.354251012
2015/10/2	45.66	45.87	44.02	1.35	0.028252327	0.386486486
2015/10/5	46.25	47	45.28	1.29	0.025403071	0.063953488
2015/10/6	49.05	49.11	45.77	6.05	0.033354775	0.482035928
2015/10/7	48.13	49.79	47.78	-1.88	0.026496755	-0.325870647
2015/10/8	49.65	50.14	47.83	3.16	0.027589545	0.287878788
2015/10/9	49.53	50.98	49.23	-0.24	0.02464504	-0.328571429
2015/10/12	47.44	50.19	47.1	-4.22	0.035609549	-0.389967638
2015/10/13	46.6	48.53	46.54	-1.77	0.026820981	-0.469849246
2015/10/14	46.3	47.09	46.06	-0.64	0.014077962	-0.266990291
2015/10/15	46.95	47.17	45.38	1.4	0.026552439	0.377094972
2015/10/16	47.27	47.55	46.2	0.68	0.019847191	0.292592593
2015/10/19	46.08	47.67	46.03	-2.52	0.016669403	-0.469512195
2015/10/20	45.55	46.52	45.23	-1.15	0.01747358	-0.251937984
2015/10/21	45.2	46.16	44.94	-0.77	0.015833351	-0.286885246
2015/10/22	45.42	46.18	44.98	0.49	0.01863816	-0.133333333
2015/10/23	44.72	45.83	44.28	-1.54	0.021687531	-0.216129032
2015/10/26	43.77	45.02	43.72	-2.12	0.014494827	-0.461538462
2015/10/27	43.42	43.96	42.63	-0.8	0.020998024	0.093984962
2015/10/28	46.19	46.26	43.1	6.38	0.032806478	0.477848101
2015/10/29	45.72	46.86	45.23	-1.02	0.024412824	-0.199386503
2015/10/30	46.42	47.1	45.55	1.53	0.022217336	0.061290323
2015/11/2	46.08	46.78	45.62	-0.73	0.016940838	-0.103448276
2015/11/3	47.7	48.45	46.05	3.52	0.029919358	0.1875
2015/11/4	46.54	48.32	46.21	-2.43	0.026991628	-0.343601896
2015/11/5	45.32	46.74	45.21	-2.62	0.014908152	-0.428104575
2015/11/6	44.55	45.7	44.16	-1.7	0.02071036	-0.246753247
2015/11/9	44.1	45.15	43.67	-1.01	0.022731938	-0.209459459
2015/11/10	43.65	44.8	43.61	-1.02	0.017787805	-0.466386555
2015/11/11	42.99	44.2	42.71	-1.51	0.021877477	-0.312080537
2015/11/12	41.61	43.36	41.58	-3.21	0.020209107	-0.483146067
2015/11/13	40.75	42.24	40.25	-2.07	0.031380137	-0.248743719
2015/11/16	42.04	42.32	40.13	3.17	0.034159069	0.372146119
2015/11/17	41.06	42.12	40.66	-2.33	0.02004904	-0.226027397
2015/11/18	40.59	41.95	40.31	-1.14	0.024417862	-0.329268293
2015/11/19	40.53	41.15	39.99	-0.15	0.019757783	-0.034482759
2015/11/20	40.39	40.99	38.99	-0.35	0.035427221	0.2
2015/11/23	42.03	42.81	40.47	4.06	0.039158422	0.166666667
2015/11/24	42.64	43.5	41.9	1.45	0.025259374	-0.0375
2015/11/25	43.2	43.27	41.73	1.31	0.024693157	0.454545455
2015/11/27	41.76	43.32	41.69	-3.33	0.015571384	-0.457055215
2015/11/30	41.69	42.62	41.52	-0.17	0.018518855	-0.345454545
2015/12/1	41.66	42.25	41.19	-0.07	0.017942909	-0.056603774
2015/12/2	40.1	41.99	39.86	-3.74	0.02740239	-0.387323944
2015/12/3	41.28	41.8	40.09	2.94	0.02417418	0.195906433
2015/12/4	40.15	42.03	39.63	-2.74	0.037403396	-0.283333333
2015/12/7	37.64	40.17	37.52	-6.25	0.027161959	-0.454716981
2015/12/8	37.84	38.6	36.66	0.53	0.036451955	0.108247423
2015/12/9	37.23	39.04	36.91	-1.61	0.038132178	-0.349765258
2015/12/10	36.56	37.56	36.41	-1.8	0.018094391	-0.369565217
2015/12/11	35.36	36.88	35.19	-3.28	0.024167147	-0.399408284
2015/12/14	36.25	36.75	34.58	2.52	0.040784862	0.269585253
2015/12/15	36.74	37.9	36.05	1.35	0.034842374	-0.127027027
2015/12/16	35.72	37.42	35.36	-2.78	0.034939906	-0.325242718
2015/12/17	34.72	35.96	34.75	-2.8	0.011593446	-0.524793388
2015/12/18	34.49	35.73	34.45	-0.66	0.024000396	-0.46875
2015/12/21	34.74	34.86	33.98	0.72	0.017926294	0.363636364
2015/12/22	36.45	36.59	35.7	4.92	0.013866939	0.342696629
2015/12/23	37.89	38.02	36.35	3.95	0.022254483	0.422155689
2015/12/24	38.11	38.38	37.48	0.58	0.016630634	0.2
2015/12/28	36.69	38.11	36.62	-3.73	0.017320999	-0.453020134
2015/12/29	37.36	37.98	36.7	1.83	0.021948804	0.015625
2015/12/30	36.8	37.45	36.45	-1.5	0.01618524	-0.15
2015/12/31	37.11	37.88	36.31	0.84	0.029768288	0.00955414
2016/1/4	36.89	38.42	36.36	-0.59	0.036937786	-0.242718447
2016/1/5	36.12	37.13	35.77	-2.09	0.022482237	-0.242647059
2016/1/6	34.04	36.42	33.8	-5.76	0.036003139	-0.408396947
2016/1/7	33.27	34.27	32.12	-2.26	0.043244306	0.034883721
2016/1/8	32.91	34.39	32.69	-1.08	0.035048481	-0.370588235
2016/1/11	31.12	33.23	30.9	-5.44	0.036812783	-0.405579399
2016/1/12	30.57	32.34	30.05	-1.77	0.05028807	-0.272925764
2016/1/13	30.55	31.8	30.19	-0.07	0.036852191	-0.276397516
2016/1/14	31.22	31.79	30.3	2.19	0.031755204	0.117449664
2016/1/15	29.71	31.25	29.2	-4.84	0.036183173	-0.251219512
2016/1/19	28.38	30.4	28.4	-4.48	0.043167395	-0.51
2016/1/20	26.55	28.58	26.19	-6.45	0.046605815	-0.349372385
2016/1/21	29.85	30.3	27.91	12.43	0.049115038	0.311715481
2016/1/22	32.25	32.39	29.57	8.04	0.043297887	0.45035461
2016/1/25	29.8	32.79	29.73	-7.6	0.051448868	-0.477124183
2016/1/26	30.52	32.43	29.27	2.42	0.071330519	-0.10443038
2016/1/27	32.17	32.92	30.21	5.41	0.052391564	0.223247232
2016/1/28	33.75	34.86	31.77	4.91	0.058981963	0.140776699
2016/1/29	33.75	34.43	32.68	0	0.036957178	0.111428571
2016/2/1	31.33	34.21	31.32	-7.17	0.039249841	-0.496539792
2016/2/2	29.66	31.59	29.63	-5.33	0.027184775	-0.484693878
2016/2/3	32.72	32.78	29.43	10.32	0.048477459	0.482089552
2016/2/4	31.66	33.66	31.59	-3.24	0.039495607	-0.466183575
2016/2/5	30.99	32.51	30.69	-2.12	0.038280138	-0.335164835
2016/2/8	30.16	31.42	29.61	-2.68	0.038242973	-0.196132597
2016/2/9	28.3	30.69	27.82	-6.17	0.055602095	-0.332752613
2016/2/10	27.3	29.28	27.3	-3.53	0.042808387	-0.5
2016/2/11	27.22	27.61	26.18	-0.29	0.037369934	0.227272727
2016/2/12	29.12	29.7	26.99	6.98	0.055045917	0.28597786
2016/2/16	29.12	31.57	28.74	0	0.066835208	-0.365724382
2016/2/17	31.43	31.5	28.75	7.93	0.044502944	0.474545455
2016/2/18	30.7	32.17	30.46	-2.32	0.034708313	-0.359649123
2016/2/19	29.87	31.37	29.69	-2.7	0.027226054	-0.392857143
2016/2/22	31.48	32.05	29.48	5.39	0.046962517	0.278210117
2016/2/23	31.4	33.58	31.27	-0.25	0.032640512	-0.443722944
2016/2/24	32.21	32.44	30.6	2.58	0.037473377	0.375
2016/2/25	33.07	33.53	31.11	2.67	0.050585116	0.309917355
2016/2/26	32.79	34.85	32.8	-0.85	0.042487763	-0.504878049
2016/2/29	33.91	34.03	32.38	3.42	0.027937681	0.427272727
2016/3/1	33.85	34.81	33.42	-0.18	0.028823341	-0.190647482
2016/3/2	34.74	35.2	33.58	2.63	0.02982276	0.216049383
2016/3/3	34.69	35.36	34.22	-0.14	0.023164477	-0.087719298
2016/3/4	36.31	36.38	34.44	4.67	0.026438608	0.463917526
2016/3/7	37.97	38.13	36.11	4.57	0.024738331	0.420792079
2016/3/8	36.36	38.45	36.19	-4.24	0.032814265	-0.424778761
2016/3/9	38.2	38.53	36.27	5.06	0.029955066	0.353982301
2016/3/10	38.02	38.5	37.23	-0.47	0.023604216	0.122047244
2016/3/11	38.48	39.05	37.95	1.21	0.018821451	-0.018181818
2016/3/14	37.36	38.81	36.72	-2.91	0.036517188	-0.193779904
2016/3/15	36.77	37.47	36.03	-1.58	0.025413028	0.013888889
2016/3/16	38.55	38.69	36.66	4.84	0.024688641	0.431034483
2016/3/17	40.34	40.42	38.53	4.64	0.020972458	0.457671958
2016/3/18	40.53	42.67	40.62	0.47	0.029880261	-0.543902439
2016/3/21	39.91	40.3	38.61	-1.53	0.027175724	0.269230769
2016/3/22	41.24	41.95	40.83	3.33	0.018136124	-0.133928571
2016/3/23	39.77	41.37	39.7	-3.56	0.018840356	-0.458083832
2016/3/24	39.52	39.87	38.42	-0.63	0.025936981	0.25862069
2016/3/28	39.33	40.2	38.92	-0.48	0.022484172	-0.1796875
2016/3/29	38.49	39.5	37.93	-2.14	0.025273484	-0.143312102
2016/3/30	38.29	39.88	38.17	-0.52	0.030890533	-0.429824561
2016/3/31	38.12	39.12	37.65	-0.44	0.026794962	-0.180272109
2016/4/1	36.7	38.64	36.7	-3.73	0.02618026	-0.5
2016/4/4	35.48	37.23	35.48	-3.32	0.027669803	-0.5
2016/4/5	36.57	36.6	35.26	3.07	0.019104711	0.47761194
2016/4/6	37.73	37.95	36.48	3.17	0.020166705	0.350340136
2016/4/7	37.48	38.35	36.74	-0.66	0.02987678	-0.040372671
2016/4/8	39.67	39.86	37.47	5.84	0.026870151	0.420502092
2016/4/11	40.35	40.79	39.29	1.71	0.024876475	0.206666667
2016/4/12	41.66	42.28	40.12	3.25	0.031582812	0.212962963
2016/4/13	41.55	42.45	41.27	-0.26	0.019929626	-0.262711864
2016/4/14	41.45	42.19	40.87	-0.24	0.02243758	-0.060606061
2016/4/15	40.41	41.76	40.01	-2.51	0.025707509	-0.271428571
2016/4/18	40.05	40.39	37.76	-0.89	0.044099184	0.370722433
2016/4/19	41.26	42.03	40.08	3.02	0.031790549	0.105128205
2016/4/20	42.63	42.91	39.85	3.32	0.044632455	0.408496732
2016/4/21	43.43	44.56	43.12	1.88	0.021564091	-0.284722222
2016/4/22	43.72	44.52	43.18	0.67	0.021415345	-0.097014925
2016/4/25	42.98	44.1	42.64	-1.69	0.020612011	-0.267123288
2016/4/26	44.67	44.85	42.52	3.93	0.029050697	0.422746781
2016/4/27	45.32	45.67	43.82	1.46	0.027963816	0.310810811
2016/4/28	45.87	46.18	44.98	1.21	0.017165256	0.241666667
2016/4/29	46	46.89	45.35	0.28	0.02365278	-0.077922078
2016/5/2	44.92	46.2	44.59	-2.35	0.020718591	-0.295031056
2016/5/3	43.86	45.42	43.39	-2.36	0.028265049	-0.268472906
2016/5/4	44.05	44.9	43.24	0.43	0.026558163	-0.012048193
2016/5/5	44.47	46.14	44.03	0.95	0.03293278	-0.291469194
2016/5/6	44.61	45.41	43.61	0.31	0.028644319	0.055555556
2016/5/9	43.26	45.97	43.27	-3.03	0.034790645	-0.503703704
2016/5/10	44.55	44.82	43.06	2.98	0.021829063	0.346590909
2016/5/11	46.01	46.39	43.99	3.28	0.032427843	0.341666667
2016/5/12	46.43	47.08	45.67	0.91	0.020948031	0.039007092
2016/5/13	46.35	46.55	45.8	-0.17	0.011448013	0.233333333
2016/5/16	47.89	47.99	46.16	3.32	0.017459811	0.445355191
2016/5/17	48.56	48.81	47.58	1.4	0.016248785	0.296747967
2016/5/18	47.98	49.07	47.87	-1.19	0.015241916	-0.408333333
2016/5/19	48.49	48.69	47.14	1.06	0.022830068	0.370967742
2016/5/20	47.47	49.25	47.91	-2.1	0.011882971	-0.828358209
2016/5/23	48.11	48.53	47.42	1.35	0.015721323	0.121621622
2016/5/24	49.14	49.32	47.69	2.14	0.019936098	0.389570552
2016/5/25	49.7	49.8	48.7	1.14	0.014215555	0.409090909
2016/5/26	49.37	50.26	49.27	-0.66	0.013268044	-0.398989899
2016/5/27	49.55	49.67	48.75	0.36	0.013103015	0.369565217
2016/5/31	48.87	50.15	48.86	-1.37	0.016054999	-0.492248062
2016/6/1	48.92	49.3	47.8	0.1	0.021921519	0.246666667
2016/6/2	49.02	49.49	47.99	0.2	0.021778682	0.186666667
2016/6/3	48.85	49.46	48.38	-0.35	0.015331699	-0.064814815
2016/6/6	49.73	49.93	48.74	1.8	0.013539092	0.331932773
2016/6/7	50.42	50.56	49.47	1.39	0.012796093	0.371559633
2016/6/8	51.5	51.66	50.36	2.14	0.012618558	0.376923077
2016/6/9	50.44	51.7	50.26	-2.06	0.015384993	-0.375
2016/6/10	48.92	50.8	48.88	-3.01	0.01797017	-0.479166667
2016/6/13	48.57	49.33	48.21	-0.72	0.01570121	-0.178571429
2016/6/14	47.88	48.74	47.89	-1.42	0.008660433	-0.511764706
2016/6/15	47.46	48.76	47.32	-0.88	0.020317086	-0.402777778
2016/6/16	46.01	47.81	45.97	-3.06	0.019202552	-0.47826087
2016/6/17	48.22	48.36	45.91	4.8	0.023047191	0.442857143
2016/6/20	49.3	49.58	48.3	2.24	0.014981155	0.28125
2016/6/21	48.85	49.32	48.16	-0.91	0.016474253	0.094827586
2016/6/22	48.98	50.58	48.44	0.27	0.026081238	-0.247663551
2016/6/23	50.18	50.3	49.15	2.45	0.009974272	0.395652174
2016/6/24	47.61	50.55	46.8	-5.12	0.041440886	-0.284
2016/6/27	46.62	48.06	45.93	-2.08	0.027193271	-0.176056338
2016/6/28	48.08	48.22	46.58	3.13	0.015075742	0.414634146
2016/6/29	49.53	50.05	48.03	3.02	0.02279807	0.242574257
2016/6/30	48.38	49.68	48.23	-2.32	0.013880058	-0.396551724
2016/7/1	49.26	49.33	47.93	1.82	0.017247522	0.45
2016/7/5	46.85	49.41	46.38	-4.89	0.03315889	-0.344884488
2016/7/6	47.87	48	45.97	2.18	0.027708067	0.435960591
2016/7/7	45.2	48.28	44.9	-5.58	0.036208811	-0.411242604
2016/7/8	45.16	46.03	44.84	-0.09	0.018532404	-0.231092437
2016/7/11	44.54	45.83	44.48	-1.37	0.019550601	-0.455555556
2016/7/12	46.62	46.94	44.52	4.67	0.025047954	0.367768595
2016/7/13	45.11	46.75	44.59	-3.24	0.026513016	-0.259259259
2016/7/14	45.49	45.84	44.99	0.84	0.012547749	0.088235294
2016/7/15	46.26	46.38	45.1	1.69	0.017530516	0.40625
2016/7/18	45.22	46.22	44.94	-2.25	0.014677806	-0.28125
2016/7/19	44.47	45.8	44.66	-1.66	0.013031001	-0.666666667
2016/7/20	44.94	45.25	43.69	1.06	0.024392847	0.301282051
2016/7/21	44.53	46.12	44.55	-0.91	0.018755399	-0.512738854
2016/7/22	44.27	44.99	43.77	-0.58	0.018835551	-0.090163934
2016/7/25	43.05	44.39	42.99	-2.76	0.015102285	-0.457142857
2016/7/26	42.65	43.45	42.42	-0.93	0.015476498	-0.276699029
2016/7/27	41.89	43.23	41.71	-1.78	0.022421039	-0.381578947
2016/7/28	41.11	42.25	41.07	-1.86	0.015438199	-0.466101695
2016/7/29	41.38	41.69	40.59	0.66	0.018591288	0.218181818
2016/8/1	40.05	41.94	39.88	-3.21	0.028898322	-0.417475728
2016/8/2	39.72	40.94	39.3	-0.82	0.028313778	-0.243902439
2016/8/3	41.19	41.23	39.22	3.7	0.027255697	0.480099502
2016/8/4	41.78	42.12	40.47	1.43	0.026927087	0.293939394
2016/8/5	41.98	42.15	41.11	0.48	0.017699689	0.336538462
2016/8/8	42.87	43.46	41.88	2.12	0.02336202	0.126582278
2016/8/9	42.73	43.59	42.53	-0.33	0.017312048	-0.311320755
2016/8/10	41.48	43.42	41.45	-2.93	0.026740157	-0.484771574
2016/8/11	43.41	43.92	41.16	4.65	0.036763419	0.315217391
2016/8/12	44.73	44.84	43.37	3.04	0.016187125	0.425170068
2016/8/15	45.68	45.97	44.42	2.12	0.020846894	0.312903226
2016/8/16	46.39	46.77	45.39	1.55	0.018591477	0.224637681
2016/8/17	46.9	47	45.89	1.1	0.015676862	0.40990991
2016/8/18	48.34	48.44	46.69	3.07	0.018574203	0.442857143
2016/8/19	48.48	49.02	48.2	0.29	0.011865286	-0.158536585
2016/8/22	47.05	48.4	46.75	-2.95	0.017018607	-0.318181818
2016/8/23	47.57	48.33	46.6	1.11	0.025716687	0.060693642
2016/8/24	46.78	47.75	46.47	-1.66	0.01577967	-0.2578125
2016/8/25	47.38	47.48	46.44	1.28	0.013740997	0.403846154
2016/8/26	47.3	48.48	46.95	-0.17	0.022735303	-0.27124183
2016/8/29	46.95	47.3	46.63	-0.74	0.009405472	-0.02238806
2016/8/30	46.27	47.51	46.23	-1.45	0.016776978	-0.46875
2016/8/31	44.84	46.44	44.54	-3.09	0.022099683	-0.342105263
2016/9/1	43.51	45.11	43.03	-2.97	0.027215382	-0.269230769
2016/9/2	44.24	44.76	43.24	1.68	0.022869368	0.157894737
2016/9/6	44.88	46.55	43.86	1.45	0.041019642	-0.120817844
2016/9/7	46.14	46.18	44.56	2.81	0.018143318	0.475308642
2016/9/8	47.31	47.76	45.78	2.54	0.025469649	0.272727273
2016/9/9	45.72	47.38	45.58	-3.36	0.015910751	-0.422222222
2016/9/12	46.05	46.52	44.73	0.72	0.027079642	0.237430168
2016/9/13	44.97	46.14	44.78	-2.35	0.014684209	-0.360294118
2016/9/14	43.62	45.34	43.44	-3	0.02296567	-0.405263158
2016/9/15	43.72	44.41	43.33	0.23	0.017428368	-0.138888889
2016/9/16	43.14	43.87	42.86	-1.33	0.013173344	-0.222772277
2016/9/19	43.25	44.27	43.23	0.25	0.016951726	-0.480769231
2016/9/20	43.44	44.05	42.55	0.44	0.024121049	0.093333333
2016/9/21	45.63	45.67	44.52	5.04	0.009388424	0.465217391
2016/9/22	46.09	46.54	45.54	1.01	0.014060192	0.05
2016/9/23	44.61	46.62	44.3	-3.21	0.029333684	-0.36637931
2016/9/26	45.64	46.25	44.47	2.31	0.024254917	0.157303371
2016/9/27	44.92	45.98	44.2	-1.58	0.026189731	-0.095505618
2016/9/28	47.17	47.47	44.37	5.01	0.037426181	0.403225806
2016/9/29	47.73	48.34	46.62	1.19	0.024758231	0.145348837
2016/9/30	48.05	48.31	47.05	0.67	0.018378357	0.293650794
2016/10/3	48.66	49.03	47.78	1.27	0.016493726	0.204
2016/10/4	49.2	49.27	48.27	1.11	0.012785578	0.43
2016/10/5	49.69	49.98	49.11	1	0.011243932	0.166666667
2016/10/6	50.59	50.66	49.35	1.81	0.014569214	0.446564885
2016/10/7	49.62	50.85	49.51	-1.92	0.013254924	-0.417910448
2016/10/10	51.14	51.64	49.19	3.06	0.028683009	0.295918367
2016/10/11	50.84	51.6	50.45	-0.59	0.015469906	-0.160869565
2016/10/12	50.03	51.19	49.91	-1.59	0.014679203	-0.40625
2016/10/13	50.52	50.65	49.41	0.98	0.016577756	0.39516129
2016/10/14	50.33	51.19	49.94	-0.38	0.017136452	-0.188
2016/10/17	50.06	50.59	49.48	-0.54	0.015555963	0.022522523
2016/10/18	50.75	50.83	49.8	1.38	0.011874553	0.422330097
2016/10/19	51.72	52.25	51	1.91	0.015354641	0.076
2016/10/20	50.43	51.58	50.25	-2.49	0.014134108	-0.364661654
2016/10/21	50.95	51.08	50.27	1.03	0.010942897	0.339506173
2016/10/24	50.46	51.02	49.66	-0.96	0.018426367	0.088235294
2016/10/25	49.33	50.99	49.33	-2.24	0.017770819	-0.5
2016/10/26	49.19	50.16	48.93	-0.28	0.017462674	-0.288617886
2016/10/27	49.61	50.09	49.03	0.85	0.014452128	0.047169811
2016/10/28	48.66	49.86	48.47	-1.91	0.015443024	-0.363309353
2016/10/31	46.72	48.81	46.7	-3.99	0.023014474	-0.490521327
2016/11/1	46.39	47.42	46.28	-0.71	0.016165519	-0.403508772
2016/11/2	45.49	46.48	44.98	-1.94	0.020144404	-0.16
2016/11/3	44.65	45.92	44.39	-1.85	0.020890069	-0.330065359
2016/11/4	44.14	44.91	43.61	-1.14	0.01942223	-0.092307692
2016/11/7	44.95	45.05	44.15	1.84	0.012766401	0.388888889
2016/11/8	44.83	45.42	44.44	-0.27	0.015263944	-0.102040816
2016/11/9	45.34	46	43.12	1.14	0.045385548	0.270833333
2016/11/10	44.32	45.72	44.33	-2.25	0.015974887	-0.507194245
2016/11/11	43.16	44.7	43.09	-2.62	0.018844363	-0.456521739
2016/11/14	43.71	43.87	42.26	1.27	0.025744087	0.400621118
2016/11/15	45.77	46.12	43.58	4.71	0.029149391	0.362204724
2016/11/16	45.36	46.45	45.08	-0.9	0.020292634	-0.295620438
2016/11/17	44.94	46.66	44.96	-0.93	0.025447868	-0.511764706
2016/11/18	45.5	45.96	44.74	1.25	0.018313984	0.12295082
2016/11/21	47.49	47.8	45.77	4.37	0.021162112	0.34729064
2016/11/22	47.87	49.24	47.21	0.8	0.028975714	-0.174876847
2016/11/23	47.94	48.47	47.44	0.15	0.015205887	-0.014563107
2016/11/25	45.96	48.31	45.93	-4.13	0.022927429	-0.487394958
2016/11/28	46.92	47.72	45.22	2.09	0.032902356	0.18
2016/11/29	45.27	47.04	44.88	-3.52	0.024235882	-0.319444444
2016/11/30	49	49.96	45.28	8.24	0.049350785	0.294871795
2016/12/1	50.87	51.84	49.02	3.82	0.032941251	0.156028369
2016/12/2	51.67	51.76	50.21	1.57	0.020162887	0.441935484
2016/12/5	50.96	52.46	50.97	-1.37	0.019392292	-0.506711409
2016/12/6	50.91	51.62	50.3	-0.1	0.018318051	-0.037878788
2016/12/7	49.85	51.26	49.77	-2.08	0.015469971	-0.446308725
2016/12/8	50.93	51.03	49.66	2.17	0.014736994	0.427007299
2016/12/9	51.48	51.69	50.89	1.08	0.008947475	0.2375
2016/12/12	52.42	54.58	52.25	1.83	0.030938778	-0.427038627
2016/12/13	52.45	53.43	52.38	0.06	0.014105637	-0.433333333
2016/12/14	50.78	52.81	50.7	-3.18	0.020208389	-0.462085308
2016/12/15	51.06	51.51	49.98	0.55	0.021162372	0.205882353
2016/12/16	52.03	52.15	50.57	1.9	0.019144346	0.424050633
2016/12/19	52.03	53.08	52.06	0	0.011185884	-0.529411765
2016/12/20	52.23	52.7	51.85	0.38	0.011431142	-0.052941176
2016/12/21	52.5	53.84	52.37	0.52	0.014578477	-0.411564626
2016/12/22	52.64	53.22	52.11	0.27	0.014897651	-0.022522523
2016/12/23	53.24	53.31	52.29	1.14	0.012178013	0.431372549
2016/12/27	53.85	54.14	53.07	1.15	0.01276221	0.228971963
2016/12/28	53.66	54.41	53.59	-0.35	0.010151946	-0.414634146
2016/12/29	53.86	54.23	53.48	0.37	0.009665583	0.006666667
2016/12/30	53.89	54.17	53.48	0.06	0.009065727	0.094202899
2017/1/3	52.48	55.28	52.15	-2.62	0.035752329	-0.39456869
2017/1/4	53.35	53.47	52.19	1.66	0.014157118	0.40625
2017/1/5	53.76	54.18	52.85	0.77	0.017227304	0.184210526
2017/1/6	53.69	54.36	53.36	-0.13	0.013123681	-0.17
2017/1/9	51.77	53.85	51.78	-3.58	0.014375465	-0.504830918
2017/1/10	50.77	52.39	50.73	-1.93	0.018624822	-0.475903614
2017/1/11	52.39	52.84	50.81	3.19	0.020734753	0.278325123
2017/1/12	53.05	53.55	52.16	1.26	0.017007587	0.14028777
2017/1/13	52.53	53.29	52.39	-0.98	0.009377516	-0.344444444
2017/1/17	52.53	53.56	52.16	0	0.01877509	-0.235714286
2017/1/18	51.44	52.93	51.05	-2.08	0.020983589	-0.292553191
2017/1/19	51.47	52.05	51.2	0.06	0.011589133	-0.182352941
2017/1/20	52.48	54.42	52.91	1.96	0.019324363	-0.784768212
2017/1/23	52.84	53.48	52.23	0.69	0.015699363	-0.012
2017/1/24	52.92	53.58	52.69	0.15	0.011883434	-0.241573034
2017/1/25	52.94	53.48	52.58	0.04	0.012016738	-0.1
2017/1/26	53.73	54.09	52.81	1.49	0.014497862	0.21875
2017/1/27	53.17	54.16	52.66	-1.04	0.018425851	-0.16
2017/1/30	52.6	53.5	52.45	-1.07	0.012177069	-0.357142857
2017/1/31	52.8	53.61	52.29	0.38	0.017583629	-0.113636364
2017/2/1	53.55	53.92	52.66	1.42	0.014003714	0.206349206
2017/2/2	53.7	54.4	53.41	0.28	0.013009189	-0.207070707
2017/2/3	53.84	54.27	53.45	0.26	0.010708688	-0.024390244
2017/2/6	53.12	54.16	52.93	-1.34	0.013912764	-0.345528455
2017/2/7	51.69	53.28	51.67	-2.69	0.012287677	-0.48757764
2017/2/8	52.39	52.71	51.26	1.35	0.017809604	0.279310345
2017/2/9	53.16	53.23	52.39	1.47	0.006583806	0.416666667
2017/2/10	53.84	54.17	52.94	1.28	0.014375987	0.231707317
2017/2/13	52.88	54	52.82	-1.78	0.010730657	-0.449152542
2017/2/14	53.03	53.75	52.89	0.28	0.011438094	-0.337209302
2017/2/15	53.01	53.54	52.76	-0.04	0.010400865	-0.179487179
2017/2/16	53.43	53.64	52.73	0.79	0.011310217	0.269230769
2017/2/17	53.38	53.62	52.98	-0.09	0.00823198	0.125
2017/2/21	54.06	54.68	53.35	1.27	0.016098944	0.033834586
2017/2/22	53.88	54.61	53.36	-0.33	0.015766801	-0.084
2017/2/23	54.39	54.97	53.91	0.95	0.012806561	-0.047169811
2017/2/24	54	54.55	53.8	-0.72	0.008876413	-0.233333333
2017/2/27	54.03	54.61	53.94	0.06	0.008786108	-0.365671642
2017/2/28	53.99	54.26	53.21	-0.07	0.013849043	0.242857143
2017/3/1	53.67	54.47	53.66	-0.59	0.010014739	-0.487654321
2017/3/2	52.59	53.86	52.6	-2.01	0.009707451	-0.507936508
2017/3/3	53.2	53.41	52.57	1.16	0.008697109	0.25
2017/3/6	53.18	53.58	52.78	-0.04	0.010647629	0
2017/3/7	52.77	53.83	52.75	-0.77	0.013467628	-0.481481481
2017/3/8	50.19	52.94	50.07	-4.89	0.023274278	-0.458188153
2017/3/9	49.62	50.92	48.67	-1.14	0.030854919	-0.077777778
2017/3/10	48.38	50.14	48.34	-2.5	0.020289431	-0.477777778
2017/3/13	48.44	48.72	47.94	0.12	0.01142436	0.141025641
2017/3/14	48.48	48.84	47.15	0.08	0.025019692	0.286982249
2017/3/15	48.98	49.08	48.19	1.03	0.012793905	0.387640449
2017/3/16	48.8	49.67	48.51	-0.37	0.016412191	-0.25
2017/3/17	48.68	49.28	48.68	-0.25	0.008364455	-0.5
2017/3/20	48.2	48.84	47.94	-0.99	0.010659128	-0.211111111
2017/3/21	47.34	48.73	47.23	-1.78	0.020783214	-0.426666667
2017/3/22	48.12	48.35	47.04	1.65	0.019522167	0.324427481
2017/3/23	47.67	48.5	47.6	-0.94	0.011553917	-0.422222222
2017/3/24	48.13	48.23	47.57	0.96	0.007975406	0.348484848
2017/3/27	47.84	48.3	47.1	-0.6	0.017421768	0.116666667
2017/3/28	48.45	48.76	47.82	1.28	0.011871141	0.170212766
2017/3/29	49.6	49.67	48.42	2.37	0.011488951	0.444
2017/3/30	50.36	50.51	49.31	1.53	0.014445518	0.375
2017/3/31	50.79	50.91	49.96	0.85	0.01234913	0.373684211
2017/4/3	50.24	50.86	50.15	-1.08	0.007977073	-0.373239437
2017/4/4	51.1	51.35	49.93	1.71	0.017153017	0.323943662
2017/4/5	50.84	51.91	50.77	-0.51	0.015101788	-0.438596491
2017/4/6	51.74	51.85	50.8	1.77	0.009292056	0.395238095
2017/4/7	52.33	53	51.55	1.14	0.018426367	0.037931034
2017/4/10	53.15	53.21	52.32	1.57	0.007079689	0.43258427
2017/4/11	53.41	53.48	52.73	0.49	0.009582922	0.406666667
2017/4/12	52.84	53.84	52.79	-1.07	0.011745254	-0.452380952
2017/4/13	52.93	53.41	52.84	0.17	0.00760979	-0.342105263
2017/4/17	52.73	53.23	52.57	-0.38	0.008281932	-0.257575758
2017/4/18	52.33	52.92	52.17	-0.76	0.008251915	-0.286666667
2017/4/19	50.62	53.21	50.65	-3.27	0.02108618	-0.51171875
2017/4/20	50.27	50.97	50.18	-0.69	0.010129709	-0.386075949
2017/4/21	49.63	50.95	49.22	-1.27	0.020248062	-0.26300578
2017/4/24	49.2	50.24	49.05	-0.87	0.015767593	-0.37394958
2017/4/25	49.38	49.85	48.89	0.37	0.013657269	0.010416667
2017/4/26	49.18	50.23	48.97	-0.41	0.01783376	-0.333333333
2017/4/27	49.23	49.47	48.24	0.1	0.017894636	0.304878049
2017/4/28	49.2	49.81	48.85	-0.06	0.013684626	-0.135416667
2017/5/1	48.73	49.34	48.61	-0.96	0.008762443	-0.335616438
2017/5/2	48.06	49.32	47.39	-1.37	0.026507546	-0.152849741
2017/5/3	47.56	48.27	47.33	-1.04	0.011503391	-0.255319149
2017/5/4	45.48	47.78	45.32	-4.37	0.023744536	-0.43495935
2017/5/5	46.47	46.72	43.8	2.18	0.044076933	0.414383562
2017/5/8	46.5	46.98	45.73	0.06	0.019006683	0.116
2017/5/9	46.18	46.84	45.59	-0.69	0.018502703	-0.028
2017/5/10	47.34	47.84	46.06	2.51	0.02237179	0.219101124
2017/5/11	47.81	48.26	47.38	0.99	0.012062462	-0.011363636
2017/5/12	47.86	48.11	47.39	0.1	0.010687984	0.152777778
2017/5/15	48.82	49.7	47.79	2.01	0.025046816	0.039267016
2017/5/16	48.25	49.42	48.2	-1.17	0.015887448	-0.459016393
2017/5/17	48.94	49.53	48.06	1.43	0.019408709	0.098639456
2017/5/18	49.36	49.69	48.13	0.86	0.022199279	0.288461538
2017/5/19	50.49	50.66	49.41	2.29	0.011385649	0.364
2017/5/22	50.73	51.06	50.44	0.48	0.008507091	-0.032258065
2017/5/23	51.51	51.82	50.6	1.54	0.015995968	0.245901639
2017/5/24	51.3	51.92	51.06	-0.41	0.011651824	-0.220930233
2017/5/25	48.67	52.05	48.5	-5.13	0.037637827	-0.452112676
2017/5/26	49.84	49.98	48.23	2.4	0.021524219	0.42
2017/5/30	49.61	50.33	49.08	-0.46	0.017228	-0.076
2017/5/31	48.63	49.73	47.75	-1.98	0.025590252	-0.055555556
2017/6/1	48.01	49.23	47.96	-1.27	0.016305674	-0.460629921
2017/6/2	47.77	48.29	46.84	-0.5	0.021103507	0.14137931
2017/6/5	47.4	48.43	46.87	-0.77	0.022802741	-0.16025641
2017/6/6	47.98	48.43	46.97	1.22	0.020438469	0.191780822
2017/6/7	45.77	48.25	45.67	-4.61	0.025026526	-0.46124031
2017/6/8	45.69	46.22	45.23	-0.17	0.015089831	-0.035353535
2017/6/9	45.94	46.24	45.33	0.55	0.013886072	0.17032967
2017/6/12	46	46.73	45.69	0.13	0.015817332	-0.201923077
2017/6/13	45.95	46.61	45.59	-0.11	0.015615537	-0.147058824
2017/6/14	44.66	46.51	44.56	-2.81	0.024448476	-0.448717949
2017/6/15	44.25	44.84	44.25	-0.92	0.006650947	-0.5
2017/6/16	44.7	45	44.3	1.02	0.009670651	0.071428571
2017/6/19	44.1	45.16	44.15	-1.34	0.012866351	-0.54950495
2017/6/20	43.23	44.4	42.75	-1.97	0.023665164	-0.209090909
2017/6/21	42.5	44.23	42.08	-1.69	0.032708409	-0.304651163
2017/6/22	42.77	43.38	42.32	0.64	0.017375759	-0.075471698
2017/6/23	43.12	43.26	42.59	0.82	0.010388359	0.291044776
2017/6/26	43.48	43.69	42.67	0.83	0.01621083	0.294117647
2017/6/27	43.73	44.45	43.33	0.57	0.017808818	-0.142857143
2017/6/28	44.87	44.93	43.7	2.61	0.011245088	0.451219512
2017/6/29	44.86	45.48	44.68	-0.02	0.012566185	-0.275
2017/6/30	46.34	46.38	44.91	3.3	0.011601724	0.472789116
2017/7/3	47.05	47.12	45.94	1.53	0.014886101	0.440677966
2017/7/5	45.62	47.35	44.54	-3.04	0.038676517	-0.115658363
2017/7/6	45.33	46.56	45.2	-0.64	0.020527299	-0.404411765
2017/7/7	44.33	45.45	43.81	-2.21	0.021429209	-0.182926829
2017/7/10	44.55	44.86	43.66	0.5	0.019054186	0.241666667
2017/7/11	45.76	45.85	43.87	2.72	0.027011368	0.454545455
2017/7/12	45.42	46.54	45.17	-0.74	0.020530952	-0.317518248
2017/7/13	46.08	46.31	45.02	1.45	0.018187633	0.321705426
2017/7/14	46.64	46.81	45.86	1.22	0.012856477	0.321052632
2017/7/17	45.98	46.92	45.92	-1.42	0.011523237	-0.44
2017/7/18	46.25	47	45.89	0.59	0.016790176	-0.175675676
2017/7/19	47.16	47.39	46.27	1.97	0.013332892	0.294642857
2017/7/20	46.79	47.55	46.66	-0.78	0.012785226	-0.353932584
2017/7/21	45.59	47.23	45.55	-2.56	0.018265268	-0.476190476
2017/7/24	46.45	46.56	45.43	1.89	0.013576487	0.402654867
2017/7/25	48.58	48.71	46.44	4.59	0.020131468	0.442731278
2017/7/26	48.72	48.91	47.9	0.29	0.014643531	0.311881188
2017/7/27	49.14	49.28	48.28	0.86	0.013550424	0.36
2017/7/28	49.77	49.86	48.91	1.28	0.011718191	0.405263158
2017/7/31	50.19	50.44	49.21	0.84	0.017067015	0.296747967
2017/8/1	48.78	50.44	48.38	-2.81	0.023235748	-0.305825243
2017/8/2	49.58	49.7	48.6	1.64	0.012842352	0.390909091
2017/8/3	48.93	49.99	48.81	-1.31	0.014471973	-0.398305085
2017/8/4	49.52	49.66	48.52	1.21	0.014956838	0.377192982
2017/8/7	49.33	49.77	48.58	-0.38	0.016782789	0.130252101
2017/8/8	48.97	49.81	48.88	-0.73	0.012556791	-0.403225806
2017/8/9	49.69	49.75	48.93	1.47	0.008267581	0.426829268
2017/8/10	48.52	50.24	48.38	-2.35	0.022083818	-0.424731183
2017/8/11	48.8	49.02	48.02	0.58	0.014308389	0.28
2017/8/14	47.52	49.17	47.45	-2.62	0.018944524	-0.459302326
2017/8/15	47.7	47.92	47.05	0.38	0.012767654	0.247126437
2017/8/16	46.78	48.01	46.69	-1.93	0.015098311	-0.431818182
2017/8/17	46.95	47.23	46.5	0.36	0.010933526	0.116438356
2017/8/18	48.63	48.86	46.9	3.58	0.020308397	0.382653061
2017/8/21	47.63	49.02	47.3	-2.06	0.018263543	-0.308139535
2017/8/22	47.64	48.03	47.2	0.02	0.012091402	0.030120482
2017/8/23	48.39	48.53	47.56	1.57	0.010780955	0.355670103
2017/8/24	47.59	48.47	47.09	-1.65	0.017609117	-0.137681159
2017/8/25	47.83	47.94	47.42	0.5	0.007357445	0.288461538
2017/8/28	46.78	48.25	46.19	-2.2	0.026825958	-0.213592233
2017/8/29	46.31	46.97	45.77	-1	0.016735173	-0.05
2017/8/30	45.94	46.75	45.88	-0.8	0.012165607	-0.431034483
2017/8/31	47.08	47.49	45.6	2.48	0.024570022	0.283068783
2017/9/1	47.33	47.39	46.6	0.53	0.011613785	0.424050633
2017/9/4	47.32	47.55	47.17	-0.02	0.005662685	-0.105263158
2017/9/5	48.5	48.89	47.27	2.49	0.01832561	0.259259259
2017/9/6	49.09	49.34	48.44	1.22	0.010523973	0.222222222
2017/9/7	49.04	49.25	48.56	-0.1	0.009991877	0.195652174
2017/9/8	47.49	49.18	47.22	-3.16	0.020482895	-0.362244898
2017/9/10	47.62	47.67	47.52	0.27	0.001804755	0.166666667
2017/9/11	48.02	48.2	46.95	0.84	0.017922584	0.356
2017/9/12	48.25	48.39	47.7	0.48	0.009727014	0.297101449
2017/9/13	49.19	49.36	48.09	1.95	0.014062112	0.366141732
2017/9/14	49.72	50.46	49.12	1.08	0.017790953	-0.052238806
2017/9/15	49.8	50.09	49.38	0.16	0.010071991	0.091549296
2017/9/17	49.79	49.85	49.7	-0.02	0.002045378	0.1
2017/9/18	49.95	50.31	49.19	0.32	0.015806359	0.178571429
2017/9/19	49.79	50.42	49.32	-0.32	0.015506805	-0.072727273
2017/9/20	50.3	50.7	49.74	1.02	0.012021814	0.083333333
2017/9/21	50.31	50.4	49.68	0.02	0.01024124	0.375
2017/9/22	50.27	50.39	49.91	-0.08	0.006788232	0.25
2017/9/24	50.27	50.35	50.25	0	0.000995587	-0.3
2017/9/25	51.73	51.92	50.05	2.9	0.018908728	0.398395722
2017/9/26	51.74	52.07	51.1	0.02	0.013326102	0.159793814
2017/9/27	51.75	52.01	51.33	0.02	0.009324784	0.117647059
2017/9/28	51.28	52.54	50.92	-0.91	0.021411119	-0.277777778
2017/9/29	51.34	51.47	50.98	0.12	0.006766262	0.234693878
2017/10/1	51.36	51.45	51.36	0.04	0.001222853	-0.5
2017/10/2	50.3	51.41	49.83	-2.06	0.017761306	-0.202531646
2017/10/3	49.83	50.49	49.72	-0.93	0.009158264	-0.357142857
2017/10/4	49.66	50.45	49.61	-0.34	0.011722841	-0.44047619
2017/10/5	50.56	50.99	49.63	1.81	0.015597372	0.183823529
2017/10/6	49.03	50.62	48.92	-3.03	0.014811144	-0.435294118
2017/10/8	49.28	49.3	49.09	0.51	0.001811861	0.404761905
2017/10/9	49.43	49.62	48.98	0.3	0.009023226	0.203125
2017/10/10	50.74	50.92	49.42	2.65	0.013566503	0.38
2017/10/11	50.97	51.28	50.49	0.45	0.010655843	0.107594937
2017/10/12	50.6	51.01	50.05	-0.73	0.012651917	0.072916667
2017/10/13	51.31	51.61	50.6	1.4	0.01105129	0.202970297
2017/10/15	51.82	51.91	51.33	0.99	0.005784903	0.344827586
2017/10/16	51.79	52.3	51.56	-0.06	0.010100198	-0.189189189
2017/10/17	51.98	52.2	51.18	0.37	0.013783468	0.284313725
2017/10/18	52.08	52.3	51.66	0.19	0.008637934	0.15625
2017/10/19	51.39	52.14	51.07	-1.32	0.012001625	-0.200934579
2017/10/20	51.84	51.85	50.66	0.88	0.015656341	0.491596639
2017/10/22	51.91	52.03	51.88	0.14	0.002024772	-0.3
2017/10/23	51.72	52.09	51.5	-0.37	0.007733221	-0.127118644
2017/10/24	52.27	52.38	51.37	1.06	0.012032124	0.391089109
2017/10/25	51.95	52.28	51.73	-0.61	0.006438043	-0.1
2017/10/26	52.5	52.68	51.75	1.06	0.010823447	0.306451613
2017/10/27	54	54.01	52.09	2.86	0.018717478	0.494791667
2017/10/29	53.91	53.93	53.88	-0.17	0.000616778	0.1
2017/10/30	53.91	54.29	53.6	0	0.009058973	-0.050724638
2017/10/31	54.43	54.67	53.78	0.96	0.010017535	0.230337079
2017/11/1	54.11	55.07	53.76	-0.59	0.016625613	-0.232824427
2017/11/2	54.79	54.89	53.86	1.26	0.010982941	0.402912621
2017/11/3	55.59	55.62	54.29	1.46	0.01448727	0.477443609
2017/11/5	55.72	55.87	55.68	0.23	0.002239303	-0.289473684
2017/11/6	57.12	57.49	55.55	2.51	0.018597607	0.309278351
2017/11/7	56.91	57.58	56.75	-0.37	0.01005838	-0.307228916
2017/11/8	56.77	57.81	56.36	-0.25	0.017930895	-0.217241379
2017/11/9	56.96	57.42	56.61	0.33	0.009830727	-0.067901235
2017/11/10	56.81	57.26	56.48	-0.26	0.009589901	-0.076923077
2017/11/12	56.84	56.95	56.82	0.05	0.001623684	-0.346153846
2017/11/13	56.67	57.09	56.24	-0.3	0.010479361	0.005882353
2017/11/14	55.02	56.69	54.78	-2.91	0.015830382	-0.37434555
2017/11/15	55.25	55.5	54.89	0.42	0.007380264	0.090163934
2017/11/16	55.17	55.57	54.91	-0.14	0.008399756	-0.106060606
2017/11/17	56.61	56.64	55.17	2.61	0.009284444	0.479591837
2017/11/19	56.58	56.59	56.51	-0.05	0.001002976	0.375
2017/11/20	56.16	56.76	55.57	-0.74	0.014313385	-0.004201681
2017/11/21	56.88	57.01	56.13	1.28	0.007477145	0.352272727
2017/11/22	57.79	57.94	56.88	1.6	0.008494728	0.358490566
2017/11/23	58.22	58.33	57.57	0.74	0.007981184	0.355263158
2017/11/24	58.68	58.73	58.19	0.79	0.004039257	0.407407407
2017/11/26	58.71	58.81	58.68	0.05	0.001149622	-0.269230769
2017/11/27	57.71	58.76	57.4	-1.7	0.012713221	-0.272058824
2017/11/28	57.56	57.95	57.28	-0.26	0.008050068	-0.082089552
2017/11/29	57.23	58.14	56.62	-0.57	0.01838997	-0.098684211
2017/11/30	57.24	57.83	56.74	0.02	0.013474569	-0.041284404
2017/12/1	58.17	58.74	57.22	1.62	0.015537181	0.125
2017/12/3	58.09	58.19	58.05	-0.14	0.0013241	-0.214285714
2017/12/4	57.35	58.12	57.25	-1.27	0.006916422	-0.385057471
2017/12/5	57.34	57.8	56.98	-0.02	0.010117114	-0.06097561
2017/12/6	55.99	57.47	55.78	-2.35	0.014745813	-0.375739645
2017/12/7	56.5	56.68	55.74	0.91	0.010511993	0.308510638
2017/12/8	57.25	57.69	56.47	1.33	0.012630241	0.139344262
2017/12/10	57.12	57.2	57.08	-0.23	0.001203187	-0.166666667
2017/12/11	57.88	58	56.87	1.33	0.011125556	0.39380531
2017/12/12	57.41	58.5	56.8	-0.81	0.020276809	-0.141176471
2017/12/13	56.74	57.76	56.51	-1.17	0.013754563	-0.316
2017/12/14	57.05	57.27	56.05	0.55	0.014910097	0.319672131
2017/12/15	57.31	57.43	56.93	0.46	0.005498318	0.26
2017/12/17	57.38	57.41	57.35	0.12	0.000708375	5.92E-14
2017/12/18	57.28	57.77	56.84	-0.17	0.011451113	-0.02688172
2017/12/19	57.65	57.73	57.16	0.65	0.005675667	0.359649123
2017/12/20	58	58.07	57.44	0.61	0.006671342	0.388888889
2017/12/21	58.14	58.34	57.59	0.24	0.009025325	0.233333333
2017/12/22	58.44	58.45	57.84	0.52	0.006656959	0.483606557
2017/12/26	59.78	59.97	58.29	2.29	0.01505905	0.386904762
2017/12/27	59.54	59.89	59.3	-0.4	0.00658477	-0.093220339
2017/12/28	59.81	59.89	59.42	0.45	0.00486695	0.329787234
2017/12/29	60.23	60.45	59.79	0.7	0.006356595	0.166666667
2018/1/2	60.4	60.71	60.09	0.28	0.00703064	-5.72E-15
2018/1/3	61.81	61.93	60.26	2.33	0.012756841	0.428143713
2018/1/4	61.92	62.18	61.58	0.18	0.006758439	0.066666667
2018/1/5	61.55	62.01	61.09	-0.6	0.009951322	-3.89E-15
2018/1/7	61.64	61.7	61.62	0.15	0.000824026	-0.25
2018/1/8	62.23	62.52	61.31	0.96	0.012438207	0.260330579
2018/1/9	63.34	63.51	61.78	1.78	0.016055248	0.401734104
2018/1/10	63.44	63.65	63.08	0.16	0.006277213	0.131578947
2018/1/11	63.51	64.74	63.43	0.11	0.014575425	-0.438931298
2018/1/12	64.38	64.48	63.05	1.37	0.013475274	0.43006993
2018/1/14	64.28	64.42	64.19	-0.16	0.002249793	-0.108695652
2018/1/15	64.72	64.79	64.09	0.68	0.006332361	0.4
2018/1/16	63.87	64.75	63.38	-1.31	0.012506798	-0.142335766
2018/1/17	64.21	64.33	63.31	0.53	0.010808284	0.382352941
2018/1/18	63.66	64.28	63.47	-0.86	0.007257562	-0.265432099
2018/1/19	63.56	63.74	62.84	-0.16	0.010062207	0.3
2018/1/21	63.49	63.59	63.32	-0.11	0.002917268	0.12962963
2018/1/22	63.94	64.19	63.14	0.71	0.010850438	0.261904762
2018/1/23	64.51	64.94	63.78	0.89	0.01154279	0.129310345
2018/1/24	65.85	66.12	64.44	2.08	0.012800977	0.339285714
2018/1/25	65.22	66.72	65.01	-0.96	0.01743247	-0.377192982
2018/1/26	66.31	66.41	65.21	1.67	0.007546151	0.416666667
2018/1/28	66.31	66.33	66.18	0	0.001607243	0.366666667
2018/1/29	65.56	66.52	65.05	-1.13	0.014089322	-0.153061224
2018/1/30	63.83	65.56	63.73	-2.64	0.011155806	-0.445355191
2018/1/31	64.93	65.05	63.83	1.72	0.008203322	0.401639344
2018/2/1	66.11	66.29	64.69	1.82	0.013033495	0.3875
2018/2/2	65.12	66.35	64.53	-1.5	0.017236647	-0.175824176
2018/2/4	65.06	65.14	64.93	-0.09	0.002161999	0.119047619
2018/2/5	63.62	65.44	63.42	-2.21	0.017296445	-0.400990099
2018/2/6	63.91	64.33	63.16	0.46	0.012682389	0.141025641
2018/2/7	61.71	64.22	61.29	-3.44	0.024739179	-0.35665529
2018/2/8	60.52	62.12	60.3	-1.93	0.017094005	-0.379120879
2018/2/9	59.09	60.78	58.1	-2.36	0.028229718	-0.130597015
2018/2/11	59.39	59.43	59.13	0.51	0.002727277	0.366666667
2018/2/12	59.55	60.79	59.23	0.27	0.018407526	-0.294871795
2018/2/13	58.97	59.74	58.43	-0.97	0.014552938	-0.08778626
2018/2/14	60.83	60.91	58.22	3.15	0.025332015	0.470260223
2018/2/15	61.49	61.65	59.74	1.08	0.02132393	0.416230366
2018/2/16	61.65	61.99	60.89	0.26	0.012581137	0.190909091
2018/2/18	61.83	61.84	61.62	0.29	0.001499893	0.454545455
2018/2/19	62.47	62.58	61.78	1.04	0.006331485	0.3625
2018/2/20	61.73	62.72	61.52	-1.18	0.011397895	-0.325
2018/2/21	61.33	61.92	61.01	-0.65	0.009663633	-0.148351648
2018/2/22	62.73	63.16	60.88	2.28	0.021728806	0.311403509
2018/2/23	63.65	63.8	62.41	1.47	0.01265729	0.392086331
2018/2/25	63.64	63.67	63.62	-0.02	0.000520575	-0.1
2018/2/26	64.05	64.3	63.13	0.64	0.012436398	0.286324786
2018/2/27	62.89	64.14	62.71	-1.81	0.011326738	-0.374125874
2018/2/28	61.52	63.47	61.44	-2.18	0.018516695	-0.460591133
2018/3/1	61.3	61.59	60.44	-0.36	0.01209471	0.247826087
2018/3/2	61.52	61.64	60.2	0.36	0.016647973	0.416666667
2018/3/4	61.62	61.77	61.53	0.16	0.002756106	-0.125
2018/3/5	62.65	62.84	61.16	1.67	0.016142893	0.386904762
2018/3/6	62.08	63.31	62.01	-0.91	0.013518025	-0.446153846
2018/3/7	61.34	62.62	60.63	-1.19	0.02163756	-0.14321608
2018/3/8	60.32	61.44	60.03	-1.66	0.012651008	-0.294326241
2018/3/9	62.18	62.2	60.17	3.08	0.013932982	0.490147783
2018/3/11	62.18	62.24	62.1	0	0.001432219	0.071428571
2018/3/12	61.31	62.35	60.7	-1.4	0.016779243	-0.13030303
2018/3/13	60.89	61.98	60.3	-0.69	0.018930293	-0.148809524
2018/3/14	60.95	61.34	60.14	0.1	0.013998857	0.175
2018/3/15	61.26	61.55	60.84	0.51	0.007663909	0.091549296
2018/3/16	62.26	62.55	61.09	1.63	0.013220817	0.301369863
2018/3/18	62.12	62.2	62.1	-0.22	0.000805729	-0.3
2018/3/19	62.14	62.35	61.38	0.03	0.011133643	0.283505155
2018/3/20	63.66	63.89	62.14	2.45	0.012678841	0.368571429
2018/3/21	65.3	65.62	63.51	2.58	0.016880195	0.348341232
2018/3/22	64.47	65.36	64.03	-1.27	0.012105453	-0.169172932
2018/3/23	65.75	65.91	64.33	1.99	0.01208048	0.398734177
2018/3/25	66.33	66.47	65.58	0.88	0.008175102	0.342696629
2018/3/26	65.5	66.38	65.02	-1.25	0.012372752	-0.147058824
2018/3/27	64.75	66.33	64.48	-1.15	0.018629385	-0.354054054
2018/3/28	64.61	65.05	63.66	-0.22	0.015260439	0.183453237
2018/3/29	64.86	65.19	64.11	0.39	0.01158335	0.194444444
2018/4/1	65.03	65.08	64.84	0.26	0.001868336	0.291666667
2018/4/2	63.02	65.36	62.79	-3.09	0.020309998	-0.410505837
2018/4/3	63.48	63.78	62.98	0.73	0.00770063	0.125
2018/4/4	63.61	63.66	62.03	0.2	0.018468839	0.469325153
2018/4/5	63.12	64.08	62.83	-0.77	0.01304795	-0.268
2018/4/6	61.89	63.63	61.77	-1.95	0.016875307	-0.435483871
2018/4/8	62.13	62.16	61.91	0.39	0.00235314	0.38
2018/4/9	63.26	63.58	62.06	1.82	0.012981564	0.289473684
2018/4/10	65.62	65.83	63.19	3.73	0.017580074	0.420454545
2018/4/11	66.8	67.36	65.13	1.8	0.021014186	0.248878924
2018/4/12	66.83	67.3	65.98	0.04	0.014036738	0.143939394
2018/4/13	67.31	67.72	66.69	0.72	0.010013041	0.101941748
2018/4/15	67.14	67.69	67.01	-0.25	0.006826983	-0.308823529
2018/4/16	66.42	67.14	66.14	-1.07	0.008289451	-0.22
2018/4/17	66.59	66.73	65.56	0.26	0.012494799	0.38034188
2018/4/18	68.75	68.89	66.61	3.24	0.013252585	0.438596491
2018/4/19	68.39	69.55	68	-0.52	0.015648035	-0.248387097
2018/4/20	68.09	68.64	67.48	-0.44	0.011822436	0.025862069
2018/4/22	68.23	68.39	68.17	0.21	0.002225902	-0.227272727
2018/4/23	68.98	69.03	67.14	1.1	0.018558125	0.473544974
2018/4/24	67.83	69.36	67.55	-1.67	0.015357734	-0.345303867
2018/4/25	68.22	68.31	67.11	0.57	0.012060473	0.425
2018/4/26	68.11	68.77	67.72	-0.16	0.010867336	-0.128571429
2018/4/27	67.98	68.34	67.64	-0.19	0.007193956	-0.014285714
2018/4/29	67.99	68.16	67.95	0.01	0.001526679	-0.30952381
2018/4/30	68.53	69.33	67.19	0.79	0.021621818	0.126168224
2018/5/1	67.45	68.84	66.86	-1.58	0.018067927	-0.202020202
2018/5/2	67.66	68.13	66.93	0.31	0.012418011	0.108333333
2018/5/3	68.51	68.63	67.22	1.26	0.012571515	0.414893617
2018/5/4	69.78	69.95	68.13	1.85	0.014775893	0.406593407
2018/5/6	69.78	69.89	69.76	0	0.000966238	-0.346153846
2018/5/7	70.02	70.82	69.51	0.34	0.013079985	-0.110687023
2018/5/8	70.21	70.36	67.65	0.27	0.027933976	0.444649446
2018/5/9	71.42	71.5	70.13	1.72	0.0084376	0.441605839
2018/5/10	71.5	71.86	70.58	0.11	0.012719984	0.21875
2018/5/11	70.52	71.59	70.45	-1.37	0.007169533	-0.438596491
2018/5/13	70.64	70.69	70.44	0.17	0.002179479	0.3
2018/5/14	71.06	71.23	70.28	0.59	0.008831115	0.321052632
2018/5/15	70.97	71.89	70.44	-0.13	0.014413258	-0.134482759
2018/5/16	71.55	71.58	70.67	0.82	0.007558763	0.467032967
2018/5/17	71.58	72.3	71.11	0.04	0.011751553	-0.105042017
2018/5/18	71.39	71.75	71	-0.27	0.007295882	0.02
2018/5/20	71.67	71.81	71.36	0.39	0.003532535	0.188888889
2018/5/21	72.44	72.58	71.25	1.07	0.011263348	0.394736842
2018/5/22	72.08	72.8	71.81	-0.5	0.009181029	-0.227272727
2018/5/23	71.75	72.16	71.11	-0.46	0.009979163	0.10952381
2018/5/24	70.59	71.77	70.45	-1.62	0.008490942	-0.393939394
2018/5/25	67.42	70.66	67.34	-4.49	0.017962099	-0.475903614
2018/5/27	67.29	67.42	66.93	-0.19	0.005174737	0.234693878
2018/5/28	66.97	67.33	65.73	-0.48	0.016829379	0.275
2018/5/29	66.73	67.27	65.86	-0.36	0.014881062	0.117021277
2018/5/30	68.04	68.55	66.3	1.96	0.020365682	0.273333333
2018/5/31	67.02	68.15	66.58	-1.5	0.013402089	-0.219745223
2018/6/1	65.71	67.28	65.45	-1.95	0.014880121	-0.357923497
2018/6/3	65.72	65.72	65.53	0.02	0.001765358	0.5
2018/6/4	64.92	65.98	64.53	-1.22	0.013844891	-0.231034483
2018/6/5	65.51	65.57	64.19	0.91	0.013992963	0.456521739
2018/6/6	65.11	65.92	64.25	-0.61	0.017754915	0.01497006
2018/6/7	66.09	66.14	64.8	1.51	0.011156075	0.462686567
2018/6/8	65.55	66.17	65.19	-0.82	0.009135157	-0.132653061
2018/6/10	65.52	65.55	65.3	-0.05	0.002711133	0.38
2018/6/11	66.11	66.31	64.83	0.9	0.015020186	0.364864865
2018/6/12	65.83	66.65	65.5	-0.42	0.012039144	-0.213043478
2018/6/13	66.62	66.83	65.8	1.2	0.007986082	0.296116505
2018/6/14	66.94	67.14	66.34	0.48	0.007941089	0.25
2018/6/15	64.35	67.06	64.28	-3.87	0.016828815	-0.474820144
2018/6/17	64.39	64.53	64.19	0.06	0.003738021	0.088235294
2018/6/18	65.61	65.97	63.59	1.89	0.023172246	0.348739496
2018/6/19	65.25	65.83	64.39	-0.55	0.015309278	0.097222222
2018/6/20	65.67	66.48	64.94	0.64	0.016165364	-0.025974026
2018/6/21	65.97	66.35	64.48	0.46	0.020108431	0.296791444
2018/6/22	69.35	69.51	65.97	5.12	0.020345589	0.45480226
2018/6/24	68.89	68.98	68.48	-0.66	0.005166227	0.32
2018/6/25	68.16	69.52	67.92	-1.06	0.015046528	-0.35
2018/6/26	70.75	70.99	67.86	3.8	0.021766741	0.423322684
2018/6/27	72.61	73.17	70.69	2.63	0.018152906	0.274193548
2018/6/28	73.45	74.11	72.38	1.16	0.015105893	0.11849711
2018/6/29	74.39	74.56	73.05	1.28	0.012217365	0.387417219
2018/7/1	73.59	74.03	72.78	-1.08	0.012027385	0.148
2018/7/2	74.06	74.43	73.2	0.64	0.011075243	0.199186992
2018/7/3	74.72	75.34	72.86	0.89	0.023096861	0.25
2018/7/4	74.22	74.84	73.59	-0.67	0.011242064	0.004
2018/7/5	73.15	74.86	72.62	-1.44	0.01957386	-0.263392857
2018/7/6	74	74.06	72.22	1.16	0.016398658	0.467391304
2018/7/8	73.94	74.12	73.81	-0.08	0.002964632	-0.080645161
2018/7/9	74.03	74.3	73.05	0.12	0.012019526	0.284
2018/7/10	74.08	74.73	73.72	0.07	0.00963999	-0.143564356
2018/7/11	70.64	74.08	70.07	-4.64	0.025814143	-0.357855362
2018/7/12	70.36	71.25	69.3	-0.4	0.019524882	0.043589744
2018/7/13	70.59	71.69	69.89	0.33	0.017881163	-0.111111111
2018/7/15	70.71	70.87	70.51	0.17	0.003239398	0.055555556
2018/7/16	68.08	70.89	67.61	-3.72	0.023790019	-0.356707317
2018/7/17	67.81	68.45	67.1	-0.4	0.013924547	0.025925926
2018/7/18	68.94	69.06	67.08	1.67	0.017938701	0.439393939
2018/7/19	69.52	70.17	67.81	0.84	0.023620415	0.224576271
2018/7/20	69.47	70.28	69.08	-0.07	0.012194179	-0.175
2018/7/22	69.53	69.61	69.33	0.09	0.00255992	0.214285714
2018/7/23	69.02	70.56	68.83	-0.73	0.016924952	-0.39017341
2018/7/24	69.91	70.24	68.78	1.29	0.012405966	0.273972603
2018/7/25	70.58	70.84	69.36	0.96	0.013789598	0.324324324
2018/7/26	70.64	71.05	70.06	0.09	0.009928434	0.085858586
2018/7/27	70.07	70.83	69.33	-0.81	0.014209187	-0.006666667
2018/7/29	69.92	70.03	69.89	-0.21	0.001222726	-0.285714286
2018/7/30	71.04	71.39	69.76	1.6	0.012911119	0.285276074
2018/7/31	69.28	71.16	69.03	-2.48	0.014796182	-0.382629108
2018/8/1	68.64	69.36	68.16	-0.92	0.010921081	-0.1
2018/8/2	69.72	70.17	67.73	1.57	0.023006782	0.31557377
2018/8/3	69.42	70	68.64	-0.43	0.01363004	0.073529412
2018/8/5	69.25	69.33	69.17	-0.24	0.001574052	0
2018/8/6	69.5	70.56	69.2	0.36	0.013640748	-0.279411765
2018/8/7	69.78	70.43	69.44	0.4	0.0097379	-0.156565657
2018/8/8	67.31	69.94	66.89	-3.54	0.021985563	-0.362295082
2018/8/9	67.25	67.92	67.02	-0.09	0.009451677	-0.244444444
2018/8/10	68.23	68.33	66.62	1.46	0.01545487	0.441520468
2018/8/12	68.17	68.31	67.97	-0.09	0.003533101	0.088235294
2018/8/13	67.72	68.19	66.05	-0.66	0.022294125	0.280373832
2018/8/14	67.02	68.66	66.83	-1.03	0.017986439	-0.396174863
2018/8/15	65.11	67.17	64.76	-2.85	0.01866119	-0.354771784
2018/8/16	65.61	65.72	64.69	0.77	0.010024021	0.393203883
2018/8/17	66.08	66.53	65.5	0.72	0.009987022	0.063106796
2018/8/19	65.86	66	65.84	-0.33	0.001195165	-0.375
2018/8/20	66.31	66.42	65.65	0.68	0.007071895	0.357142857
2018/8/21	66.88	67.33	66.17	0.86	0.011086388	0.112068966
2018/8/22	68.81	68.96	66.81	2.89	0.013740087	0.430232558
2018/8/23	68.65	68.88	68.14	-0.23	0.007518092	0.189189189
2018/8/24	69.34	70.1	68.58	1.01	0.014313455	4.66E-15
2018/8/26	69.38	69.39	69.25	0.06	0.001284737	0.428571429
2018/8/27	69.67	69.72	69.05	0.42	0.00629271	0.425373134
2018/8/28	69.22	69.86	68.88	-0.65	0.009185423	-0.153061224
2018/8/29	70.3	70.39	69.03	1.56	0.009840381	0.433823529
2018/8/30	70.64	71.11	70.19	0.48	0.008755941	-0.010869565
2018/8/31	70.49	70.96	70.25	-0.21	0.006940115	-0.161971831
2018/9/2	70.44	70.51	70.41	-0.07	0.001006583	-0.2
2018/9/3	70.61	70.71	70.06	0.24	0.006328633	0.346153846
2018/9/4	69.86	71.89	69.55	-1.06	0.022524498	-0.367521368
2018/9/5	69.02	70.03	68.99	-1.2	0.007587384	-0.471153846
2018/9/6	68.33	69.42	67.39	-1	0.020095597	-0.036945813
2018/9/7	68.17	68.46	67.23	-0.23	0.0128082	0.264227642
2018/9/9	68.42	68.45	68.14	0.37	0.001932416	0.403225806
2018/9/10	67.86	68.81	67.64	-0.82	0.011127309	-0.311965812
2018/9/11	70.09	70.25	67.75	3.29	0.015512672	0.436
2018/9/12	70.39	71.5	69.75	0.43	0.017399943	-0.134285714
2018/9/13	69.04	70.44	68.56	-1.92	0.014618105	-0.244680851
2018/9/14	69.17	70.08	68.13	0.19	0.019959484	0.033333333
2018/9/16	68.89	69.16	68.89	-0.4	0.001920471	-0.5
2018/9/17	68.61	69.8	68.61	-0.41	0.012035115	-0.5
2018/9/18	69.86	70.48	68.61	1.82	0.015409932	0.168449198
2018/9/19	71.42	71.55	69.69	2.23	0.012705589	0.430107527
2018/9/20	70.55	71.7	70.39	-1.22	0.010626759	-0.377862595
2018/9/21	71.09	72.11	70.33	0.77	0.017101462	-0.073033708
2018/9/23	71.81	71.98	71.55	1.01	0.003741818	0.104651163
2018/9/24	72.5	73.06	71.81	0.96	0.011153116	0.052
2018/9/25	72.23	73.05	72.19	-0.37	0.008157064	-0.453488372
2018/9/26	72.42	72.67	71.78	0.26	0.008606695	0.219101124
2018/9/27	72.42	72.86	72.02	0	0.008210067	-0.023809524
2018/9/28	73.78	74	72.16	1.88	0.013493925	0.380434783
2018/9/30	73.75	73.78	73.56	-0.04	0.001543434	0.363636364
2018/10/1	75.77	76	73.19	2.74	0.020484702	0.418149466
2018/10/2	75.42	76.14	75.17	-0.46	0.008632989	-0.242268041
2018/10/3	76.39	77.12	74.56	1.29	0.022497155	0.21484375
2018/10/4	74.97	76.67	74.11	-1.86	0.020902799	-0.1640625
2018/10/5	74.5	75.41	74.17	-0.63	0.011120027	-0.233870968
2018/10/7	74.05	74.73	73.81	-0.6	0.007342023	-0.239130435
2018/10/8	74.42	74.5	73.27	0.5	0.011356408	0.43495935
2018/10/9	74.91	75.41	74.16	0.66	0.011164453	0.1
2018/10/10	72.8	75.22	72.53	-2.82	0.018645804	-0.399628253
2018/10/11	71.2	72.84	70.64	-2.2	0.016825308	-0.245454545
2018/10/12	71.56	72.11	70.77	0.51	0.01288146	0.089552239
2018/10/14	72.39	72.78	71.86	1.16	0.008355687	0.076086957
2018/10/15	71.92	72.47	70.94	-0.65	0.014529831	0.140522876
2018/10/16	72.32	72.49	71.11	0.56	0.013213024	0.376811594
2018/10/17	69.95	72.36	69.5	-3.28	0.019404355	-0.342657343
2018/10/18	68.83	70	68.53	-1.6	0.011205311	-0.295918367
2018/10/19	69.39	69.79	68.59	0.81	0.011266677	0.166666667
2018/10/21	69.34	69.55	69.18	-0.07	0.003415333	-0.067567568
2018/10/22	69.47	69.71	68.34	0.19	0.014020093	0.324817518
2018/10/23	66.27	69.5	65.64	-4.61	0.027569748	-0.336787565
2018/10/24	66.06	67.61	65.94	-0.32	0.017743196	-0.428143713
2018/10/25	66.81	67.53	65.92	1.14	0.015661418	0.052795031
2018/10/26	67.5	67.77	66.11	1.03	0.0163896	0.337349398
2018/10/28	67.59	67.66	67.42	0.13	0.002208966	0.208333333
2018/10/29	66.61	67.85	66.22	-1.45	0.014531208	-0.260736196
2018/10/30	66.4	67.16	65.29	-0.32	0.01994179	0.093582888
2018/10/31	64.95	66.9	64.73	-2.18	0.019090574	-0.398617512
2018/11/1	63.52	65.3	63.07	-2.2	0.020468244	-0.298206278
2018/11/2	62.77	63.88	62.59	-1.18	0.012386363	-0.360465116
2018/11/4	62.91	63.01	62.83	0.22	0.001986628	-0.055555556
2018/11/5	62.8	64.08	62.48	-0.17	0.017920045	-0.3
2018/11/6	61.74	63.26	61.27	-1.69	0.020070426	-0.263819095
2018/11/7	61.62	63.12	61.16	-0.19	0.022336786	-0.265306122
2018/11/8	60.68	62.37	60.41	-1.53	0.020422904	-0.362244898
2018/11/9	59.8	60.73	59.24	-1.45	0.014984092	-0.124161074
2018/11/11	60.76	60.92	60.53	1.61	0.004490434	0.08974359
2018/11/12	58.94	61.24	58.66	-3	0.023958819	-0.391472868
2018/11/13	55.7	59.33	54.76	-5.5	0.044534425	-0.294310722
2018/11/14	55.89	57.3	55.12	0.34	0.0274135	-0.146788991
2018/11/15	56.47	57.23	55.59	1.04	0.019563077	0.036585366
2018/11/16	56.81	57.94	55.9	0.6	0.02513609	-0.053921569
2018/11/18	57.09	57.15	56.71	0.49	0.004447494	0.363636364
2018/11/19	57.19	57.38	55.09	0.18	0.028998776	0.417030568
2018/11/20	53.3	57.21	52.61	-6.8	0.039959079	-0.35
2018/11/21	54.47	55.66	53.3	2.2	0.027748495	-0.004237288
2018/11/22	53.84	54.63	53.36	-1.16	0.014933988	-0.122047244
2018/11/23	50.89	53.91	50.43	-5.48	0.030893462	-0.367816092
2018/11/25	50.45	50.91	50.02	-0.86	0.012487073	-0.016853933
2018/11/26	51.45	52.09	50.23	1.98	0.022636806	0.155913978
2018/11/27	51.93	52.22	50.19	0.93	0.027586083	0.357142857
2018/11/28	50.47	52.41	49.96	-2.81	0.028888302	-0.291836735
2018/11/29	51.27	52.06	49.34	1.59	0.036742469	0.209558824
2018/11/30	50.6	51.66	49.56	-1.31	0.028131992	-0.004761905
2018/12/2	52.21	52.4	51.94	3.18	0.005836609	0.086956522
2018/12/3	53.16	53.73	51.97	1.82	0.020776646	0.176136364
2018/12/4	52.68	54.45	52.38	-0.9	0.026962548	-0.355072464
2018/12/5	52.59	54.28	52.08	-0.17	0.029340825	-0.268181818
2018/12/6	51.42	53.2	50.02	-2.22	0.041379016	-0.059748428
2018/12/7	52.05	54.13	50.52	1.23	0.048323607	-0.076177285
2018/12/9	52.33	52.51	52.08	0.54	0.00500181	0.081395349
2018/12/10	50.89	52.73	50.53	-2.75	0.024342555	-0.336363636
2018/12/11	51.98	52.35	50.65	2.14	0.019327985	0.282352941
2018/12/12	51.31	52.77	50.91	-1.29	0.024045436	-0.284946237
2018/12/13	52.78	53.2	50.31	2.86	0.035454774	0.35467128
2018/12/14	51.17	52.78	50.83	-3.05	0.018288357	-0.325641026
2018/12/16	51.3	51.38	51.23	0.25	0.001891581	-0.033333333
2018/12/17	49.32	51.84	49.03	-3.86	0.030816538	-0.396797153
2018/12/18	46.3	49.56	45.8	-6.12	0.039562255	-0.367021277
2018/12/19	47.08	48.01	46.01	1.68	0.028335102	0.035
2018/12/20	46.06	47.2	45.39	-2.17	0.024154772	-0.129834254
2018/12/21	45.08	46.47	44.86	-2.13	0.020849245	-0.363354037
2018/12/23	45.33	45.47	45.18	0.55	0.004105192	0.017241379
2018/12/24	42.27	45.95	42.22	-6.75	0.040821453	-0.486595174
2018/12/26	46.39	46.78	42.34	9.75	0.053392752	0.412162162
2018/12/27	45.23	46.41	44.2	-2.5	0.030635143	-0.033936652
2018/12/28	44.92	46.02	44.27	-0.69	0.027115899	-0.128571429
2018/12/30	45.34	45.44	45.12	0.94	0.004172014	0.1875
2018/12/31	45	46.36	44.59	-0.75	0.027190715	-0.268361582
2019/1/2	45.66	47.61	44.23	1.47	0.052149449	-0.076923077
2019/1/3	46.78	47.34	45.23	2.45	0.028497965	0.234597156
2019/1/4	48.18	49.09	46.52	2.99	0.033175036	0.145914397
2019/1/6	48.49	48.53	48.02	0.64	0.0063156	0.421568627
2019/1/7	48.66	49.68	48.24	0.35	0.020792523	-0.208333333
2019/1/8	49.89	49.92	48.22	2.53	0.018706737	0.482352941
2019/1/9	52.08	52.48	49.84	4.39	0.024602541	0.348484848
2019/1/10	52.2	52.7	51.31	0.23	0.018890712	0.14028777
2019/1/11	51.64	53.23	51.12	-1.07	0.027788847	-0.253554502
2019/1/13	51.78	52.05	51.73	0.27	0.004354664	-0.34375
2019/1/14	50.64	51.89	50.38	-2.2	0.015693438	-0.32781457
2019/1/15	51.87	52.27	50.64	2.43	0.016886888	0.254601227
2019/1/16	52.23	52.49	51.26	0.69	0.016203611	0.288617886
2019/1/17	52.17	52.55	50.98	-0.11	0.021533671	0.257961783
2019/1/18	53.67	53.83	52.16	2.88	0.013360651	0.404191617
2019/1/20	53.36	53.77	53.28	-0.58	0.00537215	-0.336734694
2019/1/21	53.95	54.19	53.29	1.11	0.009741083	0.233333333
2019/1/22	52.62	54.03	51.8	-2.47	0.025247812	-0.132286996
2019/1/23	52.2	53.37	51.62	-0.8	0.023045368	-0.168571429
2019/1/24	52.84	53.2	51.86	1.23	0.016483113	0.231343284
2019/1/25	53.3	53.67	52.67	0.87	0.012167333	0.13
2019/1/27	53.05	53.41	53.04	-0.47	0.003023673	-0.472972973
2019/1/28	51.86	53.38	51.13	-2.24	0.026931561	-0.175555556
2019/1/29	53.12	53.7	51.65	2.43	0.023030263	0.217073171
2019/1/30	54.28	54.72	52.91	2.18	0.019606504	0.256906077
2019/1/31	53.71	55.16	53.44	-1.05	0.021389367	-0.343023256
2019/2/1	55.17	55.43	53.2	2.72	0.023654492	0.383408072
2019/2/3	55.06	55.27	54.98	-0.2	0.003641016	-0.224137931
2019/2/4	54.59	55.58	53.16	-0.85	0.031071418	0.090909091
2019/2/5	53.64	55.05	53.36	-1.74	0.019149282	-0.334319527
2019/2/6	53.83	54.16	52.74	0.35	0.018698503	0.267605634
2019/2/7	52.38	54.08	51.69	-2.69	0.026993962	-0.211297071
2019/2/8	52.6	52.88	51.98	0.42	0.011844324	0.188888889
2019/2/10	52.41	52.68	52.41	-0.36	0.002942006	-0.5
2019/2/11	52.34	52.56	51.17	-0.13	0.019059223	0.341726619
2019/2/12	53.41	53.97	52.3	2.04	0.018319634	0.164670659
2019/2/13	53.92	54.52	53.22	0.95	0.016036458	0.038461538
2019/2/14	54.52	54.62	53.05	1.11	0.019463324	0.436305732
2019/2/15	55.76	55.76	54.2	2.27	0.014339456	0.5
2019/2/17	55.91	55.97	55.7	0.27	0.002982323	0.277777778
2019/2/18	55.86	56.3	55.72	-0.09	0.007345951	-0.25862069
2019/2/19	55.91	56.23	55.28	0.09	0.012067767	0.163157895
2019/2/20	56.83	57.62	55.86	1.65	0.021606295	0.051136364
2019/2/21	56.49	57.19	56.28	-0.6	0.010681994	-0.269230769
2019/2/22	56.74	57.44	56.45	0.44	0.012025431	-0.207070707
2019/2/24	57.02	57.02	56.8	0.49	0.001276288	0.5
2019/2/25	55.15	57.2	54.79	-3.28	0.022202522	-0.350622407
2019/2/26	55.73	55.77	54.73	1.05	0.01169192	0.461538462
2019/2/27	56.7	57.09	55.44	1.74	0.01780205	0.263636364
2019/2/28	56.94	57.13	56.16	0.42	0.011824339	0.304123711
2019/3/1	55.5	57.56	55.32	-2.53	0.023242784	-0.419642857
2019/3/3	55.78	56.05	55.62	0.5	0.005299434	-0.127906977
2019/3/4	56.22	56.77	55.59	0.79	0.014011138	0.033898305
2019/3/5	55.98	56.97	55.88	-0.43	0.013485066	-0.408256881
2019/3/6	55.95	56.2	55.28	-0.05	0.011712088	0.22826087
2019/3/7	56.28	56.8	55.91	0.59	0.010553909	-0.084269663
2019/3/8	55.86	56.3	54.37	-0.75	0.024410735	0.272020725
2019/3/10	56.02	56.14	56.02	0.29	0.001485998	-0.5
2019/3/11	56.87	56.95	55.92	1.52	0.008834619	0.422330097
2019/3/12	57.06	57.42	56.66	0.33	0.009125141	0.026315789
2019/3/13	58.23	58.38	56.91	2.05	0.012714244	0.397959184
2019/3/14	58.48	58.64	57.91	0.43	0.008493686	0.280821918
2019/3/15	58.34	58.87	57.69	-0.24	0.01427722	0.050847458
2019/3/17	58.41	58.48	58.39	0.12	0.000881005	-0.277777778
2019/3/18	59.05	59.2	58.02	1.1	0.012523817	0.372881356
2019/3/19	58.92	59.53	58.61	-0.22	0.010971964	-0.163043478
2019/3/20	59.8	59.98	58.3	1.49	0.017804999	0.392857143
2019/3/21	59.64	60.09	59.39	-0.27	0.008104252	-0.142857143
2019/3/22	58.69	59.78	58.02	-1.59	0.018526495	-0.119318182
2019/3/24	58.56	58.63	58.49	-0.22	0.001569936	0
2019/3/25	58.92	59.09	57.94	0.61	0.013367311	0.352173913
2019/3/26	59.62	60.1	58.9	1.19	0.012110656	0.1
2019/3/27	59.12	59.98	58.59	-0.84	0.015711302	-0.118705036
2019/3/28	59.3	59.38	58.01	0.3	0.01649512	0.441605839
2019/3/29	59.98	60.51	59.22	1.15	0.013504962	0.089147287
2019/3/31	60.17	60.23	59.97	0.32	0.002245941	0.269230769
2019/4/1	61.58	61.62	60.17	2.34	0.008763173	0.472413793
2019/4/2	62.36	62.59	61.45	1.27	0.01043451	0.298245614
2019/4/3	62.26	62.83	61.95	-0.16	0.009960126	-0.147727273
2019/4/4	61.84	62.63	61.77	-0.67	0.008788145	-0.418604651
2019/4/5	63.16	63.22	61.7	2.13	0.011043324	0.460526316
2019/4/7	63.31	63.38	63.22	0.24	0.001607822	0.0625
2019/4/8	64.35	64.38	63.03	1.64	0.010914852	0.477777778
2019/4/9	64.09	64.69	63.59	-0.4	0.0118593	-0.045454545
2019/4/10	64.27	64.61	63.98	0.28	0.00669638	-0.03968254
2019/4/11	63.71	64.37	63.24	-0.87	0.011247578	-0.084070796
2019/4/12	63.73	64.58	63.65	0.03	0.010339632	-0.413978495
2019/4/14	63.61	63.8	63.49	-0.19	0.003204731	-0.112903226
2019/4/15	63.46	63.73	63.01	-0.24	0.007942248	0.125
2019/4/16	64.33	64.41	62.98	1.37	0.01349448	0.444055944
2019/4/17	63.71	64.56	63.65	-0.96	0.008019601	-0.434065934
2019/4/18	63.96	64.12	63.45	0.39	0.006988641	0.26119403
2019/4/21	64.39	64.42	63.98	0.67	0.002746434	0.431818182
2019/4/22	65.67	65.88	64.38	1.99	0.010678998	0.36
2019/4/23	65.94	66.5	65.48	0.41	0.010696728	-0.049019608
2019/4/24	65.66	66.33	65.57	-0.42	0.007790507	-0.381578947
2019/4/25	64.89	66.19	64.83	-1.17	0.012784365	-0.455882353
2019/4/26	62.77	64.97	62.2	-3.27	0.02305411	-0.294223827
2019/4/28	62.78	62.94	62.72	0.02	0.002407146	-0.227272727
2019/4/29	63.47	63.61	62.39	1.1	0.011770174	0.385245902
2019/4/30	63.48	64.67	63.23	0.02	0.016010465	-0.326388889
2019/5/1	63.41	63.84	62.7	-0.11	0.012763777	0.122807018
2019/5/2	61.62	63.59	60.89	-2.82	0.024959908	-0.22962963
2019/5/3	61.8	62.45	61.24	0.29	0.01375369	-0.037190083
2019/5/5	60.45	61.34	60.32	-2.18	0.007563861	-0.37254902
2019/5/6	62.26	62.88	60.01	2.99	0.02743977	0.283972125
2019/5/7	61.51	62.44	60.64	-1.2	0.019418342	-0.016666667
2019/5/8	61.91	62.31	61.03	0.65	0.014156589	0.1875
2019/5/9	61.84	62.16	60.88	-0.11	0.014761233	0.25
2019/5/10	61.71	62.44	61.39	-0.21	0.011956546	-0.195238095
2019/5/12	61.3	61.78	61.23	-0.66	0.005490064	-0.372727273
2019/5/13	60.92	63.3	60.62	-0.62	0.03051634	-0.388059701
2019/5/14	61.27	62.08	60.67	0.57	0.015870665	-0.074468085
2019/5/15	62.2	62.31	60.84	1.52	0.014037058	0.425170068
2019/5/16	63.16	63.45	62.14	1.54	0.011407147	0.278625954
2019/5/17	62.74	63.62	62.53	-0.66	0.011433503	-0.30733945
2019/5/19	63.41	63.57	62.96	1.07	0.005174534	0.237704918
2019/5/20	63.24	63.8	62.45	-0.27	0.015075012	0.085185185
2019/5/21	62.63	63.62	62.52	-0.96	0.010648192	-0.4
2019/5/22	61.2	62.67	60.89	-2.28	0.01449255	-0.325842697
2019/5/23	58.05	61.26	57.2	-5.15	0.035457905	-0.290640394
2019/5/24	58.88	58.97	57.38	1.43	0.017276197	0.443396226
2019/5/26	58.66	58.88	58.55	-0.37	0.003645038	-0.166666667
2019/5/27	59.04	59.11	58.02	0.65	0.012507478	0.435779817
2019/5/28	58.8	59.44	58.52	-0.41	0.010723479	-0.195652174
2019/5/29	58.95	59.15	56.8	0.26	0.028833366	0.414893617
2019/5/30	55.79	59.57	55.73	-5.36	0.032188367	-0.484375
2019/5/31	53.25	56.12	52.98	-4.55	0.027143894	-0.414012739
2019/6/2	52.74	53.34	52.06	-0.96	0.016271202	0.03125
2019/6/3	53.02	54.53	52.55	0.53	0.026076848	-0.262626263
2019/6/4	52.98	53.69	52.37	-0.08	0.017618541	-0.037878788
2019/6/5	51.55	53.33	50.56	-2.7	0.033681583	-0.142599278
2019/6/6	53.2	53.23	51.13	3.2	0.020340108	0.485714286
2019/6/7	53.98	54.24	52.56	1.47	0.020121928	0.345238095
2019/6/9	54.38	54.77	54.27	0.74	0.006445107	-0.28
2019/6/10	53.28	54.48	53.02	-2.02	0.014462572	-0.321917808
2019/6/11	52.77	53.99	52.72	-0.96	0.015834677	-0.460629921
2019/6/12	51.2	52.76	50.7	-2.98	0.02104355	-0.257281553
2019/6/13	52.05	53.41	50.89	1.66	0.03257717	-0.03968254
2019/6/14	52.47	52.94	51.67	0.81	0.016442658	0.12992126
2019/6/16	52.66	52.7	52.3	0.36	0.004718888	0.4
2019/6/17	51.84	52.72	51.61	-1.56	0.01132144	-0.292792793
2019/6/18	54.2	54.27	51.49	4.55	0.024950491	0.474820144
2019/6/19	54.41	54.49	53.28	0.39	0.015828171	0.433884298
2019/6/20	57.18	57.53	54.3	5.09	0.026584977	0.391640867
2019/6/21	57.36	57.73	56.42	0.31	0.016210398	0.217557252
2019/6/23	57.61	57.72	57.41	0.44	0.003801026	0.14516129
2019/6/24	57.6	57.99	56.56	-0.02	0.01771807	0.227272727
2019/6/25	58.59	58.63	57.02	1.72	0.016673962	0.47515528
2019/6/26	58.77	59.73	58.45	0.31	0.015301863	-0.25
2019/6/27	59.17	59.52	58.42	0.68	0.012229432	0.181818182
2019/6/28	58.02	59.6	57.59	-1.94	0.020763815	-0.286069652
2019/6/30	59.38	59.78	59.15	2.34	0.007498627	-0.134920635
2019/7/1	58.58	60.11	58.19	-1.35	0.021451107	-0.296875
2019/7/2	56.4	59.27	55.96	-3.72	0.032964496	-0.367069486
2019/7/3	57.27	57.3	55.92	1.54	0.014524187	0.47826087
2019/7/4	56.66	57.42	56.34	-1.07	0.011719087	-0.203703704
2019/7/5	57.61	57.66	56.18	1.68	0.015202796	0.466216216
2019/7/7	57.55	57.73	57.49	-0.1	0.002459004	-0.25
2019/7/8	57.34	58.34	57.21	-0.36	0.01376016	-0.384955752
2019/7/9	58.57	58.59	57.22	2.15	0.010196666	0.48540146
2019/7/10	60.38	60.52	58.44	3.09	0.015544163	0.432692308
2019/7/11	60.34	60.84	60.06	-0.07	0.009111954	-0.141025641
2019/7/12	60.28	60.66	59.86	-0.1	0.009366931	0.025
2019/7/14	60.06	60.24	60.03	-0.36	0.001726604	-0.357142857
2019/7/15	59.41	60.84	59.16	-1.08	0.018561465	-0.351190476
2019/7/16	57.56	59.98	57.03	-3.11	0.029498542	-0.320338983
2019/7/17	56.53	58.31	56.19	-1.79	0.023565123	-0.339622642
2019/7/18	55.66	57.27	54.73	-1.54	0.030623504	-0.133858268
2019/7/19	55.74	56.33	54.98	0.14	0.017170818	0.062962963
2019/7/21	56.09	56.31	55.95	0.63	0.003830679	-0.111111111
2019/7/22	55.95	56.87	55.69	-0.25	0.014779242	-0.279661017
2019/7/23	56.91	57.25	55.61	1.72	0.017741674	0.292682927
2019/7/24	55.86	57.48	55.22	-1.85	0.025850029	-0.216814159
2019/7/25	55.95	56.84	55.68	0.16	0.014604075	-0.267241379
2019/7/26	56.05	56.42	55.56	0.18	0.010840987	0.069767442
2019/7/28	55.88	56.2	55.86	-0.3	0.003356829	-0.441176471
2019/7/29	57.01	57.12	55.71	2.02	0.012489956	0.421985816
2019/7/30	58.16	58.33	56.88	2.02	0.012588924	0.382758621
2019/7/31	57.54	58.7	57.34	-1.07	0.015192169	-0.352941176
2019/8/1	54.34	57.88	53.52	-5.56	0.042781784	-0.311926606
2019/8/2	55.12	55.93	54.26	1.44	0.019614918	0.01497006
2019/8/4	55.27	55.28	55.03	0.27	0.003211355	0.46
2019/8/5	53.98	55.52	53.72	-2.33	0.018143015	-0.355555556
2019/8/6	53.31	55.34	53.12	-1.24	0.02796142	-0.414414414
2019/8/7	52.23	53.69	50.48	-2.03	0.041744988	0.04517134
2019/8/8	52.77	52.96	51.88	1.03	0.013094159	0.324074074
2019/8/9	54.22	54.84	52.33	2.75	0.028215652	0.252988048
2019/8/11	54.2	54.39	54.16	-0.04	0.002893548	-0.326086957
2019/8/12	54.8	55.13	53.52	1.11	0.019874355	0.295031056
2019/8/13	56.76	57.41	54.21	3.58	0.034349556	0.296875
2019/8/14	54.92	56.8	53.95	-3.24	0.030017029	-0.159649123
2019/8/15	54.76	55.28	53.74	-0.29	0.019940386	0.162337662
2019/8/16	54.88	55.63	54.25	0.22	0.017712143	-0.043478261
2019/8/18	55.22	55.27	54.84	0.62	0.00481371	0.38372093
2019/8/19	56.01	56.35	54.88	1.43	0.016406523	0.268707483
2019/8/20	56.23	56.63	55.22	0.39	0.017682817	0.216312057
2019/8/21	56.02	57.16	55.61	-0.37	0.01933233	-0.235483871
2019/8/22	55.55	56.49	54.91	-0.84	0.019386103	-0.094936709
2019/8/23	53.96	55.63	53.3	-2.86	0.024418681	-0.216738197
2019/8/25	53.15	53.44	53.01	-1.5	0.005441994	-0.174418605
2019/8/26	53.82	55.28	53.13	1.26	0.027128527	-0.179069767
2019/8/27	55.63	55.74	53.73	3.36	0.015404512	0.445273632
2019/8/28	55.88	56.72	55.38	0.45	0.016709039	-0.126865672
2019/8/29	56.61	56.91	55.47	1.31	0.01622723	0.291666667
2019/8/30	55.17	56.74	54.61	-2.54	0.021937662	-0.237089202
2019/9/1	54.83	55.02	54.58	-0.62	0.005435237	0.068181818
2019/9/2	54.69	55.24	54.38	-0.26	0.010979572	-0.139534884
2019/9/3	53.88	55.05	52.91	-1.48	0.026460801	-0.046728972
2019/9/4	56.05	56.61	53.87	4.03	0.02485172	0.295620438
2019/9/5	56.28	57.73	55.77	0.41	0.024407151	-0.239795918
2019/9/6	56.66	56.95	54.86	0.68	0.026253362	0.361244019
2019/9/8	56.88	57.12	56.72	0.39	0.004671242	-0.1
2019/9/9	58.19	58.25	56.62	2.3	0.014163192	0.463190184
2019/9/10	57.97	58.76	57.22	-0.38	0.018646099	-0.012987013
2019/9/11	56.22	58.29	55.62	-3.02	0.027092213	-0.275280899
2019/9/12	55.17	56.36	54.02	-1.87	0.0277608	-0.008547009
2019/9/13	54.84	55.67	54.45	-0.6	0.015264043	-0.180327869
2019/9/15	61.34	63.14	60.12	11.85	0.03409434	-0.09602649
2019/9/16	61.88	63.37	58.81	0.88	0.052651401	0.173245614
2019/9/17	58.91	62.59	58.48	-4.8	0.036417949	-0.395377129
2019/9/18	58.11	59.43	57.69	-1.36	0.019025903	-0.25862069
2019/9/19	58.87	59.52	58.09	1.31	0.015096622	0.045454545
2019/9/20	58.41	59.27	57.97	-0.78	0.015050349	-0.161538462
2019/9/22	58.72	59.27	58.69	0.53	0.003792875	-0.448275862
2019/9/23	58.38	58.89	57.44	-0.58	0.017303323	0.148275862
2019/9/24	56.83	58.51	56.71	-2.66	0.014703945	-0.433333333
2019/9/25	56.74	57.04	55.66	-0.16	0.017376162	0.282608696
2019/9/26	56.3	56.86	55.45	-0.78	0.017054296	0.102836879
2019/9/27	56.17	56.77	54.77	-0.23	0.025433737	0.2
2019/9/29	56.08	56.41	56.02	-0.16	0.003495025	-0.346153846
2019/9/30	54.26	56.16	54.02	-3.25	0.018411192	-0.387850467
